# Supplementary material for: Inhibition of insulin degrading enzyme suppresses osteoclast hyperactivity via enhancing Nrf2-dependent antioxidant response in glucocorticoid-induced osteonecrosis of the femoral head
Source: Mol Med. 2024 Jul 31;30:111. doi: 10.1186/s10020-024-00880-1 (PMC11292917; doi:10.1186/s10020-024-00880-1)
Supplement: Supplementary file 1 — Supplementary material 1: Sheet (1) The potential target genes of 6bK collected from SuperPred. Sheet (2) Official gene symbols of the targets (Homo sapiens) in “Sheet 1” converted by String website (https://cn.string-db.org/). [file 10020_2024_880_MOESM1_ESM.xlsx]

## Sheet: Sheet1
Exported data
Target Name	ChEMBL-ID	UniProt ID	PDB Visualization	TTD ID	Min Activity	Assay type
Insulin-degrading enzyme	CHEMBL1293287	P14735	3CWW	T81900	65 nm	IC50
Target Name	ChEMBL-ID	UniProt ID	PDB Visualization	TTD ID	Probability	Model accuracy
Bloom syndrome protein	CHEMBL1293237	P54132	4O3M	Not Available	0.9969	0.7006
Tyrosyl-DNA phosphodiesterase 1	CHEMBL1075138	Q9NUW8	6N0D	Not Available	0.9935	0.7122
DNA-(apurinic or apyrimidinic site) lyase	CHEMBL5619	P27695	6BOW	T13348	0.977	0.9111
LSD1/CoREST complex	CHEMBL3137262	O60341	5L3D	Not Available	0.9694	0.9709
Cathepsin D	CHEMBL2581	P07339	4OD9	T67102	0.9634	0.9895
Nuclear factor NF-kappa-B p105 subunit	CHEMBL3251	P19838	1SVC	Not Available	0.9549	0.9609
T-cell protein-tyrosine phosphatase	CHEMBL3807	P17706	1L8K	Not Available	0.9304	0.93
Nuclear receptor ROR-beta	CHEMBL3091268	Q92753	Not Available	Not Available	0.9254	0.955
Cyclooxygenase-1	CHEMBL221	P23219	6Y3C	Not Available	0.9229	0.9017
Muscarinic acetylcholine receptor M5	CHEMBL2035	P08912	6OL9	T79961	0.9038	0.9462
C5a anaphylatoxin chemotactic receptor	CHEMBL2373	P21730	6C1R	T15439	0.9034	0.9262
Histone deacetylase 5	CHEMBL2563	Q9UQL6	5UWI	Not Available	0.8852	0.8967
NT-3 growth factor receptor	CHEMBL5608	Q16288	6KZD	Not Available	0.8702	0.9589
Transcription intermediary factor 1-alpha	CHEMBL3108638	O15164	4YBM	Not Available	0.8662	0.9556
Protein kinase N1	CHEMBL3384	Q16512	4OTH	Not Available	0.863	0.8071
Neurokinin 2 receptor	CHEMBL2327	P21452	Not Available	T52790	0.8595	0.9889
Sodium/glucose cotransporter 1	CHEMBL4979	P13866	Not Available	Not Available	0.8491	0.9824
Glycine transporter 2	CHEMBL3060	Q9Y345	Not Available	Not Available	0.8474	0.9917
Kruppel-like factor 5	CHEMBL1293249	Q13887	Not Available	Not Available	0.8366	0.8633
Glucose transporter	CHEMBL2535	P11166	6THA	Not Available	0.8358	0.9875
Protein Mdm4	CHEMBL1255126	O15151	6Q9Y	T36741	0.8327	0.902
Cysteine protease ATG4B	CHEMBL1741221	Q9Y4P1	2CY7	Not Available	0.8274	0.875
Histone deacetylase 8	CHEMBL3192	Q9BY41	5VI6	T28887	0.8234	0.9399
Serotonin 7 (5-HT7) receptor	CHEMBL3155	P34969	Not Available	T79062	0.8162	0.9071
Cyclin-dependent kinase 2/cyclin E1	CHEMBL1907605	P24864	1W98	T70176	0.8162	0.9288
Sodium channel protein type IV alpha subunit	CHEMBL2072	P35499	6AGF	T02546	0.796	0.9232
Sphingosine 1-phosphate receptor Edg-8	CHEMBL2274	Q9H228	Not Available	T50089	0.7956	1
Endoplasmic reticulum-associated amyloid beta-peptide-binding protein	CHEMBL4159	Q99714	2O23	Not Available	0.7919	0.7016
Ghrelin receptor	CHEMBL4616	Q92847	6KO5	T59604	0.7916	0.92
Lipoxin A4 receptor	CHEMBL4227	P25090	6OMM	Not Available	0.7878	1
Formyl peptide receptor 1	CHEMBL3359	P21462	Not Available	T87831	0.782	0.9356
Histone deacetylase 4	CHEMBL3524	P56524	2VQM	T63816	0.7816	0.9297
Cyclin-dependent kinase 5/CDK5 activator 1	CHEMBL1907600	Q00535	1UNL	T20973	0.7696	0.9303
Cannabinoid CB2 receptor	CHEMBL253	P34972	6KPF	Not Available	0.7657	0.9725
cAMP-dependent protein kinase alpha-catalytic subunit	CHEMBL4101	P17612	4WB8	Not Available	0.7634	0.8286
Glutathione S-transferase Pi	CHEMBL3902	P09211	5J41	T21669	0.7616	0.9381
Kinesin-like protein 1	CHEMBL4581	P52732	6TIW	T28484	0.7594	0.9318
Histamine H3 receptor	CHEMBL264	Q9Y5N1	Not Available	Not Available	0.7556	0.9143
Cystinyl aminopeptidase	CHEMBL2693	Q9UIQ6	5MJ6	Not Available	0.7553	0.9764
Cannabinoid CB1 receptor	CHEMBL218	P21554	6N4B	Not Available	0.753	0.9661
Glycine receptor subunit alpha-1	CHEMBL5845	P23415	4X5T	T50269	0.7521	0.9071
Trypsin I	CHEMBL209	P07477	2RA3	T27602	0.7496	0.9
Neurotensin receptor 2	CHEMBL2514	O95665	Not Available	Not Available	0.7475	1
MAP kinase ERK2	CHEMBL4040	P28482	6SLG	Not Available	0.7437	0.8382
Beta-1 adrenergic receptor	CHEMBL213	P08588	7BVQ	T44068	0.7413	0.9556
Muscarinic acetylcholine receptor M1	CHEMBL216	P11229	6OIJ	T28893	0.7402	0.9423
Tissue factor pathway inhibitor	CHEMBL3713062	P10646	5NMV	T78890	0.7348	0.9733
Acetyl-CoA carboxylase 1	CHEMBL3351	Q13085	6G2H	Not Available	0.7344	0.9304
Muscarinic acetylcholine receptor M4	CHEMBL1821	P08173	5DSG	T20709	0.7343	0.9408
Sphingosine kinase 1	CHEMBL4394	Q9NYA1	4V24	T86014	0.7327	0.9603
SUMO-activating enzyme	CHEMBL2095174	Q9UBE0	6XOG	Not Available	0.7245	0.79
CaM-kinase kinase beta	CHEMBL5284	Q96RR4	6CMJ	Not Available	0.7238	0.8923
Sodium channel protein type II alpha subunit	CHEMBL4187	Q99250	6J8E	Not Available	0.7211	0.955
Serine/threonine-protein kinase NEK2	CHEMBL3835	P51955	6TM5	Not Available	0.7187	0.8033
Adenosine A1 receptor	CHEMBL226	P30542	5N2S	T92072	0.7185	0.9593
Coagulation factor XIII	CHEMBL4530	P00488	4KTY	Not Available	0.7121	0.96
NAD-dependent deacetylase sirtuin 1	CHEMBL4506	Q96EB6	5BTR	T14731	0.7085	0.8833
Galectin-3	CHEMBL4531	P17931	6FOF	T72038	0.7059	0.969
Cytochrome P450 3A4	CHEMBL340	P08684	5VCC	T37848	0.6996	0.9119
Inhibitor of nuclear factor kappa B kinase alpha subunit	CHEMBL3476	O15111	5EBZ	Not Available	0.6982	0.9583
Cathepsin G	CHEMBL4071	P08311	6VTM	T86385	0.6955	0.9464
Neuronal acetylcholine receptor; alpha4/beta4	CHEMBL1907591	P30926	6UR8	T70967	0.6909	1
NAD-dependent deacetylase sirtuin 2	CHEMBL4462	Q8IXJ6	5FYQ	T83904	0.6897	0.9024
Toll-like receptor 8	CHEMBL5805	Q9NR97	3WN4	T48703	0.6896	0.9625
Thrombin	CHEMBL204	P00734	5EDM	T94033	0.6857	0.9601
Proteasome Macropain subunit	CHEMBL3492	P49721	5LE5	Not Available	0.6843	0.9024
WD repeat-containing protein 5	CHEMBL1075317	P61964	2GNQ	Not Available	0.6818	0.9633
FK506-binding protein 1A	CHEMBL1902	P62942	2PPN	T76059	0.6758	0.9705
Calpain 1	CHEMBL3891	P07384	1ZCM	Not Available	0.6755	0.9304
Dual specificity phosphatase Cdc25B	CHEMBL4804	P30305	1QB0	Not Available	0.6605	0.795
Bcr/Abl fusion protein	CHEMBL2096618	P00519	5N7E	Not Available	0.6598	0.8583
Muscarinic acetylcholine receptor M2	CHEMBL211	P08172	5ZKC	T46185	0.6481	0.9497
Mineralocorticoid receptor	CHEMBL1994	P08235	4PF3	Not Available	0.6439	1
PI3-kinase p110-alpha/p85-alpha	CHEMBL2111367	P27986	4JPS	T80276	0.6373	0.9433
Cathepsin L	CHEMBL3837	P07711	6JD8	T41141	0.6346	0.9661
Multidrug resistance-associated protein 1	CHEMBL3004	P33527	4C3Z	T11288	0.6317	0.9637
Phosphodiesterase 7A	CHEMBL3012	Q13946	1ZKL	T39523	0.6177	0.9929
Apelin receptor	CHEMBL1628481	P35414	5VBL	T65783	0.6176	0.9789
Protein kinase N2	CHEMBL3032	Q16513	4CRS	Not Available	0.6098	0.78
Plasminogen activator inhibitor-1	CHEMBL3475	P05121	3CVM	T15556	0.6035	0.83
Casein kinase II alpha/beta	CHEMBL3038477	P67870	6TLS	T51565	0.602	0.9923
Pyroglutamylated RFamide peptide receptor	CHEMBL5852	Q96P65	Not Available	Not Available	0.5993	0.85
Maternal embryonic leucine zipper kinase	CHEMBL4578	Q14680	5K00	T61518	0.5983	0.8158
Sphingosine 1-phosphate receptor Edg-6	CHEMBL3230	O95977	Not Available	Not Available	0.5983	0.9401
Cysteinyl leukotriene receptor 2	CHEMBL4330	Q9NS75	Not Available	T74238	0.5891	0.98
DNA topoisomerase I	CHEMBL1781	P11387	1K4T	T09826	0.586	0.97
NADPH oxidase 1	CHEMBL1287628	Q9Y5S8	Not Available	Not Available	0.5855	0.9548
G-protein coupled receptor 35	CHEMBL1293267	Q9HC97	Not Available	Not Available	0.5804	0.8934
Ephrin type-A receptor 4	CHEMBL3988	P54764	4M4P	T70234	0.5793	0.7393
BMP-2-inducible protein kinase	CHEMBL4522	Q9NSY1	4W9W	Not Available	0.578	0.7811
Phosphodiesterase 3A	CHEMBL241	Q14432	7LRC	T88975	0.5759	0.9294
Purinergic receptor P2Y12	CHEMBL2001	Q9H244	4PXZ	T46937	0.5724	0.96
15-hydroxyprostaglandin dehydrogenase [NAD+]	CHEMBL1293255	P15428	2GDZ	Not Available	0.5718	0.8357
Acetylcholine receptor; alpha1/beta1/delta/gamma	CHEMBL1907588	P02708	5HBT	T04689	0.57	0.9833
PI3-kinase p110-delta subunit	CHEMBL3130	O00329	6PYR	T67849	0.5626	0.9647
Nuclear factor erythroid 2-related factor 2	CHEMBL1075094	Q16236	2FLU	Not Available	0.5575	0.96
Glutamate NMDA receptor; GRIN1/GRIN2B	CHEMBL1907603	Q05586	5EWM	Not Available	0.5553	0.9589
GABA-A receptor; alpha-1/beta-2/gamma-2	CHEMBL2095172	P14867	6X3T	T51487	0.5484	0.9267
Histone deacetylase 7	CHEMBL2716	Q8WUI4	3C10	Not Available	0.5481	0.8944
Hexokinase type IV	CHEMBL3820	P35557	3F9M	T87166	0.548	0.9196
AMP-activated protein kinase, alpha-1 subunit	CHEMBL4045	Q13131	6C9H	Not Available	0.5479	0.735
Dipeptidyl peptidase IX	CHEMBL4793	Q86TI2	6EOR	Not Available	0.5477	0.9695
FML2_HUMAN	CHEMBL5646	Q6L5J4	Not Available	Not Available	0.5434	1
Dopamine D2 receptor	CHEMBL217	P14416	7JVR	Not Available	0.543	0.9562
Transmembrane protease serine 6	CHEMBL1795139	Q8IU80	Not Available	Not Available	0.5415	0.9833
Tyrosine-protein kinase receptor UFO	CHEMBL4895	P30530	5U6B	T82383	0.5411	0.9095
Histone deacetylase 11	CHEMBL3310	Q96DB2	Not Available	Not Available	0.5399	0.8856
MAP/microtubule affinity-regulating kinase 4	CHEMBL5754	Q96L34	5ES1	Not Available	0.5372	0.795
ADAM10	CHEMBL5028	O14672	6BE6	T31902	0.5369	0.975
Dual specificity protein phosphatase 3	CHEMBL2635	P51452	3F81	Not Available	0.5327	0.94
Cyclin-dependent kinase 5	CHEMBL4036	Q00535	4AU8	T20973	0.5255	0.7909
Hypoxia-inducible factor 1 alpha	CHEMBL4261	Q16665	4H6J	Not Available	0.5216	0.8514
Kallikrein 7	CHEMBL2443	P49862	2QXI	Not Available	0.5214	0.94
Proteasome component C5	CHEMBL4208	P20618	6KWY	Not Available	0.5194	0.9
Dual specificity phosphatase Cdc25C	CHEMBL2378	P30307	3OP3	Not Available	0.519	0.9667
Cyclin-dependent kinase 1/cyclin B	CHEMBL2094127	P06493	6GU2	T49898	0.5149	0.96
Histone deacetylase 10	CHEMBL5103	Q969S8	Not Available	T94324	0.5106	0.9008
Voltage-gated N-type calcium channel alpha-1B subunit	CHEMBL4478	Q00975	Not Available	T38338	0.5098	0.9714
Stimulator of interferon genes protein	CHEMBL4523377	Q86WV6	6NT5	Not Available	0.5037	0.9548
TGF-beta receptor type II	CHEMBL4267	P37173	5QIN	T49989	0.5014	0.8818
Tyrosine-protein kinase ITK/TSK	CHEMBL2959	Q08881	4HCU	T91761	0.5008	0.95
MAP kinase-activated protein kinase 2	CHEMBL2208	P49137	1NXK	T21307	0.5007	0.952
Heat shock protein HSP 90-alpha	CHEMBL3880	P07900	3Q6M	Not Available	0.5005	0.9621
Serine/threonine-protein kinase TAO3	CHEMBL5701	Q9H2K8	6BDN	Not Available	0.5002	0.9667

## Sheet: sheet2-STRING
#queryIndex	queryItem	stringId	preferredName	annotation
1	Insulin-degrading enzyme	9606.ENSP00000265986	IDE	Insulin-degrading enzyme; Plays a role in the cellular breakdown of insulin, APP peptides, IAPP peptides, glucagon, bradykinin, kallidin and other peptides, and thereby plays a role in intercellular peptide signaling. Substrate binding induces important conformation changes, making it possible to bind and degrade larger substrates, such as insulin. Contributes to the regulation of peptide hormone…
2	Bloom syndrome protein	9606.ENSP00000347232	BLM	Bloom syndrome protein; ATP-dependent DNA helicase that unwinds single- and double- stranded DNA in a 3'-5' direction. Participates in DNA replication and repair. Involved in 5'-end resection of DNA during double-strand break (DSB) repair: unwinds DNA and recruits DNA2 which mediates the cleavage of 5'-ssDNA. Negatively regulates sister chromatid exchange (SCE). Stimulates DNA 4-way junction bran…
3	Tyrosyl-DNA phosphodiesterase 1	9606.ENSP00000337353	TDP1	Tyrosyl-DNA phosphodiesterase 1; DNA repair enzyme that can remove a variety of covalent adducts from DNA through hydrolysis of a 3'-phosphodiester bond, giving rise to DNA with a free 3' phosphate. Catalyzes the hydrolysis of dead- end complexes between DNA and the topoisomerase I active site tyrosine residue. Hydrolyzes 3'-phosphoglycolates on protruding 3' ends on DNA double-strand breaks due …
4	DNA-(apurinic or apyrimidinic site) lyase	9606.ENSP00000216714	APEX1	DNA-(apurinic or apyrimidinic site) lyase, mitochondrial; Multifunctional protein that plays a central role in the cellular response to oxidative stress. The two major activities of APEX1 are DNA repair and redox regulation of transcriptional factors. Functions as a apurinic/apyrimidinic (AP) endodeoxyribonuclease in the DNA base excision repair (BER) pathway of DNA lesions induced by oxidative a…
6	Cathepsin D	9606.ENSP00000236671	CTSD	Cathepsin D heavy chain; Acid protease active in intracellular protein breakdown. Plays a role in APP processing following cleavage and activation by ADAM30 which leads to APP degradation. Involved in the pathogenesis of several diseases such as breast cancer and possibly Alzheimer disease.
7	Nuclear factor NF-kappa-B p105 subunit	9606.ENSP00000226574	NFKB1	Nuclear factor NF-kappa-B p105 subunit; NF-kappa-B is a pleiotropic transcription factor present in almost all cell types and is the endpoint of a series of signal transduction events that are initiated by a vast array of stimuli related to many biological processes such as inflammation, immunity, differentiation, cell growth, tumorigenesis and apoptosis. NF-kappa-B is a homo- or heterodimeric co…
8	T-cell protein-tyrosine phosphatase	9606.ENSP00000311857	PTPN2	Tyrosine-protein phosphatase non-receptor type 2; Non-receptor type tyrosine-specific phosphatase that dephosphorylates receptor protein tyrosine kinases including INSR, EGFR, CSF1R, PDGFR. Also dephosphorylates non-receptor protein tyrosine kinases like JAK1, JAK2, JAK3, Src family kinases, STAT1, STAT3 and STAT6 either in the nucleus or the cytoplasm. Negatively regulates numerous signaling pat…
9	Nuclear receptor ROR-beta	9606.ENSP00000366093	RORB	Nuclear receptor ROR-beta; Nuclear receptor that binds DNA as a monomer to ROR response elements (RORE) containing a single core motif half-site 5'-AGGTCA-3' preceded by a short A-T-rich sequence. Considered to have intrinsic transcriptional activity, have some natural ligands such as all-trans retinoic acid (ATRA) and other retinoids which act as inverse agonists repressing the transcriptional a…
10	Cyclooxygenase-1	9606.ENSP00000354612	PTGS1	Prostaglandin G/H synthase 1; Converts arachidonate to prostaglandin H2 (PGH2), a committed step in prostanoid synthesis. Involved in the constitutive production of prostanoids in particular in the stomach and platelets. In gastric epithelial cells, it is a key step in the generation of prostaglandins, such as prostaglandin E2 (PGE2), which plays an important role in cytoprotection. In platelets,…
11	Muscarinic acetylcholine receptor M5	9606.ENSP00000372750	CHRM5	Muscarinic acetylcholine receptor M5; The muscarinic acetylcholine receptor mediates various cellular responses, including inhibition of adenylate cyclase, breakdown of phosphoinositides and modulation of potassium channels through the action of G proteins. Primary transducing effect is Pi turnover.
12	C5a anaphylatoxin chemotactic receptor	9606.ENSP00000347197	C5AR1	C5a anaphylatoxin chemotactic receptor 1; Receptor for the chemotactic and inflammatory peptide anaphylatoxin C5a. The ligand interacts with at least two sites on the receptor: a high- affinity site on the extracellular N-terminus, and a second site in the transmembrane region which activates downstream signaling events. Receptor activation stimulates chemotaxis, granule enzyme release, intracell…
13	Histone deacetylase 5	9606.ENSP00000225983	HDAC5	Histone deacetylase 5; Responsible for the deacetylation of lysine residues on the N-terminal part of the core histones (H2A, H2B, H3 and H4). Histone deacetylation gives a tag for epigenetic repression and plays an important role in transcriptional regulation, cell cycle progression and developmental events. Histone deacetylases act via the formation of large multiprotein complexes. Involved in …
14	NT-3 growth factor receptor	9606.ENSP00000354207	NTRK3	NT-3 growth factor receptor; Receptor tyrosine kinase involved in nervous system and probably heart development. Upon binding of its ligand NTF3/neurotrophin-3, NTRK3 autophosphorylates and activates different signaling pathways, including the phosphatidylinositol 3-kinase/AKT and the MAPK pathways, that control cell survival and differentiation.
15	Transcription intermediary factor 1-alpha	9606.ENSP00000340507	TRIM24	Transcription intermediary factor 1-alpha; Transcriptional coactivator that interacts with numerous nuclear receptors and coactivators and modulates the transcription of target genes. Interacts with chromatin depending on histone H3 modifications, having the highest affinity for histone H3 that is both unmodified at 'Lys-4' (H3K4me0) and acetylated at 'Lys-23' (H3K23ac). Has E3 protein-ubiquitin …
16	Protein kinase N1	9606.ENSP00000343325	PKN1	Serine/threonine-protein kinase N1; PKC-related serine/threonine-protein kinase involved in various processes such as regulation of the intermediate filaments of the actin cytoskeleton, cell migration, tumor cell invasion and transcription regulation. Part of a signaling cascade that begins with the activation of the adrenergic receptor ADRA1B and leads to the activation of MAPK14. Regulates the …
18	Sodium/glucose cotransporter 1	9606.ENSP00000266088	SLC5A1	Sodium/glucose cotransporter 1; Actively transports glucose into cells by Na(+) cotransport with a Na(+) to glucose coupling ratio of 2:1. Efficient substrate transport in mammalian kidney is provided by the concerted action of a low affinity high capacity and a high affinity low capacity Na(+)/glucose cotransporter arranged in series along kidney proximal tubules.
19	Glycine transporter 2	9606.ENSP00000434364	SLC6A5	Sodium- and chloride-dependent glycine transporter 2; Sodium- and chloride-dependent glycine transporter. Terminates the action of glycine by its high affinity sodium-dependent reuptake into presynaptic terminals. May be responsible for the termination of neurotransmission at strychnine- sensitive glycinergic synapses.
20	Kruppel-like factor 5	9606.ENSP00000311280	ELF4	ETS-related transcription factor Elf-4; Transcriptional activator that binds to DNA sequences containing the consensus 5'-WGGA-3'. Transactivates promoters of the hematopoietic growth factor genes CSF2, IL3, IL8, and of the bovine lysozyme gene. Acts synergistically with RUNX1 to transactivate the IL3 promoter (By similarity). Also transactivates the PRF1 promoter in natural killer (NK) cells. Pl…
21	Glucose transporter	9606.ENSP00000416293	SLC2A1	Solute carrier family 2, facilitated glucose transporter member 1; Facilitative glucose transporter, which is responsible for constitutive or basal glucose uptake. Has a very broad substrate specificity; can transport a wide range of aldoses including both pentoses and hexoses. Most important energy carrier of the brain: present at the blood-brain barrier and assures the energy-independent, facil…
22	Protein Mdm4	9606.ENSP00000356150	MDM4	Protein Mdm4; Inhibits p53/TP53- and TP73/p73-mediated cell cycle arrest and apoptosis by binding its transcriptional activation domain. Inhibits degradation of MDM2. Can reverse MDM2-targeted degradation of TP53 while maintaining suppression of TP53 transactivation and apoptotic functions; Belongs to the MDM2/MDM4 family.
23	Cysteine protease ATG4B	9606.ENSP00000384259	ATG4B	Cysteine protease ATG4B; Cysteine protease required for the cytoplasm to vacuole transport (Cvt) and autophagy. Cleaves the C-terminal amino acid of ATG8 family proteins MAP1LC3, GABARAPL1, GABARAPL2 and GABARAP, to reveal a C-terminal glycine. Exposure of the glycine at the C-terminus is essential for ATG8 proteins conjugation to phosphatidylethanolamine (PE) and insertion to membranes, which is…
24	Histone deacetylase 8	9606.ENSP00000362674	HDAC8	Histone deacetylase 8; Responsible for the deacetylation of lysine residues on the N-terminal part of the core histones (H2A, H2B, H3 and H4). Histone deacetylation gives a tag for epigenetic repression and plays an important role in transcriptional regulation, cell cycle progression and developmental events. Histone deacetylases act via the formation of large multiprotein complexes. Also involve…
28	Sphingosine 1-phosphate receptor Edg-8	9606.ENSP00000328472	S1PR5	Sphingosine 1-phosphate receptor 5; Receptor for the lysosphingolipid sphingosine 1-phosphate (S1P). S1P is a bioactive lysophospholipid that elicits diverse physiological effect on most types of cells and tissues. Is coupled to both the G(i/0)alpha and G(12) subclass of heteromeric G-proteins (By similarity). May play a regulatory role in the transformation of radial glial cells into astrocytes …
30	Ghrelin receptor	9606.ENSP00000241256	GHSR	Growth hormone secretagogue receptor type 1; Receptor for ghrelin, coupled to G-alpha-11 proteins. Stimulates growth hormone secretion. Binds also other growth hormone releasing peptides (GHRP) (e.g. Met-enkephalin and GHRP-6) as well as non-peptide, low molecular weight secretagogues (e.g. L-692,429, MK- 0677, adenosine).
31	Lipoxin A4 receptor	9606.ENSP00000468897	FPR2	N-formyl peptide receptor 2; Low affinity receptor for N-formyl-methionyl peptides, which are powerful neutrophil chemotactic factors. Binding of FMLP to the receptor causes activation of neutrophils. This response is mediated via a G-protein that activates a phosphatidylinositol-calcium second messenger system. The activation of LXA4R could result in an anti- inflammatory outcome counteracting t…
32	Formyl peptide receptor 1	9606.ENSP00000471493	FPR1	fMet-Leu-Phe receptor; High affinity receptor for N-formyl-methionyl peptides (fMLP), which are powerful neutrophil chemotactic factors. Binding of fMLP to the receptor stimulates intracellular calcium mobilization and superoxide anion release. This response is mediated via a G- protein that activates a phosphatidylinositol-calcium second messenger system. Receptor for TAFA4, mediates its effects…
33	Histone deacetylase 4	9606.ENSP00000264606	HDAC4	Histone deacetylase 4; Responsible for the deacetylation of lysine residues on the N-terminal part of the core histones (H2A, H2B, H3 and H4). Histone deacetylation gives a tag for epigenetic repression and plays an important role in transcriptional regulation, cell cycle progression and developmental events. Histone deacetylases act via the formation of large multiprotein complexes. Involved in …
34	Cyclin-dependent kinase 5/CDK5 activator 1	9606.ENSP00000318486	CDK5R1	Cyclin-dependent kinase 5 activator 1, p25; p35 is a neuron specific activator of CDK5. The complex p35/CDK5 is required for neurite outgrowth and cortical lamination. Involved in dendritic spine morphogenesis by mediating the EFNA1-EPHA4 signaling. Activator of TPKII. The complex p35/CDK5 participates in the regulation of the circadian clock by modulating the function of CLOCK protein: phosphory…
38	Kinesin-like protein 1	9606.ENSP00000260731	KIF11	Kinesin-like protein KIF11; Motor protein required for establishing a bipolar spindle during mitosis. Required in non-mitotic cells for transport of secretory proteins from the Golgi complex to the cell surface ; Belongs to the TRAFAC class myosin-kinesin ATPase superfamily. Kinesin family. BimC subfamily.
39	Histamine H3 receptor	9606.ENSP00000342560	HRH3	Histamine H3 receptor; The H3 subclass of histamine receptors could mediate the histamine signals in CNS and peripheral nervous system. Signals through the inhibition of adenylate cyclase and displays high constitutive activity (spontaneous activity in the absence of agonist). Agonist stimulation of isoform 3 neither modified adenylate cyclase activity nor induced intracellular calcium mobilizati…
40	Cystinyl aminopeptidase	9606.ENSP00000231368	LNPEP	Leucyl-cystinyl aminopeptidase, pregnancy serum form; Release of an N-terminal amino acid, cleaves before cysteine, leucine as well as other amino acids. Degrades peptide hormones such as oxytocin, vasopressin and angiotensin III, and plays a role in maintaining homeostasis during pregnancy. May be involved in the inactivation of neuronal peptides in the brain. Cleaves Met-enkephalin and dynorphi…
41	Cannabinoid CB1 receptor	9606.ENSP00000263655	CNRIP1	CB1 cannabinoid receptor-interacting protein 1; [Isoform 1]: Suppresses cannabinoid receptor CNR1-mediated tonic inhibition of voltage-gated calcium channels. Belongs to the CNRIP family.
42	Glycine receptor subunit alpha-1	9606.ENSP00000411593	GLRA1	Glycine receptor subunit alpha-1; Glycine receptors are ligand-gated chloride channels. Channel opening is triggered by extracellular glycine. Channel opening is also triggered by taurine and beta- alanine. Channel characteristics depend on the subunit composition; heteropentameric channels are activated by lower glycine levels and display faster desensitization. Plays an important role in the do…
43	Trypsin I	9606.ENSP00000308720	PRSS1	Alpha-trypsin chain 1; Has activity against the synthetic substrates Boc-Phe-Ser- Arg-Mec, Boc-Leu-Thr-Arg-Mec, Boc-Gln-Ala-Arg-Mec and Boc-Val-Pro-Arg- Mec. The single-chain form is more active than the two-chain form against all of these substrates; Belongs to the peptidase S1 family.
44	Neurotensin receptor 2	9606.ENSP00000303686	NTSR2	Neurotensin receptor type 2; Receptor for the tridecapeptide neurotensin. It is associated with G proteins that activate a phosphatidylinositol-calcium second messenger system.
45	MAP kinase ERK2	9606.ENSP00000262948	MAP2K2	Dual specificity mitogen-activated protein kinase kinase 2; Catalyzes the concomitant phosphorylation of a threonine and a tyrosine residue in a Thr-Glu-Tyr sequence located in MAP kinases. Activates the ERK1 and ERK2 MAP kinases (By similarity). Activates BRAF in a KSR1 or KSR2-dependent manner; by binding to KSR1 or KSR2 releases the inhibitory intramolecular interaction between KSR1 or KSR2 pr…
46	Beta-1 adrenergic receptor	9606.ENSP00000358301	ADRB1	Beta-1 adrenergic receptor; Beta-adrenergic receptors mediate the catecholamine-induced activation of adenylate cyclase through the action of G proteins. This receptor binds epinephrine and norepinephrine with approximately equal affinity. Mediates Ras activation through G(s)-alpha- and cAMP-mediated signaling. Involved in the regulation of sleep/wake behaviors ; Belongs to the G-protein coupled …
47	Muscarinic acetylcholine receptor M1	9606.ENSP00000306490	CHRM1	Muscarinic acetylcholine receptor M1; The muscarinic acetylcholine receptor mediates various cellular responses, including inhibition of adenylate cyclase, breakdown of phosphoinositides and modulation of potassium channels through the action of G proteins. Primary transducing effect is Pi turnover; Belongs to the G-protein coupled receptor 1 family. Muscarinic acetylcholine receptor subfamily. C…
48	Tissue factor pathway inhibitor	9606.ENSP00000233156	TFPI	Tissue factor pathway inhibitor; Inhibits factor X (X(a)) directly and, in a Xa-dependent way, inhibits VIIa/tissue factor activity, presumably by forming a quaternary Xa/LACI/VIIa/TF complex. It possesses an antithrombotic action and also the ability to associate with lipoproteins in plasma.
49	Acetyl-CoA carboxylase 1	9606.ENSP00000483300	ACACA	Acetyl-CoA carboxylase 1; Cytosolic enzyme that catalyzes the carboxylation of acetyl- CoA to malonyl-CoA, the first and rate-limiting step of de novo fatty acid biosynthesis. This is a 2 steps reaction starting with the ATP-dependent carboxylation of the biotin carried by the biotin carboxyl carrier (BCC) domain followed by the transfer of the carboxyl group from carboxylated biotin to acetyl-Co…
50	Muscarinic acetylcholine receptor M4	9606.ENSP00000409378	CHRM4	Muscarinic acetylcholine receptor M4; The muscarinic acetylcholine receptor mediates various cellular responses, including inhibition of adenylate cyclase, breakdown of phosphoinositides and modulation of potassium channels through the action of G proteins. Primary transducing effect is inhibition of adenylate cyclase; Belongs to the G-protein coupled receptor 1 family. Muscarinic acetylcholine r…
51	Sphingosine kinase 1	9606.ENSP00000313681	SPHK1	Sphingosine kinase 1; Catalyzes the phosphorylation of sphingosine to form sphingosine 1-phosphate (SPP), a lipid mediator with both intra- and extracellular functions. Also acts on D-erythro-sphingosine and to a lesser extent sphinganine, but not other lipids, such as D,L-threo- dihydrosphingosine, N,N-dimethylsphingosine, diacylglycerol, ceramide, or phosphatidylinositol. In contrast to proapop…
52	SUMO-activating enzyme	9606.ENSP00000246548	UBA2	SUMO-activating enzyme subunit 2; The heterodimer acts as an E1 ligase for SUMO1, SUMO2, SUMO3, and probably SUMO4. It mediates ATP-dependent activation of SUMO proteins followed by formation of a thioester bond between a SUMO protein and a conserved active site cysteine residue on UBA2/SAE2.
53	CaM-kinase kinase beta	9606.ENSP00000312741	CAMKK2	Calcium/calmodulin-dependent protein kinase kinase 2; Calcium/calmodulin-dependent protein kinase belonging to a proposed calcium-triggered signaling cascade involved in a number of cellular processes. Isoform 1, isoform 2 and isoform 3 phosphorylate CAMK1 and CAMK4. Isoform 3 phosphorylates CAMK1D. Isoform 4, isoform 5 and isoform 6 lacking part of the calmodulin-binding domain are inactive. Eff…
56	Adenosine A1 receptor	9606.ENSP00000356205	ADORA1	Adenosine receptor A1; Receptor for adenosine. The activity of this receptor is mediated by G proteins which inhibit adenylyl cyclase; Belongs to the G-protein coupled receptor 1 family.
57	Coagulation factor XIII	9606.ENSP00000264870	F13A1	Coagulation factor XIII A chain; Factor XIII is activated by thrombin and calcium ion to a transglutaminase that catalyzes the formation of gamma-glutamyl- epsilon-lysine cross-links between fibrin chains, thus stabilizing the fibrin clot. Also cross-link alpha-2-plasmin inhibitor, or fibronectin, to the alpha chains of fibrin.
59	Galectin-3	9606.ENSP00000254301	LGALS3	Galectin-3; Galactose-specific lectin which binds IgE. May mediate with the alpha-3, beta-1 integrin the stimulation by CSPG4 of endothelial cells migration. Together with DMBT1, required for terminal differentiation of columnar epithelial cells during early embryogenesis (By similarity). In the nucleus: acts as a pre-mRNA splicing factor. Involved in acute inflammatory responses including neutro…
60	Cytochrome P450 3A4	9606.ENSP00000498939	CYP3A4	Cytochrome P450 3A4; A cytochrome P450 monooxygenase involved in the metabolism of sterols, steroid hormones, retinoids and fatty acids. Mechanistically, uses molecular oxygen inserting one oxygen atom into a substrate, and reducing the second into a water molecule, with two electrons provided by NADPH via cytochrome P450 reductase (NADPH--hemoprotein reductase). Catalyzes the hydroxylation of ca…
61	Inhibitor of nuclear factor kappa B kinase alpha subunit	9606.ENSP00000359424	CHUK	Inhibitor of nuclear factor kappa-B kinase subunit alpha; Serine kinase that plays an essential role in the NF-kappa-B signaling pathway which is activated by multiple stimuli such as inflammatory cytokines, bacterial or viral products, DNA damages or other cellular stresses. Acts as part of the canonical IKK complex in the conventional pathway of NF-kappa-B activation and phosphorylates inhibito…
62	Cathepsin G	9606.ENSP00000216336	CTSG	Cathepsin G; Serine protease with trypsin- and chymotrypsin-like specificity. Cleaves complement C3. Has antibacterial activity against the Gram-negative bacterium P.aeruginosa, antibacterial activity is inhibited by LPS from P.aeruginosa, Z-Gly-Leu-Phe-CH2Cl and phenylmethylsulfonyl fluoride.
65	Toll-like receptor 8	9606.ENSP00000312082	TLR8	Toll-like receptor 8; Key component of innate and adaptive immunity. TLRs (Toll- like receptors) control host immune response against pathogens through recognition of molecular patterns specific to microorganisms. Acts via MYD88 and TRAF6, leading to NF-kappa-B activation, cytokine secretion and the inflammatory response.
66	Thrombin	9606.ENSP00000215727	SERPIND1	Heparin cofactor 2; Thrombin inhibitor activated by the glycosaminoglycans, heparin or dermatan sulfate. In the presence of the latter, HC-II becomes the predominant thrombin inhibitor in place of antithrombin III (AT-III). Also inhibits chymotrypsin, but in a glycosaminoglycan- independent manner; Belongs to the serpin family.
68	WD repeat-containing protein 5	9606.ENSP00000351446	WDR5	WD repeat-containing protein 5; Contributes to histone modification. May position the N- terminus of histone H3 for efficient trimethylation at 'Lys-4'. As part of the MLL1/MLL complex it is involved in methylation and dimethylation at 'Lys-4' of histone H3. H3 'Lys-4' methylation represents a specific tag for epigenetic transcriptional activation. As part of the NSL complex it may be involved in…
69	FK506-binding protein 1A	9606.ENSP00000383003	FKBP1A	Peptidyl-prolyl cis-trans isomerase FKBP1A; Keeps in an inactive conformation TGFBR1, the TGF-beta type I serine/threonine kinase receptor, preventing TGF-beta receptor activation in absence of ligand. Recruits SMAD7 to ACVR1B which prevents the association of SMAD2 and SMAD3 with the activin receptor complex, thereby blocking the activin signal. May modulate the RYR1 calcium channel activity. PP…
70	Calpain 1	9606.ENSP00000431984	CAPN1	Calpain-1 catalytic subunit; Calcium-regulated non-lysosomal thiol-protease which catalyzes limited proteolysis of substrates involved in cytoskeletal remodeling and signal transduction; Belongs to the peptidase C2 family.
71	Dual specificity phosphatase Cdc25B	9606.ENSP00000245960	CDC25B	M-phase inducer phosphatase 2; Tyrosine protein phosphatase which functions as a dosage- dependent inducer of mitotic progression. Required for G2/M phases of the cell cycle progression and abscission during cytokinesis in a ECT2- dependent manner. Directly dephosphorylates CDK1 and stimulates its kinase activity. The three isoforms seem to have a different level of activity.
73	Muscarinic acetylcholine receptor M2	9606.ENSP00000399745	CHRM2	Muscarinic acetylcholine receptor M2; The muscarinic acetylcholine receptor mediates various cellular responses, including inhibition of adenylate cyclase, breakdown of phosphoinositides and modulation of potassium channels through the action of G proteins. Primary transducing effect is adenylate cyclase inhibition. Signaling promotes phospholipase C activity, leading to the release of inositol t…
74	Mineralocorticoid receptor	9606.ENSP00000350815	NR3C2	Mineralocorticoid receptor; Receptor for both mineralocorticoids (MC) such as aldosterone and glucocorticoids (GC) such as corticosterone or cortisol. Binds to mineralocorticoid response elements (MRE) and transactivates target genes. The effect of MC is to increase ion and water transport and thus raise extracellular fluid volume and blood pressure and lower potassium levels; Belongs to the nucl…
76	Cathepsin L	9606.ENSP00000345344	CTSL	Cathepsin L1 heavy chain; Thiol protease important for the overall degradation of proteins in lysosomes (Probable). Involved in the solubilization of cross-linked TG/thyroglobulin and in the subsequent release of thyroid hormone thyroxine (T4) by limited proteolysis of TG/thyroglobulin in the thyroid follicle lumen (By similarity).
77	Multidrug resistance-associated protein 1	9606.ENSP00000382342	ABCC1	Multidrug resistance-associated protein 1; Mediates export of organic anions and drugs from the cytoplasm. Mediates ATP-dependent transport of glutathione and glutathione conjugates, leukotriene C4, estradiol-17- beta-o-glucuronide, methotrexate, antiviral drugs and other xenobiotics. Confers resistance to anticancer drugs by decreasing accumulation of drug in cells, and by mediating ATP- and GSH…
78	Phosphodiesterase 7A	9606.ENSP00000385632	PDE7A	High affinity cAMP-specific 3',5'-cyclic phosphodiesterase 7A; Hydrolyzes the second messenger cAMP, which is a key regulator of many important physiological processes. May have a role in muscle signal transduction; Belongs to the cyclic nucleotide phosphodiesterase family. PDE7 subfamily.
79	Apelin receptor	9606.ENSP00000475344	APLNR	Apelin receptor; Receptor for apelin receptor early endogenous ligand (APELA) and apelin (APLN) hormones coupled to G proteins that inhibit adenylate cyclase activity. Plays a key role in early development such as gastrulation, blood vessels formation and heart morphogenesis by acting as a receptor for APELA hormone (By similarity). May promote angioblast migration toward the embryonic midline, i…
80	Protein kinase N2	9606.ENSP00000359552	PKN2	Serine/threonine-protein kinase N2; PKC-related serine/threonine-protein kinase and Rho/Rac effector protein that participates in specific signal transduction responses in the cell. Plays a role in the regulation of cell cycle progression, actin cytoskeleton assembly, cell migration, cell adhesion, tumor cell invasion and transcription activation signaling processes. Phosphorylates CTTN in hyalur…
81	Plasminogen activator inhibitor-1	9606.ENSP00000401645	SERPINB2	Plasminogen activator inhibitor 2; Inhibits urokinase-type plasminogen activator. The monocyte derived PAI-2 is distinct from the endothelial cell-derived PAI-1; Belongs to the serpin family. Ov-serpin subfamily.
82	Casein kinase II alpha/beta	9606.ENSP00000365042	CSNK2B	Casein kinase II subunit beta; Participates in Wnt signaling (By similarity). Plays a complex role in regulating the basal catalytic activity of the alpha subunit; Belongs to the casein kinase 2 subunit beta family.
83	Pyroglutamylated RFamide peptide receptor	9606.ENSP00000377948	QRFPR	Pyroglutamylated RF-amide peptide receptor; Receptor for the orexigenic neuropeptide QRFP. The activity of this receptor is mediated by G proteins that modulate adenylate cyclase activity and intracellular calcium levels.
84	Maternal embryonic leucine zipper kinase	9606.ENSP00000298048	MELK	Maternal embryonic leucine zipper kinase; Serine/threonine-protein kinase involved in various processes such as cell cycle regulation, self-renewal of stem cells, apoptosis and splicing regulation. Has a broad substrate specificity; phosphorylates BCL2L14, CDC25B, MAP3K5/ASK1 and ZNF622. Acts as an activator of apoptosis by phosphorylating and activating MAP3K5/ASK1. Acts as a regulator of cell c…
85	Sphingosine 1-phosphate receptor Edg-6	9606.ENSP00000246115	S1PR4	Sphingosine 1-phosphate receptor 4; Receptor for the lysosphingolipid sphingosine 1-phosphate (S1P). S1P is a bioactive lysophospholipid that elicits diverse physiological effect on most types of cells and tissues. May be involved in cell migration processes that are specific for lymphocytes.
86	Cysteinyl leukotriene receptor 2	9606.ENSP00000282018	CYSLTR2	Cysteinyl leukotriene receptor 2; Receptor for cysteinyl leukotrienes. The response is mediated via a G-protein that activates a phosphatidylinositol-calcium second messenger system. Stimulation by BAY u9773, a partial agonist, induces specific contractions of pulmonary veins and might also have an indirect role in the relaxation of the pulmonary vascular endothelium. The rank order of affinities…
87	DNA topoisomerase I	9606.ENSP00000328835	TOP1MT	DNA topoisomerase I, mitochondrial; Releases the supercoiling and torsional tension of DNA introduced during duplication of mitochondrial DNA by transiently cleaving and rejoining one strand of the DNA duplex. Introduces a single-strand break via transesterification at a target site in duplex DNA. The scissile phosphodiester is attacked by the catalytic tyrosine of the enzyme, resulting in the fo…
88	NADPH oxidase 1	9606.ENSP00000362057	NOX1	NADPH oxidase 1; NOH-1S is a voltage-gated proton channel that mediates the H(+) currents of resting phagocytes and other tissues. It participates in the regulation of cellular pH and is blocked by zinc. NOH-1L is a pyridine nucleotide-dependent oxidoreductase that generates superoxide and might conduct H(+) ions as part of its electron transport mechanism, whereas NOH-1S does not contain an elec…
89	G-protein coupled receptor 35	9606.ENSP00000411788	GPR35	G-protein coupled receptor 35; Acts as a receptor for kynurenic acid, an intermediate in the tryptophan metabolic pathway. The activity of this receptor is mediated by G-proteins that elicit calcium mobilization and inositol phosphate production through G(qi/o) proteins.
90	Ephrin type-A receptor 4	9606.ENSP00000281821	EPHA4	Ephrin type-A receptor 4; Receptor tyrosine kinase which binds membrane-bound ephrin family ligands residing on adjacent cells, leading to contact-dependent bidirectional signaling into neighboring cells. The signaling pathway downstream of the receptor is referred to as forward signaling while the signaling pathway downstream of the ephrin ligand is referred to as reverse signaling. Highly promi…
91	BMP-2-inducible protein kinase	9606.ENSP00000334836	BMP2K	BMP-2-inducible protein kinase; May be involved in osteoblast differentiation; Belongs to the protein kinase superfamily. Ser/Thr protein kinase family.
92	Phosphodiesterase 3A	9606.ENSP00000351957	PDE3A	cGMP-inhibited 3',5'-cyclic phosphodiesterase A; Cyclic nucleotide phosphodiesterase with a dual-specificity for the second messengers cAMP and cGMP, which are key regulators of many important physiological processes.
93	Purinergic receptor P2Y12	9606.ENSP00000307259	P2RY12	P2Y purinoceptor 12; Receptor for ADP and ATP coupled to G-proteins that inhibit the adenylyl cyclase second messenger system. Not activated by UDP and UTP. Required for normal platelet aggregation and blood coagulation.
94	15-hydroxyprostaglandin dehydrogenase [NAD+]	9606.ENSP00000296522	HPGD	15-hydroxyprostaglandin dehydrogenase [NAD(+)]; Prostaglandin inactivation. Contributes to the regulation of events that are under the control of prostaglandin levels. Catalyzes the NAD-dependent dehydrogenation of lipoxin A4 to form 15-oxo-lipoxin A4. Inhibits in vivo proliferation of colon cancer cells.
97	Nuclear factor erythroid 2-related factor 2	9606.ENSP00000380252	NFE2L2	Nuclear factor erythroid 2-related factor 2; Transcription factor that plays a key role in the response to oxidative stress: binds to antioxidant response (ARE) elements present in the promoter region of many cytoprotective genes, such as phase 2 detoxifying enzymes, and promotes their expression, thereby neutralizing reactive electrophiles. In normal conditions, ubiquitinated and degraded in the…
100	Histone deacetylase 7	9606.ENSP00000080059	HDAC7	Histone deacetylase 7; Responsible for the deacetylation of lysine residues on the N-terminal part of the core histones (H2A, H2B, H3 and H4). Histone deacetylation gives a tag for epigenetic repression and plays an important role in transcriptional regulation, cell cycle progression and developmental events. Histone deacetylases act via the formation of large multiprotein complexes. Involved in …
101	Hexokinase type IV	9606.ENSP00000223366	GCK	Hexokinase-4; Catalyzes the phosphorylation of hexose, such as D-glucose, D-fructose and D-mannose, to hexose 6-phosphate (D-glucose 6-phosphate, D-fructose 6-phosphate and D-mannose 6-phosphate, respectively). Compared to other hexokinases, has a weak affinity for D-glucose, and is effective only when glucose is abundant (By similarity). Mainly expressed in pancreatic beta cells and the liver an…
102	AMP-activated protein kinase, alpha-1 subunit	9606.ENSP00000346148	PRKAA1	5'-AMP-activated protein kinase catalytic subunit alpha-1; Catalytic subunit of AMP-activated protein kinase (AMPK), an energy sensor protein kinase that plays a key role in regulating cellular energy metabolism. In response to reduction of intracellular ATP levels, AMPK activates energy-producing pathways and inhibits energy-consuming processes: inhibits protein, carbohydrate and lipid biosynthe…
103	Dipeptidyl peptidase IX	9606.ENSP00000262960	DPP9	Dipeptidyl peptidase 9; Dipeptidyl peptidase that cleaves off N-terminal dipeptides from proteins having a Pro or Ala residue at position 2.
104	FML2_HUMAN	9606.ENSP00000341821	FPR3	N-formyl peptide receptor 3; Low affinity receptor for N-formyl-methionyl peptides, which are powerful neutrophils chemotactic factors. Binding of FMLP to the receptor causes activation of neutrophils. This response is mediated via a G-protein that activates a phosphatidylinositol-calcium second messenger system.
105	Dopamine D2 receptor	9606.ENSP00000354859	DRD2	D(2) dopamine receptor; Dopamine receptor whose activity is mediated by G proteins which inhibit adenylyl cyclase; Belongs to the G-protein coupled receptor 1 family.
106	Transmembrane protease serine 6	9606.ENSP00000384964	TMPRSS6	Transmembrane protease serine 6; Serine protease which hydrolyzes a range of proteins including type I collagen, fibronectin and fibrinogen. Can also activate urokinase-type plasminogen activator with low efficiency. May play a specialized role in matrix remodeling processes in liver. Through the cleavage of HJV, a regulator of the expression of the iron absorption-regulating hormone hepicidin/HA…
107	Tyrosine-protein kinase receptor UFO	9606.ENSP00000301178	AXL	Tyrosine-protein kinase receptor UFO; Receptor tyrosine kinase that transduces signals from the extracellular matrix into the cytoplasm by binding growth factor GAS6 and which is thus regulating many physiological processes including cell survival, cell proliferation, migration and differentiation. Ligand binding at the cell surface induces dimerization and autophosphorylation of AXL. Following a…
108	Histone deacetylase 11	9606.ENSP00000295757	HDAC11	Histone deacetylase 11; Responsible for the deacetylation of lysine residues on the N-terminal part of the core histones (H2A, H2B, H3 and H4). Histone deacetylation gives a tag for epigenetic repression and plays an important role in transcriptional regulation, cell cycle progression and developmental events. Histone deacetylases act via the formation of large multiprotein complexes.
109	MAP/microtubule affinity-regulating kinase 4	9606.ENSP00000262891	MARK4	MAP/microtubule affinity-regulating kinase 4; Serine/threonine-protein kinase. Phosphorylates the microtubule-associated protein MAPT/TAU. Also phosphorylates the microtubule-associated proteins MAP2 and MAP4. Involved in regulation of the microtubule network, causing reorganization of microtubules into bundles. Required for the initiation of axoneme extension during cilium assembly. Regulates th…
110	ADAM10	9606.ENSP00000260408	ADAM10	Disintegrin and metalloproteinase domain-containing protein 10; Cleaves the membrane-bound precursor of TNF-alpha at '76- Ala-|-Val-77' to its mature soluble form. Responsible for the proteolytical release of soluble JAM3 from endothelial cells surface. Responsible for the proteolytic release of several other cell-surface proteins, including heparin-binding epidermal growth-like factor, ephrin-A2…
111	Dual specificity protein phosphatase 3	9606.ENSP00000226004	DUSP3	Dual specificity protein phosphatase 3; Shows activity both for tyrosine-protein phosphate and serine-protein phosphate, but displays a strong preference toward phosphotyrosines. Specifically dephosphorylates and inactivates ERK1 and ERK2.
112	Cyclin-dependent kinase 5	9606.ENSP00000419782	CDK5	Cyclin-dependent-like kinase 5; Proline-directed serine/threonine-protein kinase essential for neuronal cell cycle arrest and differentiation and may be involved in apoptotic cell death in neuronal diseases by triggering abortive cell cycle re-entry. Interacts with D1 and D3-type G1 cyclins. Phosphorylates SRC, NOS3, VIM/vimentin, p35/CDK5R1, MEF2A, SIPA1L1, SH3GLB1, PXN, PAK1, MCAM/MUC18, SEPT5,…
113	Hypoxia-inducible factor 1 alpha	9606.ENSP00000437955	HIF1A	Hypoxia-inducible factor 1-alpha; Functions as a master transcriptional regulator of the adaptive response to hypoxia. Under hypoxic conditions, activates the transcription of over 40 genes, including erythropoietin, glucose transporters, glycolytic enzymes, vascular endothelial growth factor, HILPDA, and other genes whose protein products increase oxygen delivery or facilitate metabolic adaptati…
114	Kallikrein 7	9606.ENSP00000470538	KLK7	Kallikrein-7; May catalyze the degradation of intercellular cohesive structures in the cornified layer of the skin in the continuous shedding of cells from the skin surface. Specific for amino acid residues with aromatic side chains in the P1 position. Cleaves insulin A chain at '14-Tyr-|-Gln-15' and insulin B chain at '6-Leu-|-Cys-7', '16-Tyr-|-Leu-17', '25-Phe-|-Tyr-26' and '26-Tyr-|-Thr-27'. C…
115	Proteasome component C5	9606.ENSP00000262193	PSMB1	Proteasome subunit beta type-1; Component of the 20S core proteasome complex involved in the proteolytic degradation of most intracellular proteins. This complex plays numerous essential roles within the cell by associating with different regulatory particles. Associated with two 19S regulatory particles, forms the 26S proteasome and thus participates in the ATP- dependent degradation of ubiquiti…
116	Dual specificity phosphatase Cdc25C	9606.ENSP00000321656	CDC25C	M-phase inducer phosphatase 3; Functions as a dosage-dependent inducer in mitotic control. Tyrosine protein phosphatase required for progression of the cell cycle. When phosphorylated, highly effective in activating G2 cells into prophase. Directly dephosphorylates CDK1 and activates its kinase activity.
118	Histone deacetylase 10	9606.ENSP00000216271	HDAC10	Polyamine deacetylase HDAC10; Polyamine deacetylase (PDAC), which acts preferentially on N(8)-acetylspermidine, and also on acetylcadaverine and acetylputrescine. Exhibits attenuated catalytic activity toward N(1),N(8)-diacetylspermidine and very low activity, if any, toward N(1)-acetylspermidine. Histone deacetylase activity has been observed in vitro. Has also been shown to be involved in MSH2 …
120	Stimulator of interferon genes protein	9606.ENSP00000498596	STING1	Stimulator of interferon genes protein; Facilitator of innate immune signaling that acts as a sensor of cytosolic DNA from bacteria and viruses and promotes the production of type I interferon (IFN-alpha and IFN-beta). Innate immune response is triggered in response to non-CpG double-stranded DNA from viruses and bacteria delivered to the cytoplasm. Acts by binding cyclic dinucleotides: recognize…
121	TGF-beta receptor type II	9606.ENSP00000351905	TGFBR2	TGF-beta receptor type-2; Transmembrane serine/threonine kinase forming with the TGF- beta type I serine/threonine kinase receptor, TGFBR1, the non- promiscuous receptor for the TGF-beta cytokines TGFB1, TGFB2 and TGFB3. Transduces the TGFB1, TGFB2 and TGFB3 signal from the cell surface to the cytoplasm and is thus regulating a plethora of physiological and pathological processes including cell c…
122	Tyrosine-protein kinase ITK/TSK	9606.ENSP00000398655	ITK	Tyrosine-protein kinase ITK/TSK; Tyrosine kinase that plays an essential role in regulation of the adaptive immune response. Regulates the development, function and differentiation of conventional T-cells and nonconventional NKT-cells. When antigen presenting cells (APC) activate T-cell receptor (TCR), a series of phosphorylation lead to the recruitment of ITK to the cell membrane, in the vicinit…
123	MAP kinase-activated protein kinase 2	9606.ENSP00000356070	MAPKAPK2	MAP kinase-activated protein kinase 2; Stress-activated serine/threonine-protein kinase involved in cytokine production, endocytosis, reorganization of the cytoskeleton, cell migration, cell cycle control, chromatin remodeling, DNA damage response and transcriptional regulation. Following stress, it is phosphorylated and activated by MAP kinase p38-alpha/MAPK14, leading to phosphorylation of subs…
124	Heat shock protein HSP 90-alpha	9606.ENSP00000335153	HSP90AA1	Heat shock protein HSP 90-alpha; Molecular chaperone that promotes the maturation, structural maintenance and proper regulation of specific target proteins involved for instance in cell cycle control and signal transduction. Undergoes a functional cycle that is linked to its ATPase activity which is essential for its chaperone activity. This cycle probably induces conformational changes in the cl…
125	Serine/threonine-protein kinase TAO3	9606.ENSP00000376317	TAOK3	Serine/threonine-protein kinase TAO3; Serine/threonine-protein kinase that acts as a regulator of the p38/MAPK14 stress-activated MAPK cascade and of the MAPK8/JNK cascade. Acts as an activator of the p38/MAPK14 stress-activated MAPK cascade. In response to DNA damage, involved in the G2/M transition DNA damage checkpoint by activating the p38/MAPK14 stress-activated MAPK cascade, probably by med…
