# Supplementary material for: Inhibition of insulin degrading enzyme suppresses osteoclast hyperactivity via enhancing Nrf2-dependent antioxidant response in glucocorticoid-induced osteonecrosis of the femoral head
Source: Mol Med. 2024 Jul 31;30:111. doi: 10.1186/s10020-024-00880-1 (PMC11292917; doi:10.1186/s10020-024-00880-1)
Supplement: Supplementary file 2 — Supplementary material 2: Sheet (1) The potential target genes of 6bK collected from ChEMBL. Sheet (2) Official gene symbols of the active targets (Homo sapiens) with 90% confidence in “Sheet 1” converted by String website (https://cn.string-db.org/). [file 10020_2024_880_MOESM2_ESM.xlsx]

## Sheet: sheet1-original
Target	Target Pref.Name	Confidence 70%	Confidence 80%	Confidence 90%	Activity Threshold
CHEMBL2902	Dihydrofolate reductase	empty	empty	both	6
CHEMBL2725	Beta-lactamase	empty	inactive	both	6
CHEMBL5062	Coagulation factor X	empty	empty	empty	6.5
CHEMBL1947	Thyroid hormone receptor beta-1	empty	inactive	inactive	7
CHEMBL2157850	Ubiquitin carboxyl-terminal hydrolase 7	empty	empty	active	6
CHEMBL226	Adenosine A1 receptor	inactive	inactive	inactive	7
CHEMBL4618	Leukotriene A4 hydrolase	empty	empty	both	6
CHEMBL1075145	Transitional endoplasmic reticulum ATPase	inactive	inactive	inactive	6
CHEMBL1827	Phosphodiesterase 5A	inactive	inactive	inactive	6
CHEMBL4793	Dipeptidyl peptidase IX	inactive	inactive	inactive	6
CHEMBL3229	Anandamide amidohydrolase	empty	empty	both	6
CHEMBL5880	Interleukin-2	active	active	active	6
CHEMBL4552	Peripheral-type benzodiazepine receptor	inactive	inactive	inactive	6
CHEMBL2888	Metabotropic glutamate receptor 3	inactive	inactive	inactive	7
CHEMBL1907596	Neuronal acetylcholine receptor; alpha4/beta2	inactive	inactive	inactive	5
CHEMBL2334	Caspase-3	inactive	inactive	inactive	6
CHEMBL5498	Muscarinic acetylcholine receptor M3	empty	inactive	both	7
CHEMBL4625	Apoptosis regulator Bcl-X	empty	inactive	both	5
CHEMBL233	Mu opioid receptor	inactive	inactive	inactive	7
CHEMBL1991	Inhibitor of nuclear factor kappa B kinase beta subunit	empty	empty	inactive	7.5
CHEMBL2283	Carbonic anhydrase II	active	active	active	6
CHEMBL5077	Butyrylcholinesterase	inactive	inactive	inactive	6
CHEMBL2056	Dopamine D1 receptor	inactive	inactive	inactive	7
CHEMBL4828	Synaptic vesicular amine transporter	empty	inactive	both	6
CHEMBL231	Histamine H1 receptor	inactive	inactive	inactive	7
CHEMBL219	Dopamine D4 receptor	inactive	inactive	inactive	7
CHEMBL2487	Beta amyloid A4 protein	empty	empty	inactive	6
CHEMBL1824	Receptor protein-tyrosine kinase erbB-2	inactive	inactive	inactive	7.5
CHEMBL3969	Carbonic anhydrase VB	active	active	active	6
CHEMBL1907594	Neuronal acetylcholine receptor; alpha3/beta4	inactive	inactive	inactive	5
CHEMBL2652	Phosphodiesterase 2A	empty	inactive	inactive	6
CHEMBL3202	Prolyl endopeptidase	empty	inactive	inactive	6
CHEMBL3571	Cannabinoid CB1 receptor	inactive	inactive	inactive	7
CHEMBL5896	Lysine-specific demethylase 4A	inactive	inactive	inactive	6
CHEMBL1907595	Neuronal acetylcholine receptor; alpha4/beta4	empty	inactive	both	5
CHEMBL1825	TNF-alpha	inactive	inactive	both	6
CHEMBL3798	Calcitonin gene-related peptide type 1 receptor	empty	inactive	both	7
CHEMBL218	Cannabinoid CB1 receptor	inactive	inactive	inactive	7
CHEMBL224	Serotonin 2a (5-HT2a) receptor	inactive	inactive	inactive	7
CHEMBL6031	Histone-lysine N-methyltransferase, H3 lysine-9 specific 5	inactive	inactive	inactive	6
CHEMBL4801	Caspase-1	empty	empty	empty	6
CHEMBL2189121	GTPase KRas	inactive	inactive	inactive	6
CHEMBL4430	Cytochrome P450 17A1	empty	empty	both	6
CHEMBL3313832	Lysine-specific demethylase 4B	inactive	inactive	inactive	6.5
CHEMBL2111432	PI3-kinase p110-delta/p85-alpha	empty	empty	both	6
CHEMBL4408	Phosphodiesterase 8B	empty	empty	inactive	6
CHEMBL3429	Estrogen-related receptor alpha	inactive	inactive	inactive	7
CHEMBL1941	Histamine H2 receptor	inactive	inactive	inactive	7
CHEMBL208	Progesterone receptor	empty	inactive	inactive	7
CHEMBL220	Acetylcholinesterase	inactive	inactive	inactive	6
CHEMBL4150	Enoyl-acyl-carrier protein reductase	inactive	inactive	inactive	6
CHEMBL234	Dopamine D3 receptor	inactive	inactive	inactive	7
CHEMBL1809	Dihydrofolate reductase	empty	inactive	both	6
CHEMBL1835	Thromboxane-A synthase	inactive	inactive	inactive	6
CHEMBL3788	Serine/threonine-protein kinase PLK4	inactive	inactive	inactive	7.5
CHEMBL1821	Muscarinic acetylcholine receptor M4	empty	empty	both	7
CHEMBL4018	Neuropeptide Y receptor type 2	inactive	inactive	inactive	7
CHEMBL2327	Neurokinin 2 receptor	empty	empty	active	7
CHEMBL1907591	Neuronal acetylcholine receptor; alpha4/beta4	empty	inactive	both	5
CHEMBL2695	Focal adhesion kinase 1	empty	inactive	inactive	7.5
CHEMBL2326	Carbonic anhydrase VII	empty	empty	both	6
CHEMBL3776	Caspase-8	empty	inactive	inactive	6
CHEMBL1944495	Proteasome subunit beta type-9	inactive	inactive	inactive	6
CHEMBL3004	Multidrug resistance-associated protein 1	empty	empty	active	6
CHEMBL4780	Acetylcholinesterase	empty	active	active	6
CHEMBL4794	Vanilloid receptor	inactive	inactive	inactive	5
CHEMBL235	Peroxisome proliferator-activated receptor gamma	inactive	inactive	inactive	7
CHEMBL1983	Serotonin 1d (5-HT1d) receptor	inactive	inactive	inactive	7
CHEMBL1798	Cysteinyl leukotriene receptor 1	empty	empty	empty	7
CHEMBL1968	Epoxide hydrolase 1	empty	inactive	inactive	6
CHEMBL5932	LIM domain kinase 2	inactive	inactive	both	7.5
CHEMBL3199	Acetylcholinesterase	empty	inactive	inactive	6
CHEMBL1942	Alpha-2b adrenergic receptor	empty	inactive	inactive	7
CHEMBL237	Kappa opioid receptor	inactive	inactive	inactive	7
CHEMBL223	Alpha-1d adrenergic receptor	empty	inactive	inactive	7
CHEMBL1822	Inosine-5'-monophosphate dehydrogenase 1	empty	inactive	both	6
CHEMBL3012	Phosphodiesterase 7A	inactive	inactive	inactive	6
CHEMBL3589	Adenosine kinase	inactive	inactive	inactive	6
CHEMBL5113	Orexin receptor 1	empty	inactive	inactive	7
CHEMBL5891	Protein arginine N-methyltransferase 3	inactive	inactive	inactive	6
CHEMBL3991	Coagulation factor VII	empty	empty	inactive	6
CHEMBL1163125	Bromodomain-containing protein 4	empty	empty	both	6
CHEMBL4768	Acetylcholinesterase	empty	inactive	inactive	6
CHEMBL4973	Excitatory amino acid transporter 2	inactive	inactive	inactive	6
CHEMBL222	Norepinephrine transporter	inactive	inactive	inactive	6
CHEMBL236	Delta opioid receptor	empty	inactive	inactive	7
CHEMBL4608	Melanocortin receptor 5	inactive	inactive	both	7
CHEMBL1957	Insulin-like growth factor I receptor	inactive	inactive	inactive	7.5
CHEMBL4191	Monoglyceride lipase	inactive	inactive	inactive	6
CHEMBL3371	Serotonin 6 (5-HT6) receptor	inactive	inactive	inactive	7
CHEMBL3403	Butyrylcholinesterase	inactive	inactive	inactive	6
CHEMBL2034	Glucocorticoid receptor	inactive	inactive	inactive	7
CHEMBL3464	Nitric oxide synthase, inducible	inactive	inactive	inactive	6
CHEMBL286	Renin	empty	inactive	inactive	6
CHEMBL4860	Apoptosis regulator Bcl-2	empty	empty	both	5
CHEMBL251	Adenosine A2a receptor	inactive	inactive	inactive	7
CHEMBL4653	Dipeptidyl peptidase IV	empty	active	active	6
CHEMBL245	Muscarinic acetylcholine receptor M3	inactive	inactive	inactive	7
CHEMBL1075132	Heat shock protein 75 kDa, mitochondrial	empty	both	both	6
CHEMBL1850	Dopamine D5 receptor	inactive	inactive	inactive	7
CHEMBL2007625	Isocitrate dehydrogenase [NADP] cytoplasmic	inactive	inactive	inactive	6
CHEMBL325	Histone deacetylase 1	inactive	inactive	inactive	6
CHEMBL3048	Nitric-oxide synthase, brain	inactive	inactive	inactive	6
CHEMBL2424	Glyoxalase I	empty	empty	empty	6
CHEMBL319	Alpha-1a adrenergic receptor	inactive	inactive	inactive	7
CHEMBL3706	ADAM17	empty	inactive	inactive	6
CHEMBL3060	Glycine transporter 2	empty	empty	active	6
CHEMBL1628481	Apelin receptor	empty	inactive	inactive	7
CHEMBL2140	Tryptophan 2,3-dioxygenase	empty	inactive	inactive	6
CHEMBL4531	Galectin-3	empty	empty	active	6
CHEMBL3510	Carbonic anhydrase XIV	active	active	active	6
CHEMBL2163176	Lysine-specific demethylase 5C	inactive	inactive	inactive	6
CHEMBL4530	Coagulation factor XIII	inactive	inactive	inactive	6
CHEMBL1795101	Peptide deformylase	empty	empty	active	6
CHEMBL4040	MAP kinase ERK2	inactive	inactive	inactive	7.5
CHEMBL2431	Serine/threonine-protein kinase AKT2	empty	active	both	7.5
CHEMBL2366504	Structural capsid protein	empty	inactive	inactive	6
CHEMBL278	Integrin alpha-4	empty	empty	active	6.5
CHEMBL244	Coagulation factor X	empty	inactive	inactive	6
CHEMBL4685	Indoleamine 2,3-dioxygenase	empty	inactive	inactive	6
CHEMBL287	Sigma opioid receptor	inactive	inactive	inactive	6
CHEMBL4478	Voltage-gated N-type calcium channel alpha-1B subunit	empty	inactive	inactive	5
CHEMBL3471	Human immunodeficiency virus type 1 integrase	empty	inactive	inactive	6
CHEMBL2035	Muscarinic acetylcholine receptor M5	inactive	inactive	inactive	7
CHEMBL3459	Serotonin 1b (5-HT1b) receptor	empty	empty	active	6.5
CHEMBL4336	Prostanoid EP3 receptor	empty	empty	both	7
CHEMBL1293197	Acidic mammalian chitinase	inactive	inactive	inactive	6
CHEMBL3991501	Isocitrate dehydrogenase [NADP], mitochondrial	empty	inactive	both	6
CHEMBL4644	Melanocortin receptor 3	active	active	active	7
CHEMBL246	Beta-3 adrenergic receptor	empty	inactive	inactive	7
CHEMBL252	Endothelin receptor ET-A	inactive	inactive	inactive	7
CHEMBL3922	Methionine aminopeptidase 2	empty	empty	both	6
CHEMBL332	Matrix metalloproteinase-1	empty	empty	inactive	6
CHEMBL326	Alpha-1d adrenergic receptor	empty	empty	inactive	7
CHEMBL4718	MAP kinase-interacting serine/threonine-protein kinase MNK1	empty	empty	both	7.5
CHEMBL1795117	Histone-lysine N-methyltransferase, H3 lysine-79 specific	empty	empty	both	6
CHEMBL5163	Sodium channel protein type III alpha subunit	empty	active	active	5
CHEMBL1795116	Protein arginine N-methyltransferase 5	inactive	inactive	inactive	6
CHEMBL3710	Prostanoid EP3 receptor	inactive	inactive	inactive	7
CHEMBL5413	Metastin receptor	empty	inactive	inactive	7
CHEMBL5375	Hepatitis C virus NS5B RNA-dependent RNA polymerase	empty	active	both	6
CHEMBL333	Matrix metalloproteinase-2	inactive	inactive	inactive	6
CHEMBL2397	Acetyl-CoA carboxylase 1	active	active	active	6
CHEMBL2208	MAP kinase-activated protein kinase 2	empty	empty	both	7.5
CHEMBL3880	Heat shock protein HSP 90-alpha	empty	empty	active	6
CHEMBL4123	Neurotensin receptor 1	inactive	inactive	inactive	7
CHEMBL1926	Dihydrofolate reductase	empty	active	both	6
CHEMBL284	Dipeptidyl peptidase IV	active	active	active	6
CHEMBL5017	Serotonin 4 (5-HT4) receptor	empty	inactive	inactive	7
CHEMBL280	Matrix metalloproteinase 13	empty	inactive	inactive	6
CHEMBL3884	Sodium/glucose cotransporter 2	empty	inactive	inactive	6
CHEMBL3108639	Cat eye syndrome critical region protein 2	active	active	active	6
CHEMBL2366517	Protease	empty	empty	inactive	6
CHEMBL3933	Prostanoid DP receptor	inactive	inactive	inactive	7
CHEMBL3072	Androgen Receptor	inactive	inactive	inactive	7
CHEMBL6136	Lysine-specific histone demethylase 1	empty	inactive	inactive	6
CHEMBL2095194	Coagulation factor VII/tissue factor	empty	empty	active	6
CHEMBL4523	Serine/threonine-protein kinase PIM2	empty	inactive	inactive	7.5
CHEMBL2147	Serine/threonine-protein kinase PIM1	inactive	inactive	inactive	7.5
CHEMBL256	Adenosine A3 receptor	inactive	inactive	inactive	7
CHEMBL3649	Xanthine dehydrogenase	empty	inactive	inactive	6
CHEMBL242	Estrogen receptor beta	inactive	inactive	inactive	7
CHEMBL4683	Fibroblast activation protein alpha	inactive	inactive	inactive	6
CHEMBL3305	Testis-specific androgen-binding protein	inactive	inactive	inactive	6.5
CHEMBL2966	Adenosine deaminase	active	active	active	6
CHEMBL1741208	NACHT, LRR and PYD domains-containing protein 3	inactive	inactive	inactive	6
CHEMBL5979	Alkaline phosphatase, tissue-nonspecific isozyme	inactive	inactive	inactive	6
CHEMBL2094128	Cyclin-dependent kinase 2/cyclin A	inactive	inactive	both	7.5
CHEMBL268	Cathepsin K	active	active	active	6
CHEMBL254	Phosphodiesterase 4A	empty	inactive	both	6
CHEMBL1841	Tyrosine-protein kinase FYN	inactive	inactive	inactive	6.5
CHEMBL5366	Poly [ADP-ribose] polymerase 2	empty	empty	active	6
CHEMBL4078	Acetylcholinesterase	inactive	inactive	inactive	6
CHEMBL1795139	Transmembrane protease serine 6	empty	empty	both	6
CHEMBL3501	Cholecystokinin A receptor	inactive	inactive	inactive	7
CHEMBL4508	Glutaminyl-peptide cyclotransferase	empty	active	active	6
CHEMBL1075269	Adenosine A3 receptor	empty	empty	both	7
CHEMBL2622	Aldose reductase	inactive	inactive	inactive	6
CHEMBL335	Protein-tyrosine phosphatase 1B	empty	empty	active	6
CHEMBL2434	Interleukin-8 receptor B	empty	empty	inactive	7
CHEMBL321	Matrix metalloproteinase 9	inactive	inactive	inactive	6
CHEMBL309	Muscarinic acetylcholine receptor M2	empty	inactive	both	7
CHEMBL5373	Cannabinoid CB2 receptor	inactive	inactive	inactive	7
CHEMBL4086	Prostanoid EP4 receptor	active	active	both	7
CHEMBL4657	Dipeptidyl peptidase VIII	empty	inactive	inactive	6
CHEMBL255	Adenosine A2b receptor	empty	inactive	inactive	7
CHEMBL269	Delta opioid receptor	empty	inactive	both	7
CHEMBL5763	Cholinesterase	empty	inactive	inactive	6
CHEMBL2781	Sodium/hydrogen exchanger 1	empty	active	both	6
CHEMBL3883328	Casein kinase II alpha'/ beta	inactive	inactive	inactive	6.5
CHEMBL3486	Dihydroorotate dehydrogenase	inactive	inactive	inactive	6
CHEMBL4699	Isoprenylcysteine carboxyl methyltransferase	inactive	inactive	inactive	6
CHEMBL264	Histamine H3 receptor	inactive	inactive	inactive	7
CHEMBL258	Tyrosine-protein kinase LCK	inactive	inactive	inactive	7.5
CHEMBL1865	Histone deacetylase 6	empty	inactive	inactive	6
CHEMBL2411	Serotonin 3a (5-HT3a) receptor	empty	empty	inactive	6.5
CHEMBL4074	Angiotensin-converting enzyme	empty	empty	empty	6
CHEMBL2363	Dihydrofolate reductase	empty	active	active	6
CHEMBL338	Dopamine transporter	inactive	inactive	inactive	6
CHEMBL2304404	Adenosine A1 receptor	empty	empty	both	7
CHEMBL2820	Coagulation factor XI	inactive	inactive	inactive	6
CHEMBL3242	Carbonic anhydrase XII	empty	active	active	6
CHEMBL5141	Cytochrome P450 26A1	empty	empty	inactive	6
CHEMBL311	Glutamate [NMDA] receptor subunit epsilon 2	empty	empty	active	5
CHEMBL2176771	Complement factor D	empty	inactive	both	6
CHEMBL3714079	G-protein coupled receptor 84	empty	empty	both	7
CHEMBL259	Melanocortin receptor 4	empty	inactive	inactive	7
CHEMBL4465	Acyl coenzyme A:cholesterol acyltransferase 2	empty	inactive	inactive	6
CHEMBL3478	Phosphodiesterase 5A	empty	empty	inactive	6
CHEMBL2000	Plasma kallikrein	empty	inactive	inactive	6
CHEMBL2955	Sphingosine 1-phosphate receptor Edg-5	empty	active	active	7
CHEMBL3038482	DNA gyrase	empty	empty	inactive	6
CHEMBL2016	Coagulation factor IX	inactive	inactive	inactive	6
CHEMBL2002	Inosine-5'-monophosphate dehydrogenase 2	empty	active	active	6
CHEMBL5023	p53-binding protein Mdm-2	inactive	inactive	inactive	6
CHEMBL4329	Kappa opioid receptor	inactive	inactive	both	7
CHEMBL1906	Serine/threonine-protein kinase RAF	empty	empty	both	7.5
CHEMBL3650	Fibroblast growth factor receptor 1	inactive	inactive	inactive	7.5
CHEMBL3081	Aldose reductase	inactive	inactive	inactive	6
CHEMBL4077	Melanocortin receptor 1	empty	active	active	7
CHEMBL1899	Serotonin 3a (5-HT3a) receptor	empty	inactive	inactive	5
CHEMBL1898	Serotonin 1b (5-HT1b) receptor	empty	inactive	inactive	7
CHEMBL4062	Calpain 1	inactive	inactive	inactive	6
CHEMBL1867	Alpha-2a adrenergic receptor	empty	active	active	7
CHEMBL299	Protein kinase C alpha	inactive	inactive	inactive	7.5
CHEMBL3321	Monoglyceride lipase	empty	empty	both	6
CHEMBL1921666	DNA gyrase subunit B	empty	inactive	inactive	6
CHEMBL3632452	Mucosa-associated lymphoid tissue lymphoma translocation protein 1	empty	inactive	inactive	6
CHEMBL1075317	WD repeat-containing protein 5	empty	empty	both	6
CHEMBL4462	NAD-dependent deacetylase sirtuin 2	empty	active	active	6
CHEMBL3655	Tyrosine-protein kinase SRC	active	both	both	6.5
CHEMBL2096912	Protein farnesyltransferase	empty	both	both	6
CHEMBL2169736	Tyrosyl-DNA phosphodiesterase 2	empty	empty	both	6
CHEMBL276	Muscarinic acetylcholine receptor M1	empty	empty	active	7
CHEMBL3912	Carbonic anhydrase XIII	empty	inactive	inactive	6
CHEMBL4072	Cathepsin B	inactive	inactive	inactive	6
CHEMBL302	Adenosine A2a receptor	empty	inactive	both	7
CHEMBL3286	Urokinase-type plasminogen activator	inactive	inactive	inactive	6
CHEMBL1889	Vasopressin V1a receptor	inactive	inactive	inactive	7
CHEMBL1916	Alpha-2c adrenergic receptor	empty	inactive	inactive	7
CHEMBL1914	Butyrylcholinesterase	empty	inactive	inactive	6
CHEMBL2094135	Gamma-secretase	empty	empty	inactive	5
CHEMBL1900	Aldose reductase	empty	empty	both	6
CHEMBL249	Neurokinin 1 receptor	empty	empty	empty	7
CHEMBL3130	PI3-kinase p110-delta subunit	empty	active	active	6
CHEMBL275	Phosphodiesterase 4B	active	active	active	6
CHEMBL329	Type-1A angiotensin II receptor	inactive	inactive	inactive	7
CHEMBL2414	C-C chemokine receptor type 4	inactive	inactive	inactive	7
CHEMBL2372	Catechol O-methyltransferase	empty	active	active	6.5
CHEMBL315	Alpha-1b adrenergic receptor	empty	inactive	inactive	7
CHEMBL5145	Serine/threonine-protein kinase B-raf	inactive	inactive	inactive	7.5
CHEMBL2617	Tryptase beta-1	inactive	inactive	inactive	6
CHEMBL3247	HMG-CoA reductase	empty	empty	inactive	6
CHEMBL3535	Phosphodiesterase 9A	empty	empty	inactive	6
CHEMBL2830	Voltage-gated L-type calcium channel alpha-1C subunit	empty	inactive	inactive	5
CHEMBL2176774	Bromodomain-containing protein 1	inactive	inactive	both	6
CHEMBL1875	Serotonin 4 (5-HT4) receptor	empty	empty	both	7
CHEMBL1849	Enoyl-[acyl-carrier-protein] reductase	empty	active	active	6
CHEMBL260	MAP kinase p38 alpha	inactive	inactive	inactive	7.5
CHEMBL2575	Dihydrofolate reductase	empty	empty	active	6
CHEMBL274	C-C chemokine receptor type 5	inactive	inactive	inactive	7
CHEMBL5568	Proto-oncogene tyrosine-protein kinase ROS	inactive	inactive	inactive	7.5
CHEMBL2150837	ATPase family AAA domain-containing protein 2	empty	empty	both	6
CHEMBL248	Leukocyte elastase	empty	empty	inactive	6
CHEMBL1901	Cholecystokinin A receptor	empty	empty	inactive	7
CHEMBL3864	Protein-tyrosine phosphatase 2C	inactive	inactive	inactive	6
CHEMBL1929	Xanthine dehydrogenase	empty	inactive	inactive	6
CHEMBL2094108	Protein farnesyltransferase	empty	empty	both	6
CHEMBL3797017	Histone deacetylase 8	inactive	inactive	inactive	6
CHEMBL1907603	Glutamate NMDA receptor; GRIN1/GRIN2B	empty	empty	inactive	5
CHEMBL3085613	DNA gyrase subunit B	inactive	inactive	inactive	6
CHEMBL4361	Induced myeloid leukemia cell differentiation protein Mcl-1	empty	inactive	inactive	6
CHEMBL3712907	Transmembrane domain-containing protein TMIGD3	empty	empty	inactive	6
CHEMBL1966	Dihydroorotate dehydrogenase	empty	empty	both	6
CHEMBL4822	Beta-secretase 1	inactive	inactive	inactive	6
CHEMBL5282	Cytochrome P450 2A6	inactive	inactive	inactive	6
CHEMBL213	Beta-1 adrenergic receptor	inactive	inactive	inactive	7
CHEMBL3142	DNA-dependent protein kinase	active	active	active	7.5
CHEMBL5137	Metabotropic glutamate receptor 2	empty	active	active	7
CHEMBL5122	Discoidin domain-containing receptor 2	inactive	inactive	inactive	7.5
CHEMBL3023	Sphingosine kinase 2	empty	empty	both	6
CHEMBL2329	Dihydrofolate reductase	inactive	inactive	inactive	6.5
CHEMBL3157	Bradykinin B2 receptor	empty	empty	empty	7
CHEMBL1250375	NADPH oxidase 4	inactive	inactive	inactive	6
CHEMBL206	Estrogen receptor alpha	inactive	inactive	inactive	7
CHEMBL2189117	Polycomb protein EED	inactive	inactive	inactive	6
CHEMBL2288	Peptidyl-prolyl cis-trans isomerase NIMA-interacting 1	empty	empty	both	6
CHEMBL1781	DNA topoisomerase I	empty	empty	both	6
CHEMBL4835	L-lactate dehydrogenase A chain	empty	inactive	inactive	6
CHEMBL210	Beta-2 adrenergic receptor	empty	inactive	inactive	7
CHEMBL238	Dopamine transporter	inactive	inactive	inactive	6
CHEMBL2424504	Lysine-specific demethylase 5A	inactive	inactive	inactive	6
CHEMBL5493	Free fatty acid receptor 2	empty	inactive	both	6.5
CHEMBL2069156	Kelch-like ECH-associated protein 1	empty	empty	both	6
CHEMBL402	HMG-CoA reductase	inactive	inactive	inactive	6
CHEMBL1255150	G-protein coupled bile acid receptor 1	empty	inactive	both	7
CHEMBL4029	Interleukin-8 receptor A	empty	empty	active	6.5
CHEMBL4015	C-C chemokine receptor type 2	inactive	inactive	inactive	7
CHEMBL4940	L-lactate dehydrogenase B chain	empty	empty	inactive	6
CHEMBL1804	Somatostatin receptor 2	empty	empty	inactive	7
CHEMBL211	Muscarinic acetylcholine receptor M2	empty	empty	both	7
CHEMBL3137262	LSD1/CoREST complex	active	active	both	6
CHEMBL205	Carbonic anhydrase II	inactive	inactive	inactive	6
CHEMBL4607	Angiotensin II type 2 (AT-2) receptor	empty	empty	empty	6.5
CHEMBL3815	Squalene synthetase	empty	inactive	inactive	6
CHEMBL3356	Cytochrome P450 1A2	inactive	inactive	inactive	6
CHEMBL1907601	Cyclin-dependent kinase 4/cyclin D1	empty	inactive	inactive	7.5
CHEMBL4398	Purinergic receptor P2Y2	empty	active	active	7
CHEMBL3385	MAP kinase ERK1	inactive	inactive	inactive	7.5
CHEMBL3959	Quinone reductase 2	inactive	inactive	inactive	6
CHEMBL3024	Serine/threonine-protein kinase PLK1	empty	empty	active	7.5
CHEMBL4777	Neuropeptide Y receptor type 1	empty	inactive	inactive	7
CHEMBL2104	P2X purinoceptor 4	inactive	inactive	both	5
CHEMBL3774298	Histone acetyltransferase KAT6A	inactive	inactive	inactive	6
CHEMBL1801	Plasminogen	empty	active	active	6
CHEMBL4979	Sodium/glucose cotransporter 1	empty	empty	both	6
CHEMBL1829	Histone deacetylase 3	inactive	inactive	inactive	6
CHEMBL3780	Small conductance calcium-activated potassium channel protein 3	inactive	inactive	inactive	6.5
CHEMBL3623	Quinone reductase 1)	inactive	inactive	inactive	6
CHEMBL228	Serotonin transporter	inactive	inactive	inactive	6
CHEMBL4414	Plasmepsin 2	empty	inactive	both	6
CHEMBL4372	Anthrax lethal factor	empty	empty	inactive	6
CHEMBL1907604	Glutamate NMDA receptor; GRIN1/GRIN2A	empty	inactive	inactive	5
CHEMBL4358	Arachidonate 15-lipoxygenase	inactive	inactive	inactive	6
CHEMBL2073	Tyrosine-protein kinase YES	active	active	active	6.5
CHEMBL1977	Vitamin D receptor	inactive	inactive	inactive	7
CHEMBL3430892	Integrin alpha-V/beta-8	inactive	inactive	inactive	6.5
CHEMBL3594	Carbonic anhydrase IX	active	active	active	6
CHEMBL4204	MAP kinase signal-integrating kinase 2	empty	active	both	7.5
CHEMBL4588	Matrix metalloproteinase 8	empty	active	both	6
CHEMBL1293267	G-protein coupled receptor 35	active	active	active	7
CHEMBL5457	Dihydrofolate reductase	empty	empty	both	6
CHEMBL2489	Prostanoid EP4 receptor	empty	empty	inactive	7
CHEMBL3797	Serine-protein kinase ATM	empty	active	both	7.5
CHEMBL4601	Tyrosine-protein kinase BRK	active	active	active	6.5
CHEMBL217	Dopamine D2 receptor	inactive	inactive	inactive	7
CHEMBL3807	T-cell protein-tyrosine phosphatase	active	active	active	6
CHEMBL4198	Inhibitor of apoptosis protein 3	empty	inactive	both	6
CHEMBL1792	Somatostatin receptor 5	inactive	inactive	inactive	7

## Sheet:  sheet2-string-90%CI active
	Gene Symbol
	#queryIndex	queryItem	stringId	preferredName	annotation
Ubiquitin carboxyl-terminal hydrolase 7	1	Ubiquitin carboxyl-terminal hydrolase 7	9606.ENSP00000343535	USP7	Ubiquitin carboxyl-terminal hydrolase 7; Hydrolase that deubiquitinates target proteins such as FOXO4, p53/TP53, MDM2, ERCC6, DNMT1, UHRF1, PTEN, KMT2E/MLL5 and DAXX. Together with DAXX, prevents MDM2 self-ubiquitination and enhances the E3 ligase activity of MDM2 towards p53/TP53, thereby promoting p53/TP53 ubiquitination and proteasomal degradation. Deubiquitinates p53/TP53, preventing degradat…
Interleukin-2	2	Interleukin-2	9606.ENSP00000226730	IL2	Interleukin-2; Produced by T-cells in response to antigenic or mitogenic stimulation, this protein is required for T-cell proliferation and other activities crucial to regulation of the immune response. Can stimulate B-cells, monocytes, lymphokine-activated killer cells, natural killer cells, and glioma cells.
Carbonic anhydrase II	3	Carbonic anhydrase II	9606.ENSP00000285379	CA2	Carbonic anhydrase 2; Essential for bone resorption and osteoclast differentiation (By similarity). Reversible hydration of carbon dioxide. Can hydrate cyanamide to urea. Involved in the regulation of fluid secretion into the anterior chamber of the eye. Contributes to intracellular pH regulation in the duodenal upper villous epithelium during proton- coupled peptide absorption. Stimulates the ch…
Carbonic anhydrase VB	4	Carbonic anhydrase VB	9606.ENSP00000314099	CA5B	Carbonic anhydrase 5B, mitochondrial; Reversible hydration of carbon dioxide; Belongs to the alpha-carbonic anhydrase family.
Neurokinin 2 receptor				TACR2
Multidrug resistance-associated protein 1	6	Multidrug resistance-associated protein 1	9606.ENSP00000382342	ABCC1	Multidrug resistance-associated protein 1; Mediates export of organic anions and drugs from the cytoplasm. Mediates ATP-dependent transport of glutathione and glutathione conjugates, leukotriene C4, estradiol-17- beta-o-glucuronide, methotrexate, antiviral drugs and other xenobiotics. Confers resistance to anticancer drugs by decreasing accumulation of drug in cells, and by mediating ATP- and GSH…
Acetylcholinesterase	7	Acetylcholinesterase	9606.ENSP00000303211	ACHE	Acetylcholinesterase; Terminates signal transduction at the neuromuscular junction by rapid hydrolysis of the acetylcholine released into the synaptic cleft. Role in neuronal apoptosis. Belongs to the type-B carboxylesterase/lipase family.
Dipeptidyl peptidase IV	8	Dipeptidyl peptidase IV	9606.ENSP00000353731	DPP4	Dipeptidyl peptidase 4 membrane form; Cell surface glycoprotein receptor involved in the costimulatory signal essential for T-cell receptor (TCR)-mediated T- cell activation. Acts as a positive regulator of T-cell coactivation, by binding at least ADA, CAV1, IGF2R, and PTPRC. Its binding to CAV1 and CARD11 induces T-cell proliferation and NF-kappa-B activation in a T-cell receptor/CD3-dependent m…
Glycine transporter 2	9	Glycine transporter 2	9606.ENSP00000434364	SLC6A5	Sodium- and chloride-dependent glycine transporter 2; Sodium- and chloride-dependent glycine transporter. Terminates the action of glycine by its high affinity sodium-dependent reuptake into presynaptic terminals. May be responsible for the termination of neurotransmission at strychnine- sensitive glycinergic synapses.
Galectin-3	10	Galectin-3	9606.ENSP00000254301	LGALS3	Galectin-3; Galactose-specific lectin which binds IgE. May mediate with the alpha-3, beta-1 integrin the stimulation by CSPG4 of endothelial cells migration. Together with DMBT1, required for terminal differentiation of columnar epithelial cells during early embryogenesis (By similarity). In the nucleus: acts as a pre-mRNA splicing factor. Involved in acute inflammatory responses including neutro…
Carbonic anhydrase XIV	11	Carbonic anhydrase XIV	9606.ENSP00000358107	CA14	Carbonic anhydrase 14; Reversible hydration of carbon dioxide.
Peptide deformylase	12	Peptide deformylase	9606.ENSP00000288022	PDF	Peptide deformylase, mitochondrial; Removes the formyl group from the N-terminal Met of newly synthesized proteins; Belongs to the polypeptide deformylase family.
Integrin alpha-4	13	Integrin alpha-4	9606.ENSP00000380227	ITGA4	Integrin alpha-4; Integrins alpha-4/beta-1 (VLA-4) and alpha-4/beta-7 are receptors for fibronectin. They recognize one or more domains within the alternatively spliced CS-1 and CS-5 regions of fibronectin. They are also receptors for VCAM1. Integrin alpha-4/beta-1 recognizes the sequence Q-I-D-S in VCAM1. Integrin alpha-4/beta-7 is also a receptor for MADCAM1. It recognizes the sequence L-D-T in…
Serotonin 1b (5-HT1b) receptor				HTR1B
Melanocortin receptor 3	15	Melanocortin receptor 3	9606.ENSP00000243911	MC3R	Melanocortin receptor 3; Receptor for MSH (alpha, beta and gamma) and ACTH. This receptor is mediated by G proteins which activate adenylate cyclase. Required for expression of anticipatory patterns of activity and wakefulness during periods of limited nutrient availability and for the normal regulation of circadian clock activity in the brain.
Sodium channel protein type III alpha subunit				SCN3A
Acetyl-CoA carboxylase 1	17	Acetyl-CoA carboxylase 1	9606.ENSP00000483300	ACACA	Acetyl-CoA carboxylase 1; Cytosolic enzyme that catalyzes the carboxylation of acetyl- CoA to malonyl-CoA, the first and rate-limiting step of de novo fatty acid biosynthesis. This is a 2 steps reaction starting with the ATP-dependent carboxylation of the biotin carried by the biotin carboxyl carrier (BCC) domain followed by the transfer of the carboxyl group from carboxylated biotin to acetyl-Co…
Heat shock protein HSP 90-alpha	18	Heat shock protein HSP 90-alpha	9606.ENSP00000335153	HSP90AA1	Heat shock protein HSP 90-alpha; Molecular chaperone that promotes the maturation, structural maintenance and proper regulation of specific target proteins involved for instance in cell cycle control and signal transduction. Undergoes a functional cycle that is linked to its ATPase activity which is essential for its chaperone activity. This cycle probably induces conformational changes in the cl…
Dipeptidyl peptidase IV	19	Dipeptidyl peptidase IV	9606.ENSP00000353731	DPP4	Dipeptidyl peptidase 4 membrane form; Cell surface glycoprotein receptor involved in the costimulatory signal essential for T-cell receptor (TCR)-mediated T- cell activation. Acts as a positive regulator of T-cell coactivation, by binding at least ADA, CAV1, IGF2R, and PTPRC. Its binding to CAV1 and CARD11 induces T-cell proliferation and NF-kappa-B activation in a T-cell receptor/CD3-dependent m…
Cat eye syndrome critical region protein 2	20	Cat eye syndrome critical region protein 2	9606.ENSP00000383428	CECR2	Cat eye syndrome critical region protein 2; Chromatin reader component of histone-modifying complexes, such as the CERF (CECR2-containing-remodeling factor) complex and ISWI- type complex. It thereby plays a role in various processes during development: required during embryogenesis for neural tube closure and inner ear development. In adults, required for spermatogenesis, via the formation of IS…
Coagulation factor VII/tissue factor	21	Coagulation factor VII/tissue factor	9606.ENSP00000364731	F7	Coagulation factor VII; Initiates the extrinsic pathway of blood coagulation. Serine protease that circulates in the blood in a zymogen form. Factor VII is converted to factor VIIa by factor Xa, factor XIIa, factor IXa, or thrombin by minor proteolysis. In the presence of tissue factor and calcium ions, factor VIIa then converts factor X to factor Xa by limited proteolysis. Factor VIIa will also …
Adenosine deaminase	22	Adenosine deaminase	9606.ENSP00000361965	ADA	Adenosine deaminase; Catalyzes the hydrolytic deamination of adenosine and 2- deoxyadenosine. Plays an important role in purine metabolism and in adenosine homeostasis. Modulates signaling by extracellular adenosine, and so contributes indirectly to cellular signaling events. Acts as a positive regulator of T-cell coactivation, by binding DPP4. Its interaction with DPP4 regulates lymphocyte-epith…
Cathepsin K	23	Cathepsin K	9606.ENSP00000271651	CTSK	Cathepsin K; Thiol protease involved in osteoclastic bone resorption and may participate partially in the disorder of bone remodeling. Displays potent endoprotease activity against fibrinogen at acid pH. May play an important role in extracellular matrix degradation. Involved in the release of thyroid hormone thyroxine (T4) by limited proteolysis of TG/thyroglobulin in the thyroid follicle lumen.
Poly [ADP-ribose] polymerase 2	24	Poly [ADP-ribose] polymerase 2	9606.ENSP00000250416	PARP2	Poly [ADP-ribose] polymerase 2; Poly-ADP-ribosyltransferase that mediates poly-ADP- ribosylation of proteins and plays a key role in DNA repair. Mainly mediates glutamate and aspartate ADP-ribosylation of target proteins: the ADP-D- ribosyl group of NAD(+) is transferred to the acceptor carboxyl group of glutamate and aspartate residues and further ADP-ribosyl groups are transferred to the 2'-pos…
Glutaminyl-peptide cyclotransferase	25	Glutaminyl-peptide cyclotransferase	9606.ENSP00000012049	QPCTL	Glutaminyl-peptide cyclotransferase-like protein; Responsible for the biosynthesis of pyroglutamyl peptides.
Protein-tyrosine phosphatase 1B	26	Protein-tyrosine phosphatase 1B	9606.ENSP00000360683	PTPN1	Tyrosine-protein phosphatase non-receptor type 1; Tyrosine-protein phosphatase which acts as a regulator of endoplasmic reticulum unfolded protein response. Mediates dephosphorylation of EIF2AK3/PERK; inactivating the protein kinase activity of EIF2AK3/PERK. May play an important role in CKII- and p60c- src-induced signal transduction cascades. May regulate the EFNA5-EPHA3 signaling pathway which…
Dihydrofolate reductase	27	Dihydrofolate reductase	9606.ENSP00000319170	DHFR2	Dihydrofolate reductase 2, mitochondrial; Key enzyme in folate metabolism. Contributes to the de novo mitochondrial thymidylate biosynthesis pathway. Required to prevent uracil accumulation in mtDNA. Binds its own mRNA and that of DHFR.
Carbonic anhydrase XII	28	Carbonic anhydrase XII	9606.ENSP00000178638	CA12	Carbonic anhydrase 12; Reversible hydration of carbon dioxide. Belongs to the alpha-carbonic anhydrase family.
Glutamate [NMDA] receptor subunit epsilon 2	29	Glutamate [NMDA] receptor subunit epsilon 2	9606.ENSP00000263269	GRIN2D	Glutamate receptor ionotropic, NMDA 2D; Component of NMDA receptor complexes that function as heterotetrameric, ligand-gated ion channels with high calcium permeability and voltage-dependent sensitivity to magnesium. Channel activation requires binding of the neurotransmitter glutamate to the epsilon subunit, glycine binding to the zeta subunit, plus membrane depolarization to eliminate channel i…
Sphingosine 1-phosphate receptor Edg-5	30	Sphingosine 1-phosphate receptor Edg-5	9606.ENSP00000496438	S1PR2	Sphingosine 1-phosphate receptor 2; Receptor for the lysosphingolipid sphingosine 1-phosphate (S1P). S1P is a bioactive lysophospholipid that elicits diverse physiological effects on most types of cells and tissues. When expressed in rat HTC4 hepatoma cells, is capable of mediating S1P-induced cell proliferation and suppression of apoptosis. Receptor for the chemokine-like protein FAM19A5. Mediat…
Inosine-5'-monophosphate dehydrogenase 2	31	Inosine-5'-monophosphate dehydrogenase 2	9606.ENSP00000321584	IMPDH2	Inosine-5'-monophosphate dehydrogenase 2; Catalyzes the conversion of inosine 5'-phosphate (IMP) to xanthosine 5'-phosphate (XMP), the first committed and rate-limiting step in the de novo synthesis of guanine nucleotides, and therefore plays an important role in the regulation of cell growth. Could also have a single-stranded nucleic acid-binding activity and could play a role in RNA and/or DNA …
Melanocortin receptor 1	32	Melanocortin receptor 1	9606.ENSP00000451605	MC1R	Melanocyte-stimulating hormone receptor; Receptor for MSH (alpha, beta and gamma) and ACTH. The activity of this receptor is mediated by G proteins which activate adenylate cyclase; Belongs to the G-protein coupled receptor 1 family.
Alpha-2a adrenergic receptor	33	Alpha-2a adrenergic receptor	9606.ENSP00000280155	ADRA2A	Alpha-2A adrenergic receptor; Alpha-2 adrenergic receptors mediate the catecholamine- induced inhibition of adenylate cyclase through the action of G proteins. The rank order of potency for agonists of this receptor is oxymetazoline > clonidine > epinephrine > norepinephrine > phenylephrine > dopamine > p-synephrine > p-tyramine > serotonin = p- octopamine. For antagonists, the rank order is yohi…
NAD-dependent deacetylase sirtuin 2				SIRT2
Muscarinic acetylcholine receptor M1	35	Muscarinic acetylcholine receptor M1	9606.ENSP00000306490	CHRM1	Muscarinic acetylcholine receptor M1; The muscarinic acetylcholine receptor mediates various cellular responses, including inhibition of adenylate cyclase, breakdown of phosphoinositides and modulation of potassium channels through the action of G proteins. Primary transducing effect is Pi turnover; Belongs to the G-protein coupled receptor 1 family. Muscarinic acetylcholine receptor subfamily. C…
PI3-kinase p110-delta subunit				PIK3CD
Phosphodiesterase 4B	37	Phosphodiesterase 4B	9606.ENSP00000342637	PDE4B	cAMP-specific 3',5'-cyclic phosphodiesterase 4B; Hydrolyzes the second messenger cAMP, which is a key regulator of many important physiological processes. May be involved in mediating central nervous system effects of therapeutic agents ranging from antidepressants to antiasthmatic and anti-inflammatory agents. Belongs to the cyclic nucleotide phosphodiesterase family. PDE4 subfamily.
Catechol O-methyltransferase	38	Catechol O-methyltransferase	9606.ENSP00000305742	LRTOMT	Transmembrane O-methyltransferase; Catalyzes the O-methylation, and thereby the inactivation, of catecholamine neurotransmitters and catechol hormones (By similarity). Required for auditory function. Component of the cochlear hair cell's mechanotransduction (MET) machinery. Involved in the assembly of the asymmetric tip-link MET complex. Required for transportation of TMC1 and TMC2 proteins into …
Enoyl-[acyl-carrier-protein] reductase	39	Enoyl-[acyl-carrier-protein] reductase	9606.ENSP00000304592	FASN	3-hydroxyacyl-[acyl-carrier-protein] dehydratase; Fatty acid synthetase catalyzes the formation of long-chain fatty acids from acetyl-CoA, malonyl-CoA and NADPH. This multifunctional protein has 7 catalytic activities as an acyl carrier protein.
Dihydrofolate reductase	40	Dihydrofolate reductase	9606.ENSP00000319170	DHFR2	Dihydrofolate reductase 2, mitochondrial; Key enzyme in folate metabolism. Contributes to the de novo mitochondrial thymidylate biosynthesis pathway. Required to prevent uracil accumulation in mtDNA. Binds its own mRNA and that of DHFR.
DNA-dependent protein kinase	41	DNA-dependent protein kinase	9606.ENSP00000352257	XRCC6	X-ray repair cross-complementing protein 6; Single-stranded DNA-dependent ATP-dependent helicase. Has a role in chromosome translocation. The DNA helicase II complex binds preferentially to fork-like ends of double-stranded DNA in a cell cycle-dependent manner. It works in the 3'-5' direction. Binding to DNA may be mediated by XRCC6. Involved in DNA non-homologous end joining (NHEJ) required for …
Metabotropic glutamate receptor 2	42	Metabotropic glutamate receptor 2	9606.ENSP00000378492	GRM2	Metabotropic glutamate receptor 2; G-protein coupled receptor for glutamate. Ligand binding causes a conformation change that triggers signaling via guanine nucleotide-binding proteins (G proteins) and modulates the activity of down-stream effectors, such as adenylate cyclase. Signaling inhibits adenylate cyclase activity. May mediate suppression of neurotransmission or may be involved in synapto…
Interleukin-8 receptor A	43	Interleukin-8 receptor A	9606.ENSP00000295683	CXCR1	C-X-C chemokine receptor type 1; Receptor to interleukin-8, which is a powerful neutrophils chemotactic factor. Binding of IL-8 to the receptor causes activation of neutrophils. This response is mediated via a G-protein that activate a phosphatidylinositol-calcium second messenger system. This receptor binds to IL-8 with a high affinity and to MGSA (GRO) with a low affinity.
Purinergic receptor P2Y2	44	Purinergic receptor P2Y2	9606.ENSP00000310305	P2RY2	P2Y purinoceptor 2; Receptor for ATP and UTP coupled to G-proteins that activate a phosphatidylinositol-calcium second messenger system. The affinity range is UTP = ATP > ATP-gamma-S >> 2-methylthio-ATP = ADP.
Serine/threonine-protein kinase PLK1	45	Serine/threonine-protein kinase PLK1	9606.ENSP00000300093	PLK1	Serine/threonine-protein kinase PLK1; Serine/threonine-protein kinase that performs several important functions throughout M phase of the cell cycle, including the regulation of centrosome maturation and spindle assembly, the removal of cohesins from chromosome arms, the inactivation of anaphase- promoting complex/cyclosome (APC/C) inhibitors, and the regulation of mitotic exit and cytokinesis. P…
Plasminogen	46	Plasminogen	9606.ENSP00000308938	PLG	Plasmin heavy chain A, short form; Plasmin dissolves the fibrin of blood clots and acts as a proteolytic factor in a variety of other processes including embryonic development, tissue remodeling, tumor invasion, and inflammation. In ovulation, weakens the walls of the Graafian follicle. It activates the urokinase-type plasminogen activator, collagenases and several complement zymogens, such as C1…
Tyrosine-protein kinase YES	47	Tyrosine-protein kinase YES	9606.ENSP00000462468	YES1	Tyrosine-protein kinase Yes; Non-receptor protein tyrosine kinase that is involved in the regulation of cell growth and survival, apoptosis, cell-cell adhesion, cytoskeleton remodeling, and differentiation. Stimulation by receptor tyrosine kinases (RTKs) including EGRF, PDGFR, CSF1R and FGFR leads to recruitment of YES1 to the phosphorylated receptor, and activation and phosphorylation of downstr…
Carbonic anhydrase IX	48	Carbonic anhydrase IX	9606.ENSP00000367608	CA9	Carbonic anhydrase 9; Reversible hydration of carbon dioxide. Participates in pH regulation. May be involved in the control of cell proliferation and transformation. Appears to be a novel specific biomarker for a cervical neoplasia.
G-protein coupled receptor 35	49	G-protein coupled receptor 35	9606.ENSP00000411788	GPR35	G-protein coupled receptor 35; Acts as a receptor for kynurenic acid, an intermediate in the tryptophan metabolic pathway. The activity of this receptor is mediated by G-proteins that elicit calcium mobilization and inositol phosphate production through G(qi/o) proteins.
Tyrosine-protein kinase BRK	50	Tyrosine-protein kinase BRK	9606.ENSP00000442460	PTK6	Protein-tyrosine kinase 6; Non-receptor tyrosine-protein kinase implicated in the regulation of a variety of signaling pathways that control the differentiation and maintenance of normal epithelia, as well as tumor growth. Function seems to be context dependent and differ depending on cell type, as well as its intracellular localization. A number of potential nuclear and cytoplasmic substrates ha…
T-cell protein-tyrosine phosphatase	51	T-cell protein-tyrosine phosphatase	9606.ENSP00000311857	PTPN2	Tyrosine-protein phosphatase non-receptor type 2; Non-receptor type tyrosine-specific phosphatase that dephosphorylates receptor protein tyrosine kinases including INSR, EGFR, CSF1R, PDGFR. Also dephosphorylates non-receptor protein tyrosine kinases like JAK1, JAK2, JAK3, Src family kinases, STAT1, STAT3 and STAT6 either in the nucleus or the cytoplasm. Negatively regulates numerous signaling pat…
