# Supplementary material for: Inhibition of insulin degrading enzyme suppresses osteoclast hyperactivity via enhancing Nrf2-dependent antioxidant response in glucocorticoid-induced osteonecrosis of the femoral head
Source: Mol Med. 2024 Jul 31;30:111. doi: 10.1186/s10020-024-00880-1 (PMC11292917; doi:10.1186/s10020-024-00880-1)
Supplement: Supplementary file 3 — Supplementary material 3: A total of 143 “Homo sapiens” predicted targets for 6bK. [file 10020_2024_880_MOESM3_ESM.xlsx]

## Sheet: 6bK targeted genes-Homo sapiens
IDE
BLM
TDP1
APEX1
CTSD
NFKB1
PTPN2
RORB
PTGS1
CHRM5
C5AR1
HDAC5
NTRK3
TRIM24
PKN1
SLC5A1
SLC6A5
ELF4
SLC2A1
MDM4
ATG4B
HDAC8
S1PR5
GHSR
FPR2
FPR1
HDAC4
CDK5R1
KIF11
HRH3
LNPEP
CNRIP1
GLRA1
PRSS1
NTSR2
MAP2K2
ADRB1
CHRM1
TFPI
ACACA
CHRM4
SPHK1
UBA2
CAMKK2
ADORA1
F13A1
LGALS3
CYP3A4
CHUK
CTSG
TLR8
SERPIND1
WDR5
FKBP1A
CAPN1
CDC25B
CHRM2
NR3C2
CTSL
ABCC1
PDE7A
APLNR
PKN2
SERPINB2
CSNK2B
QRFPR
MELK
S1PR4
CYSLTR2
TOP1MT
NOX1
GPR35
EPHA4
BMP2K
PDE3A
P2RY12
HPGD
NFE2L2
HDAC7
GCK
PRKAA1
DPP9
FPR3
DRD2
TMPRSS6
AXL
HDAC11
MARK4
ADAM10
DUSP3
CDK5
HIF1A
KLK7
PSMB1
CDC25C
HDAC10
STING1
TGFBR2
ITK
MAPKAPK2
HSP90AA1
TAOK3
USP7
IL2
CA2
CA5B
TACR2
ACHE
DPP4
CA14
PDF
ITGA4
HTR1B
MC3R
SCN3A
CECR2
F7
ADA
CTSK
PARP2
QPCTL
PTPN1
DHFR2
CA12
GRIN2D
S1PR2
IMPDH2
MC1R
ADRA2A
SIRT2
PIK3CD
PDE4B
LRTOMT
FASN
XRCC6
GRM2
CXCR1
P2RY2
PLK1
PLG
YES1
CA9
PTK6
