# Supplementary material for: Inhibition of insulin degrading enzyme suppresses osteoclast hyperactivity via enhancing Nrf2-dependent antioxidant response in glucocorticoid-induced osteonecrosis of the femoral head
Source: Mol Med. 2024 Jul 31;30:111. doi: 10.1186/s10020-024-00880-1 (PMC11292917; doi:10.1186/s10020-024-00880-1)
Supplement: Supplementary file 4 — Supplementary material 4: Sheet (1) Gene clusters associated with “femoral head necrosis” acquired from GeneCards database. Sheet (2) Gene symbols with relevance score ≥ 1. [file 10020_2024_880_MOESM4_ESM.xlsx]

## Sheet: sheet1-femoral head necrosis
Gene Symbol	Description	Category	Uniprot ID	Gifts	GC Id	Relevance score	GeneCards Link
TNF	Tumor Necrosis Factor	Protein Coding	P01375	61	GC06P134820	129.96	https://www.genecards.org/cgi-bin/carddisp.pl?gene=TNF
COL2A1	Collagen Type II Alpha 1 Chain	Protein Coding	P02458	58	GC12M047972	128.972	https://www.genecards.org/cgi-bin/carddisp.pl?gene=COL2A1
TP53	Tumor Protein P53	Protein Coding	P04637	62	GC17M007661	92.9496	https://www.genecards.org/cgi-bin/carddisp.pl?gene=TP53
TRPV4	Transient Receptor Potential Cation Channel Subfamily V Member 4	Protein Coding	Q9HBA0	57	GC12M109783	77.6688	https://www.genecards.org/cgi-bin/carddisp.pl?gene=TRPV4
TNFRSF1A	TNF Receptor Superfamily Member 1A	Protein Coding	P19438	59	GC12M006328	69.3539	https://www.genecards.org/cgi-bin/carddisp.pl?gene=TNFRSF1A
IL6	Interleukin 6	Protein Coding	P05231	60	GC07P022725	58.2289	https://www.genecards.org/cgi-bin/carddisp.pl?gene=IL6
TNFRSF1B	TNF Receptor Superfamily Member 1B	Protein Coding	P20333	57	GC01P040409	50.4546	https://www.genecards.org/cgi-bin/carddisp.pl?gene=TNFRSF1B
EGFR	Epidermal Growth Factor Receptor	Protein Coding	P00533	63	GC07P055019	49.9412	https://www.genecards.org/cgi-bin/carddisp.pl?gene=EGFR
TNFSF10	TNF Superfamily Member 10	Protein Coding	P50591	53	GC03M172505	45.8044	https://www.genecards.org/cgi-bin/carddisp.pl?gene=TNFSF10
IL1B	Interleukin 1 Beta	Protein Coding	P01584	56	GC02M112829	44.7566	https://www.genecards.org/cgi-bin/carddisp.pl?gene=IL1B
CDKN2A	Cyclin Dependent Kinase Inhibitor 2A	Protein Coding	Q8N726	60	GC09M021967	43.8087	https://www.genecards.org/cgi-bin/carddisp.pl?gene=CDKN2A
TNFRSF11B	TNF Receptor Superfamily Member 11b	Protein Coding	O00300	56	GC08M118923	42.9908	https://www.genecards.org/cgi-bin/carddisp.pl?gene=TNFRSF11B
TNFSF11	TNF Superfamily Member 11	Protein Coding	O14788	58	GC13P042562	42.0119	https://www.genecards.org/cgi-bin/carddisp.pl?gene=TNFSF11
IL10	Interleukin 10	Protein Coding	P22301	56	GC01M206767	41.6599	https://www.genecards.org/cgi-bin/carddisp.pl?gene=IL10
FGFR3	Fibroblast Growth Factor Receptor 3	Protein Coding	P22607	63	GC04P003985	40.8002	https://www.genecards.org/cgi-bin/carddisp.pl?gene=FGFR3
FAS	Fas Cell Surface Death Receptor	Protein Coding	P25445	59	GC10P109381	40.3952	https://www.genecards.org/cgi-bin/carddisp.pl?gene=FAS
LTA	Lymphotoxin Alpha	Protein Coding	P01374	52	GC06P134818	39.5026	https://www.genecards.org/cgi-bin/carddisp.pl?gene=LTA
TGFB1	Transforming Growth Factor Beta 1	Protein Coding	P01137	61	GC19M041301	39.4293	https://www.genecards.org/cgi-bin/carddisp.pl?gene=TGFB1
CTNNB1	Catenin Beta 1	Protein Coding	P35222	62	GC03P041194	39.3994	https://www.genecards.org/cgi-bin/carddisp.pl?gene=CTNNB1
PTEN	Phosphatase And Tensin Homolog	Protein Coding	P60484	61	GC10P109367	39.2943	https://www.genecards.org/cgi-bin/carddisp.pl?gene=PTEN
SMAD4	SMAD Family Member 4	Protein Coding	Q13485	61	GC18P051028	37.962	https://www.genecards.org/cgi-bin/carddisp.pl?gene=SMAD4
IFNG	Interferon Gamma	Protein Coding	P01579	59	GC12M068154	37.9377	https://www.genecards.org/cgi-bin/carddisp.pl?gene=IFNG
CXCL8	C-X-C Motif Chemokine Ligand 8	Protein Coding	P10145	53	GC04P073740	35.9416	https://www.genecards.org/cgi-bin/carddisp.pl?gene=CXCL8
MAPK1	Mitogen-Activated Protein Kinase 1	Protein Coding	P28482	61	GC22M021759	35.0532	https://www.genecards.org/cgi-bin/carddisp.pl?gene=MAPK1
CREBBP	CREB Binding Protein	Protein Coding	Q92793	62	GC16M020489	34.6046	https://www.genecards.org/cgi-bin/carddisp.pl?gene=CREBBP
CASP8	Caspase 8	Protein Coding	Q14790	61	GC02P201233	34.5981	https://www.genecards.org/cgi-bin/carddisp.pl?gene=CASP8
AKT1	AKT Serine/Threonine Kinase 1	Protein Coding	P31749	62	GC14M104769	34.1414	https://www.genecards.org/cgi-bin/carddisp.pl?gene=AKT1
CRP	C-Reactive Protein	Protein Coding	P02741	54	GC01M161311	32.7693	https://www.genecards.org/cgi-bin/carddisp.pl?gene=CRP
MIR21	MicroRNA 21	RNA Gene		31	GC17P112757	32.5163	https://www.genecards.org/cgi-bin/carddisp.pl?gene=MIR21
BRAF	B-Raf Proto-Oncogene, Serine/Threonine Kinase	Protein Coding	P15056	62	GC07M140773	32.2058	https://www.genecards.org/cgi-bin/carddisp.pl?gene=BRAF
FGFR2	Fibroblast Growth Factor Receptor 2	Protein Coding	P21802	64	GC10M121478	32.2056	https://www.genecards.org/cgi-bin/carddisp.pl?gene=FGFR2
TNFRSF10A	TNF Receptor Superfamily Member 10a	Protein Coding	O00220	54	GC08M023190	32.1947	https://www.genecards.org/cgi-bin/carddisp.pl?gene=TNFRSF10A
TNFRSF11A	TNF Receptor Superfamily Member 11a	Protein Coding	Q9Y6Q6	55	GC18P062325	31.7387	https://www.genecards.org/cgi-bin/carddisp.pl?gene=TNFRSF11A
EP300	E1A Binding Protein P300	Protein Coding	Q09472	61	GC22P070686	31.4581	https://www.genecards.org/cgi-bin/carddisp.pl?gene=EP300
H19	H19 Imprinted Maternally Expressed Transcript	RNA Gene		34	GC11M001995	31.0703	https://www.genecards.org/cgi-bin/carddisp.pl?gene=H19
ERBB2	Erb-B2 Receptor Tyrosine Kinase 2	Protein Coding	P04626	63	GC17P039687	30.8718	https://www.genecards.org/cgi-bin/carddisp.pl?gene=ERBB2
COL1A1	Collagen Type I Alpha 1 Chain	Protein Coding	P02452	58	GC17M078201	30.6251	https://www.genecards.org/cgi-bin/carddisp.pl?gene=COL1A1
HRAS	HRas Proto-Oncogene, GTPase	Protein Coding	P01112	61	GC11M011817	30.2426	https://www.genecards.org/cgi-bin/carddisp.pl?gene=HRAS
GNPTAB	N-Acetylglucosamine-1-Phosphate Transferase Subunits Alpha And Beta	Protein Coding	Q3T906	51	GC12M101745	29.281	https://www.genecards.org/cgi-bin/carddisp.pl?gene=GNPTAB
IL1A	Interleukin 1 Alpha	Protein Coding	P01583	54	GC02M112773	29.265	https://www.genecards.org/cgi-bin/carddisp.pl?gene=IL1A
TNFAIP3	TNF Alpha Induced Protein 3	Protein Coding	P21580	57	GC06P137866	29.031	https://www.genecards.org/cgi-bin/carddisp.pl?gene=TNFAIP3
MMP9	Matrix Metallopeptidase 9	Protein Coding	P14780	62	GC20P046008	28.9466	https://www.genecards.org/cgi-bin/carddisp.pl?gene=MMP9
CASP3	Caspase 3	Protein Coding	P42574	58	GC04M184627	28.4638	https://www.genecards.org/cgi-bin/carddisp.pl?gene=CASP3
TRAF2	TNF Receptor Associated Factor 2	Protein Coding	Q12933	54	GC09P136881	28.4578	https://www.genecards.org/cgi-bin/carddisp.pl?gene=TRAF2
COMP	Cartilage Oligomeric Matrix Protein	Protein Coding	P49747	55	GC19M092422	27.9564	https://www.genecards.org/cgi-bin/carddisp.pl?gene=COMP
TNFSF13B	TNF Superfamily Member 13b	Protein Coding	Q9Y275	54	GC13P108251	27.612	https://www.genecards.org/cgi-bin/carddisp.pl?gene=TNFSF13B
FBN1	Fibrillin 1	Protein Coding	P35555	56	GC15M048408	27.5203	https://www.genecards.org/cgi-bin/carddisp.pl?gene=FBN1
B2M	Beta-2-Microglobulin	Protein Coding	P61769	59	GC15P044711	27.4413	https://www.genecards.org/cgi-bin/carddisp.pl?gene=B2M
NFE2L2	NFE2 Like BZIP Transcription Factor 2	Protein Coding	Q16236	60	GC02M177227	27.3647	https://www.genecards.org/cgi-bin/carddisp.pl?gene=NFE2L2
MAP2K1	Mitogen-Activated Protein Kinase Kinase 1	Protein Coding	Q02750	63	GC15P066386	26.6764	https://www.genecards.org/cgi-bin/carddisp.pl?gene=MAP2K1
MIR210	MicroRNA 210	RNA Gene		28	GC11M011821	26.6298	https://www.genecards.org/cgi-bin/carddisp.pl?gene=MIR210
TNFSF12	TNF Superfamily Member 12	Protein Coding	O43508	46	GC17P111184	26.2171	https://www.genecards.org/cgi-bin/carddisp.pl?gene=TNFSF12
CCL2	C-C Motif Chemokine Ligand 2	Protein Coding	P13500	58	GC17P034255	26.2107	https://www.genecards.org/cgi-bin/carddisp.pl?gene=CCL2
VEGFA	Vascular Endothelial Growth Factor A	Protein Coding	P15692	57	GC06P043770	26.1086	https://www.genecards.org/cgi-bin/carddisp.pl?gene=VEGFA
NFKB1	Nuclear Factor Kappa B Subunit 1	Protein Coding	P19838	61	GC04P102501	25.9287	https://www.genecards.org/cgi-bin/carddisp.pl?gene=NFKB1
MIR155	MicroRNA 155	RNA Gene		29	GC21P025573	25.6551	https://www.genecards.org/cgi-bin/carddisp.pl?gene=MIR155
CD40LG	CD40 Ligand	Protein Coding	P29965	59	GC0XP136649	25.5426	https://www.genecards.org/cgi-bin/carddisp.pl?gene=CD40LG
RIPK1	Receptor Interacting Serine/Threonine Kinase 1	Protein Coding	Q13546	59	GC06P006449	25.4737	https://www.genecards.org/cgi-bin/carddisp.pl?gene=RIPK1
PTGS2	Prostaglandin-Endoperoxide Synthase 2	Protein Coding	P35354	58	GC01M186671	25.354	https://www.genecards.org/cgi-bin/carddisp.pl?gene=PTGS2
NOTCH1	Notch Receptor 1	Protein Coding	P46531	61	GC09M138715	25.3445	https://www.genecards.org/cgi-bin/carddisp.pl?gene=NOTCH1
SMAD3	SMAD Family Member 3	Protein Coding	P84022	61	GC15P067063	25.2609	https://www.genecards.org/cgi-bin/carddisp.pl?gene=SMAD3
TLR4	Toll Like Receptor 4	Protein Coding	O00206	60	GC09P117704	25.1673	https://www.genecards.org/cgi-bin/carddisp.pl?gene=TLR4
RHOA	Ras Homolog Family Member A	Protein Coding	P61586	59	GC03M049359	25.1139	https://www.genecards.org/cgi-bin/carddisp.pl?gene=RHOA
BCL2	BCL2 Apoptosis Regulator	Protein Coding	P10415	59	GC18M063123	24.6606	https://www.genecards.org/cgi-bin/carddisp.pl?gene=BCL2
MIR221	MicroRNA 221	RNA Gene		27	GC0XM045746	24.4202	https://www.genecards.org/cgi-bin/carddisp.pl?gene=MIR221
HLA-DRB1	Major Histocompatibility Complex, Class II, DR Beta 1	Protein Coding	P01911	55	GC06M093834	24.2836	https://www.genecards.org/cgi-bin/carddisp.pl?gene=HLA-DRB1
ADAM17	ADAM Metallopeptidase Domain 17	Protein Coding	P78536	59	GC02M009488	24.2349	https://www.genecards.org/cgi-bin/carddisp.pl?gene=ADAM17
CD40	CD40 Molecule	Protein Coding	P25942	59	GC20P046118	24.0493	https://www.genecards.org/cgi-bin/carddisp.pl?gene=CD40
TNFSF4	TNF Superfamily Member 4	Protein Coding	P23510	51	GC01M173183	23.8875	https://www.genecards.org/cgi-bin/carddisp.pl?gene=TNFSF4
RAC1	Rac Family Small GTPase 1	Protein Coding	P63000	58	GC07P011586	23.609	https://www.genecards.org/cgi-bin/carddisp.pl?gene=RAC1
CSF2	Colony Stimulating Factor 2	Protein Coding	P04141	54	GC05P132073	23.519	https://www.genecards.org/cgi-bin/carddisp.pl?gene=CSF2
TGFBR2	Transforming Growth Factor Beta Receptor 2	Protein Coding	P37173	61	GC03P030623	23.4523	https://www.genecards.org/cgi-bin/carddisp.pl?gene=TGFBR2
MEG3	Maternally Expressed 3	RNA Gene		34	GC14P116735	23.3421	https://www.genecards.org/cgi-bin/carddisp.pl?gene=MEG3
SERPINE1	Serpin Family E Member 1	Protein Coding	P05121	59	GC07P101127	23.1848	https://www.genecards.org/cgi-bin/carddisp.pl?gene=SERPINE1
TRADD	TNFRSF1A Associated Via Death Domain	Protein Coding	Q15628	51	GC16M067154	23.0668	https://www.genecards.org/cgi-bin/carddisp.pl?gene=TRADD
MIR146B	MicroRNA 146b	RNA Gene		29	GC10P102436	22.953	https://www.genecards.org/cgi-bin/carddisp.pl?gene=MIR146B
IGF1	Insulin Like Growth Factor 1	Protein Coding	P05019	57	GC12M102395	22.8565	https://www.genecards.org/cgi-bin/carddisp.pl?gene=IGF1
ICAM1	Intercellular Adhesion Molecule 1	Protein Coding	P05362	59	GC19P112296	22.6108	https://www.genecards.org/cgi-bin/carddisp.pl?gene=ICAM1
TNFSF15	TNF Superfamily Member 15	Protein Coding	O95150	52	GC09M114784	22.6049	https://www.genecards.org/cgi-bin/carddisp.pl?gene=TNFSF15
ACE	Angiotensin I Converting Enzyme	Protein Coding	P12821	60	GC17P063477	22.5593	https://www.genecards.org/cgi-bin/carddisp.pl?gene=ACE
SDHD	Succinate Dehydrogenase Complex Subunit D	Protein Coding	O14521	53	GC11P112505	22.4957	https://www.genecards.org/cgi-bin/carddisp.pl?gene=SDHD
LOX	Lysyl Oxidase	Protein Coding	P28300	56	GC05M122063	22.4053	https://www.genecards.org/cgi-bin/carddisp.pl?gene=LOX
CCND1	Cyclin D1	Protein Coding	P24385	62	GC11P069641	22.3652	https://www.genecards.org/cgi-bin/carddisp.pl?gene=CCND1
SDHB	Succinate Dehydrogenase Complex Iron Sulfur Subunit B	Protein Coding	P21912	57	GC01M019222	22.2807	https://www.genecards.org/cgi-bin/carddisp.pl?gene=SDHB
IL4	Interleukin 4	Protein Coding	P05112	55	GC05P132673	22.2009	https://www.genecards.org/cgi-bin/carddisp.pl?gene=IL4
ESR1	Estrogen Receptor 1	Protein Coding	P03372	62	GC06P151656	22.1915	https://www.genecards.org/cgi-bin/carddisp.pl?gene=ESR1
CBS	Cystathionine Beta-Synthase	Protein Coding	P35520	60	GC21M043053	22.1774	https://www.genecards.org/cgi-bin/carddisp.pl?gene=CBS
MAPK8	Mitogen-Activated Protein Kinase 8	Protein Coding	P45983	58	GC10P048306	22.0437	https://www.genecards.org/cgi-bin/carddisp.pl?gene=MAPK8
IL18	Interleukin 18	Protein Coding	Q14116	53	GC11M112143	22.0374	https://www.genecards.org/cgi-bin/carddisp.pl?gene=IL18
MIR214	MicroRNA 214	RNA Gene		29	GC01M172234	21.948	https://www.genecards.org/cgi-bin/carddisp.pl?gene=MIR214
F5	Coagulation Factor V	Protein Coding	P12259	56	GC01M169511	21.8565	https://www.genecards.org/cgi-bin/carddisp.pl?gene=F5
SELE	Selectin E	Protein Coding	P16581	53	GC01M169722	21.8356	https://www.genecards.org/cgi-bin/carddisp.pl?gene=SELE
ALB	Albumin	Protein Coding	P02768	58	GC04P073397	21.7288	https://www.genecards.org/cgi-bin/carddisp.pl?gene=ALB
TERT	Telomerase Reverse Transcriptase	Protein Coding	O14746	60	GC05M001253	21.6539	https://www.genecards.org/cgi-bin/carddisp.pl?gene=TERT
SLC2A1	Solute Carrier Family 2 Member 1	Protein Coding	P11166	62	GC01M042925	21.6087	https://www.genecards.org/cgi-bin/carddisp.pl?gene=SLC2A1
IL2	Interleukin 2	Protein Coding	P60568	55	GC04M122451	21.4754	https://www.genecards.org/cgi-bin/carddisp.pl?gene=IL2
ADIPOQ	Adiponectin, C1Q And Collagen Domain Containing	Protein Coding	Q15848	55	GC03P186842	21.4007	https://www.genecards.org/cgi-bin/carddisp.pl?gene=ADIPOQ
LEP	Leptin	Protein Coding	P41159	55	GC07P128241	21.3648	https://www.genecards.org/cgi-bin/carddisp.pl?gene=LEP
RUNX2	RUNX Family Transcription Factor 2	Protein Coding	Q13950	55	GC06P135072	21.3533	https://www.genecards.org/cgi-bin/carddisp.pl?gene=RUNX2
UFSP2	UFM1 Specific Peptidase 2	Protein Coding	Q9NUQ7	47	GC04M185399	21.2931	https://www.genecards.org/cgi-bin/carddisp.pl?gene=UFSP2
FADD	Fas Associated Via Death Domain	Protein Coding	Q13158	54	GC11P070203	21.2704	https://www.genecards.org/cgi-bin/carddisp.pl?gene=FADD
MYLK	Myosin Light Chain Kinase	Protein Coding	Q15746	60	GC03M123610	21.1538	https://www.genecards.org/cgi-bin/carddisp.pl?gene=MYLK
MMP3	Matrix Metallopeptidase 3	Protein Coding	P08254	59	GC11M102835	21.0937	https://www.genecards.org/cgi-bin/carddisp.pl?gene=MMP3
ACAN	Aggrecan	Protein Coding	P16112	55	GC15P158208	20.9342	https://www.genecards.org/cgi-bin/carddisp.pl?gene=ACAN
BRCA2	BRCA2 DNA Repair Associated	Protein Coding	P51587	56	GC13P032315	20.8516	https://www.genecards.org/cgi-bin/carddisp.pl?gene=BRCA2
FGFR1	Fibroblast Growth Factor Receptor 1	Protein Coding	P11362	63	GC08M038400	20.7521	https://www.genecards.org/cgi-bin/carddisp.pl?gene=FGFR1
MIR195	MicroRNA 195	RNA Gene		26	GC17M074818	20.6757	https://www.genecards.org/cgi-bin/carddisp.pl?gene=MIR195
STAT3	Signal Transducer And Activator Of Transcription 3	Protein Coding	P40763	62	GC17M042313	20.6646	https://www.genecards.org/cgi-bin/carddisp.pl?gene=STAT3
IL1RN	Interleukin 1 Receptor Antagonist	Protein Coding	P18510	59	GC02P143688	20.6291	https://www.genecards.org/cgi-bin/carddisp.pl?gene=IL1RN
BMP2	Bone Morphogenetic Protein 2	Protein Coding	P12643	55	GC20P006767	20.5346	https://www.genecards.org/cgi-bin/carddisp.pl?gene=BMP2
MMP1	Matrix Metallopeptidase 1	Protein Coding	P03956	59	GC11M126178	20.4399	https://www.genecards.org/cgi-bin/carddisp.pl?gene=MMP1
SPP1	Secreted Phosphoprotein 1	Protein Coding	P10451	54	GC04P087975	20.1791	https://www.genecards.org/cgi-bin/carddisp.pl?gene=SPP1
F2	Coagulation Factor II, Thrombin	Protein Coding	P00734	59	GC11P047736	20.1658	https://www.genecards.org/cgi-bin/carddisp.pl?gene=F2
MMP13	Matrix Metallopeptidase 13	Protein Coding	P45452	59	GC11M102942	20.1575	https://www.genecards.org/cgi-bin/carddisp.pl?gene=MMP13
MIR122	MicroRNA 122	RNA Gene		29	GC18P058451	19.9746	https://www.genecards.org/cgi-bin/carddisp.pl?gene=MIR122
INS	Insulin	Protein Coding	P01308	56	GC11M002159	19.9601	https://www.genecards.org/cgi-bin/carddisp.pl?gene=INS
HIF1A	Hypoxia Inducible Factor 1 Subunit Alpha	Protein Coding	Q16665	57	GC14P061695	19.8934	https://www.genecards.org/cgi-bin/carddisp.pl?gene=HIF1A
CYCS	Cytochrome C, Somatic	Protein Coding	P99999	57	GC07M025118	19.7427	https://www.genecards.org/cgi-bin/carddisp.pl?gene=CYCS
NOS2	Nitric Oxide Synthase 2	Protein Coding	P35228	58	GC17M027756	19.6753	https://www.genecards.org/cgi-bin/carddisp.pl?gene=NOS2
BRCA1	BRCA1 DNA Repair Associated	Protein Coding	P38398	59	GC17M043044	19.6318	https://www.genecards.org/cgi-bin/carddisp.pl?gene=BRCA1
GNAS	GNAS Complex Locus	Protein Coding	P84996	59	GC20P058839	19.5806	https://www.genecards.org/cgi-bin/carddisp.pl?gene=GNAS
TNFRSF9	TNF Receptor Superfamily Member 9	Protein Coding	Q07011	53	GC01M007915	19.5267	https://www.genecards.org/cgi-bin/carddisp.pl?gene=TNFRSF9
MMP2	Matrix Metallopeptidase 2	Protein Coding	P08253	61	GC16P082389	19.4981	https://www.genecards.org/cgi-bin/carddisp.pl?gene=MMP2
COL1A2	Collagen Type I Alpha 2 Chain	Protein Coding	P08123	56	GC07P094394	19.4708	https://www.genecards.org/cgi-bin/carddisp.pl?gene=COL1A2
MAP2K2	Mitogen-Activated Protein Kinase Kinase 2	Protein Coding	P36507	63	GC19M004090	19.4573	https://www.genecards.org/cgi-bin/carddisp.pl?gene=MAP2K2
IFNA1	Interferon Alpha 1	Protein Coding	P01562	48	GC09P021770	19.4045	https://www.genecards.org/cgi-bin/carddisp.pl?gene=IFNA1
RET	Ret Proto-Oncogene	Protein Coding	P07949	63	GC10P044403	19.2842	https://www.genecards.org/cgi-bin/carddisp.pl?gene=RET
FN1	Fibronectin 1	Protein Coding	P02751	59	GC02M215360	19.2206	https://www.genecards.org/cgi-bin/carddisp.pl?gene=FN1
BAX	BCL2 Associated X, Apoptosis Regulator	Protein Coding	Q07812	60	GC19P048954	19.16	https://www.genecards.org/cgi-bin/carddisp.pl?gene=BAX
EGF	Epidermal Growth Factor	Protein Coding	P01133	60	GC04P109912	19.1385	https://www.genecards.org/cgi-bin/carddisp.pl?gene=EGF
FGF2	Fibroblast Growth Factor 2	Protein Coding	P09038	54	GC04P122826	19.1195	https://www.genecards.org/cgi-bin/carddisp.pl?gene=FGF2
CSF3	Colony Stimulating Factor 3	Protein Coding	P09919	50	GC17P040015	19.0996	https://www.genecards.org/cgi-bin/carddisp.pl?gene=CSF3
TGFB2	Transforming Growth Factor Beta 2	Protein Coding	P61812	60	GC01P218345	19.0439	https://www.genecards.org/cgi-bin/carddisp.pl?gene=TGFB2
TNFRSF10D	TNF Receptor Superfamily Member 10d	Protein Coding	Q9UBN6	51	GC08M023135	18.9646	https://www.genecards.org/cgi-bin/carddisp.pl?gene=TNFRSF10D
CDKN1A	Cyclin Dependent Kinase Inhibitor 1A	Protein Coding	P38936	58	GC06P134985	18.9625	https://www.genecards.org/cgi-bin/carddisp.pl?gene=CDKN1A
VCAM1	Vascular Cell Adhesion Molecule 1	Protein Coding	P19320	55	GC01P100719	18.9531	https://www.genecards.org/cgi-bin/carddisp.pl?gene=VCAM1
TGFBR1	Transforming Growth Factor Beta Receptor 1	Protein Coding	P36897	62	GC09P100712	18.9516	https://www.genecards.org/cgi-bin/carddisp.pl?gene=TGFBR1
SOX9	SRY-Box Transcription Factor 9	Protein Coding	P48436	54	GC17P072121	18.8838	https://www.genecards.org/cgi-bin/carddisp.pl?gene=SOX9
F3	Coagulation Factor III, Tissue Factor	Protein Coding	P13726	54	GC01M094873	18.752	https://www.genecards.org/cgi-bin/carddisp.pl?gene=F3
BGLAP	Bone Gamma-Carboxyglutamate Protein	Protein Coding	P02818	49	GC01P156242	18.7155	https://www.genecards.org/cgi-bin/carddisp.pl?gene=BGLAP
HLA-B	Major Histocompatibility Complex, Class I, B	Protein Coding	P01889	54	GC06M093738	18.6923	https://www.genecards.org/cgi-bin/carddisp.pl?gene=HLA-B
ADAR	Adenosine Deaminase RNA Specific	Protein Coding	P55265	54	GC01M160957	18.6716	https://www.genecards.org/cgi-bin/carddisp.pl?gene=ADAR
MIR142	MicroRNA 142	RNA Gene		29	GC17M058331	18.6519	https://www.genecards.org/cgi-bin/carddisp.pl?gene=MIR142
APOE	Apolipoprotein E	Protein Coding	P02649	59	GC19P113251	18.6034	https://www.genecards.org/cgi-bin/carddisp.pl?gene=APOE
IL1R1	Interleukin 1 Receptor Type 1	Protein Coding	P14778	56	GC02P102136	18.4842	https://www.genecards.org/cgi-bin/carddisp.pl?gene=IL1R1
FLNA	Filamin A	Protein Coding	P21333	57	GC0XM154348	18.4684	https://www.genecards.org/cgi-bin/carddisp.pl?gene=FLNA
WNT7A	Wnt Family Member 7A	Protein Coding	O00755	55	GC03M026202	18.4118	https://www.genecards.org/cgi-bin/carddisp.pl?gene=WNT7A
IGFBP3	Insulin Like Growth Factor Binding Protein 3	Protein Coding	P17936	55	GC07M045912	18.3613	https://www.genecards.org/cgi-bin/carddisp.pl?gene=IGFBP3
MTOR	Mechanistic Target Of Rapamycin Kinase	Protein Coding	P42345	64	GC01M011106	18.3105	https://www.genecards.org/cgi-bin/carddisp.pl?gene=MTOR
MIR31	MicroRNA 31	RNA Gene		27	GC09M022147	18.3048	https://www.genecards.org/cgi-bin/carddisp.pl?gene=MIR31
MYH11	Myosin Heavy Chain 11	Protein Coding	P35749	55	GC16M020946	18.2279	https://www.genecards.org/cgi-bin/carddisp.pl?gene=MYH11
HOTAIR	HOX Transcript Antisense RNA	RNA Gene		31	GC12M053962	18.1651	https://www.genecards.org/cgi-bin/carddisp.pl?gene=HOTAIR
XIAP	X-Linked Inhibitor Of Apoptosis	Protein Coding	P98170	60	GC0XP123859	18.124	https://www.genecards.org/cgi-bin/carddisp.pl?gene=XIAP
LMNA	Lamin A/C	Protein Coding	P02545	58	GC01P156082	18.0495	https://www.genecards.org/cgi-bin/carddisp.pl?gene=LMNA
GAS5	Growth Arrest Specific 5	RNA Gene		31	GC01M173947	18.0378	https://www.genecards.org/cgi-bin/carddisp.pl?gene=GAS5
JUN	Jun Proto-Oncogene, AP-1 Transcription Factor Subunit	Protein Coding	P05412	58	GC01M058780	18.0361	https://www.genecards.org/cgi-bin/carddisp.pl?gene=JUN
MIR19A	MicroRNA 19a	RNA Gene		27	GC13P091677	18.0129	https://www.genecards.org/cgi-bin/carddisp.pl?gene=MIR19A
TRAF6	TNF Receptor Associated Factor 6	Protein Coding	Q9Y4K3	55	GC11M036467	17.9552	https://www.genecards.org/cgi-bin/carddisp.pl?gene=TRAF6
NFKBIA	NFKB Inhibitor Alpha	Protein Coding	P25963	59	GC14M035401	17.9433	https://www.genecards.org/cgi-bin/carddisp.pl?gene=NFKBIA
CERNA3	Competing Endogenous LncRNA 3 For MiR-645	RNA Gene		19	GC08P056323	17.8382	https://www.genecards.org/cgi-bin/carddisp.pl?gene=CERNA3
IL17A	Interleukin 17A	Protein Coding	Q16552	52	GC06P052186	17.8105	https://www.genecards.org/cgi-bin/carddisp.pl?gene=IL17A
WNT5A	Wnt Family Member 5A	Protein Coding	P41221	60	GC03M055465	17.6646	https://www.genecards.org/cgi-bin/carddisp.pl?gene=WNT5A
EDN1	Endothelin 1	Protein Coding	P05305	58	GC06P012236	17.6138	https://www.genecards.org/cgi-bin/carddisp.pl?gene=EDN1
MTHFR	Methylenetetrahydrofolate Reductase	Protein Coding	P42898	56	GC01M011785	17.5881	https://www.genecards.org/cgi-bin/carddisp.pl?gene=MTHFR
PARP1	Poly(ADP-Ribose) Polymerase 1	Protein Coding	P09874	59	GC01M226360	17.5865	https://www.genecards.org/cgi-bin/carddisp.pl?gene=PARP1
MIR373	MicroRNA 373	RNA Gene		27	GC19P113661	17.5636	https://www.genecards.org/cgi-bin/carddisp.pl?gene=MIR373
MIR125A	MicroRNA 125a	RNA Gene		29	GC19P113552	17.5508	https://www.genecards.org/cgi-bin/carddisp.pl?gene=MIR125A
PPARG	Peroxisome Proliferator Activated Receptor Gamma	Protein Coding	P37231	61	GC03P012287	17.4424	https://www.genecards.org/cgi-bin/carddisp.pl?gene=PPARG
MAPK14	Mitogen-Activated Protein Kinase 14	Protein Coding	Q16539	60	GC06P134977	17.3206	https://www.genecards.org/cgi-bin/carddisp.pl?gene=MAPK14
MIR34A	MicroRNA 34a	RNA Gene		29	GC01M014460	17.3092	https://www.genecards.org/cgi-bin/carddisp.pl?gene=MIR34A
TIMP1	TIMP Metallopeptidase Inhibitor 1	Protein Coding	P01033	54	GC0XP057483	17.2912	https://www.genecards.org/cgi-bin/carddisp.pl?gene=TIMP1
CSF1	Colony Stimulating Factor 1	Protein Coding	P09603	53	GC01P109911	17.2322	https://www.genecards.org/cgi-bin/carddisp.pl?gene=CSF1
IHH	Indian Hedgehog Signaling Molecule	Protein Coding	Q14623	55	GC02M219054	17.1892	https://www.genecards.org/cgi-bin/carddisp.pl?gene=IHH
STAT1	Signal Transducer And Activator Of Transcription 1	Protein Coding	P42224	61	GC02M190908	17.0838	https://www.genecards.org/cgi-bin/carddisp.pl?gene=STAT1
SMAD6	SMAD Family Member 6	Protein Coding	O43541	55	GC15P066702	17.059	https://www.genecards.org/cgi-bin/carddisp.pl?gene=SMAD6
MIR222	MicroRNA 222	RNA Gene		27	GC0XM045747	16.9253	https://www.genecards.org/cgi-bin/carddisp.pl?gene=MIR222
MYC	MYC Proto-Oncogene, BHLH Transcription Factor	Protein Coding	P01106	61	GC08P127735	16.8747	https://www.genecards.org/cgi-bin/carddisp.pl?gene=MYC
ANXA5	Annexin A5	Protein Coding	P08758	56	GC04M121667	16.7498	https://www.genecards.org/cgi-bin/carddisp.pl?gene=ANXA5
NOS3	Nitric Oxide Synthase 3	Protein Coding	P29474	59	GC07P158097	16.7242	https://www.genecards.org/cgi-bin/carddisp.pl?gene=NOS3
MATN3	Matrilin 3	Protein Coding	O15232	51	GC02M019992	16.7189	https://www.genecards.org/cgi-bin/carddisp.pl?gene=MATN3
MIRLET7D	MicroRNA Let-7d	RNA Gene		29	GC09P094178	16.7176	https://www.genecards.org/cgi-bin/carddisp.pl?gene=MIRLET7D
MIR148A	MicroRNA 148a	RNA Gene		27	GC07M025950	16.6899	https://www.genecards.org/cgi-bin/carddisp.pl?gene=MIR148A
FZD2	Frizzled Class Receptor 2	Protein Coding	Q14332	54	GC17P044557	16.6677	https://www.genecards.org/cgi-bin/carddisp.pl?gene=FZD2
MECP2	Methyl-CpG Binding Protein 2	Protein Coding	P51608	55	GC0XM154021	16.6475	https://www.genecards.org/cgi-bin/carddisp.pl?gene=MECP2
TGFB3	Transforming Growth Factor Beta 3	Protein Coding	P10600	56	GC14M075958	16.6154	https://www.genecards.org/cgi-bin/carddisp.pl?gene=TGFB3
MIR200A	MicroRNA 200a	RNA Gene		27	GC01P020464	16.5597	https://www.genecards.org/cgi-bin/carddisp.pl?gene=MIR200A
IGF1R	Insulin Like Growth Factor 1 Receptor	Protein Coding	P08069	63	GC15P098648	16.4815	https://www.genecards.org/cgi-bin/carddisp.pl?gene=IGF1R
COL9A2	Collagen Type IX Alpha 2 Chain	Protein Coding	Q14055	51	GC01M040300	16.4561	https://www.genecards.org/cgi-bin/carddisp.pl?gene=COL9A2
COL9A1	Collagen Type IX Alpha 1 Chain	Protein Coding	P20849	51	GC06M070215	16.4204	https://www.genecards.org/cgi-bin/carddisp.pl?gene=COL9A1
GBA1	Glucosylceramidase Beta 1	Protein Coding	P04062	58	GC01M161111	16.4066	https://www.genecards.org/cgi-bin/carddisp.pl?gene=GBA1
SLC26A2	Solute Carrier Family 26 Member 2	Protein Coding	P50443	52	GC05P152384	16.376	https://www.genecards.org/cgi-bin/carddisp.pl?gene=SLC26A2
GLI3	GLI Family Zinc Finger 3	Protein Coding	P10071	58	GC07M041960	16.3619	https://www.genecards.org/cgi-bin/carddisp.pl?gene=GLI3
RB1	RB Transcriptional Corepressor 1	Protein Coding	P06400	57	GC13P048303	16.2579	https://www.genecards.org/cgi-bin/carddisp.pl?gene=RB1
DYM	Dymeclin	Protein Coding	Q7RTS9	46	GC18M049041	16.2289	https://www.genecards.org/cgi-bin/carddisp.pl?gene=DYM
RNF217-AS1	RNF217 Antisense RNA 1 (Head To Head)	RNA Gene		19	GC06M124563	16.204	https://www.genecards.org/cgi-bin/carddisp.pl?gene=RNF217-AS1
HMGB1	High Mobility Group Box 1	Protein Coding	P09429	57	GC13M030456	16.2011	https://www.genecards.org/cgi-bin/carddisp.pl?gene=HMGB1
RNU4ATAC	RNA, U4atac Small Nuclear	RNA Gene		27	GC02P143804	16.1753	https://www.genecards.org/cgi-bin/carddisp.pl?gene=RNU4ATAC
BGN	Biglycan	Protein Coding	P21810	53	GC0XP153494	16.1202	https://www.genecards.org/cgi-bin/carddisp.pl?gene=BGN
TRAF1	TNF Receptor Associated Factor 1	Protein Coding	Q13077	51	GC09M120902	16.0827	https://www.genecards.org/cgi-bin/carddisp.pl?gene=TRAF1
MIR17	MicroRNA 17	RNA Gene		26	GC13P091350	16.0805	https://www.genecards.org/cgi-bin/carddisp.pl?gene=MIR17
CHUK	Component Of Inhibitor Of Nuclear Factor Kappa B Kinase Complex	Protein Coding	O15111	59	GC10M100415	16.0128	https://www.genecards.org/cgi-bin/carddisp.pl?gene=CHUK
BDNF-AS	BDNF Antisense RNA	RNA Gene		29	GC11P027466	15.9954	https://www.genecards.org/cgi-bin/carddisp.pl?gene=BDNF-AS
PRKD1	Protein Kinase D1	Protein Coding	Q15139	58	GC14M029576	15.986	https://www.genecards.org/cgi-bin/carddisp.pl?gene=PRKD1
SELP	Selectin P	Protein Coding	P16109	54	GC01M169558	15.9311	https://www.genecards.org/cgi-bin/carddisp.pl?gene=SELP
TYMS	Thymidylate Synthetase	Protein Coding	P04818	59	GC18P000657	15.9303	https://www.genecards.org/cgi-bin/carddisp.pl?gene=TYMS
HGF	Hepatocyte Growth Factor	Protein Coding	P14210	60	GC07M081699	15.8783	https://www.genecards.org/cgi-bin/carddisp.pl?gene=HGF
ABCB1	ATP Binding Cassette Subfamily B Member 1	Protein Coding	P08183	60	GC07M087504	15.815	https://www.genecards.org/cgi-bin/carddisp.pl?gene=ABCB1
MALAT1	Metastasis Associated Lung Adenocarcinoma Transcript 1	RNA Gene		32	GC11P089089	15.7762	https://www.genecards.org/cgi-bin/carddisp.pl?gene=MALAT1
CDK6	Cyclin Dependent Kinase 6	Protein Coding	Q00534	60	GC07M092604	15.7565	https://www.genecards.org/cgi-bin/carddisp.pl?gene=CDK6
GSTM1	Glutathione S-Transferase Mu 1	Protein Coding	P09488	51	GC01P109687	15.7547	https://www.genecards.org/cgi-bin/carddisp.pl?gene=GSTM1
MIR98	MicroRNA 98	RNA Gene		26	GC0XM053782	15.7219	https://www.genecards.org/cgi-bin/carddisp.pl?gene=MIR98
IKBKB	Inhibitor Of Nuclear Factor Kappa B Kinase Subunit Beta	Protein Coding	O14920	62	GC08P042271	15.6748	https://www.genecards.org/cgi-bin/carddisp.pl?gene=IKBKB
LRP5	LDL Receptor Related Protein 5	Protein Coding	O75197	58	GC11P068298	15.635	https://www.genecards.org/cgi-bin/carddisp.pl?gene=LRP5
RELA	RELA Proto-Oncogene, NF-KB Subunit	Protein Coding	Q04206	60	GC11M065653	15.5145	https://www.genecards.org/cgi-bin/carddisp.pl?gene=RELA
BCL2L1	BCL2 Like 1	Protein Coding	Q07817	57	GC20M031664	15.5012	https://www.genecards.org/cgi-bin/carddisp.pl?gene=BCL2L1
MIR494	MicroRNA 494	RNA Gene		24	GC14P116771	15.4651	https://www.genecards.org/cgi-bin/carddisp.pl?gene=MIR494
CASP9	Caspase 9	Protein Coding	P55211	56	GC01M015491	15.4576	https://www.genecards.org/cgi-bin/carddisp.pl?gene=CASP9
PIK3CG	Phosphatidylinositol-4,5-Bisphosphate 3-Kinase Catalytic Subunit Gamma	Protein Coding	P48736	58	GC07P106865	15.4084	https://www.genecards.org/cgi-bin/carddisp.pl?gene=PIK3CG
ELN	Elastin	Protein Coding	P15502	52	GC07P074027	15.3934	https://www.genecards.org/cgi-bin/carddisp.pl?gene=ELN
IGF2	Insulin Like Growth Factor 2	Protein Coding	P01344	58	GC11M011904	15.3174	https://www.genecards.org/cgi-bin/carddisp.pl?gene=IGF2
TWIST1	Twist Family BHLH Transcription Factor 1	Protein Coding	Q15672	54	GC07M019020	15.2683	https://www.genecards.org/cgi-bin/carddisp.pl?gene=TWIST1
MIR22	MicroRNA 22	RNA Gene		29	GC17M001713	15.2348	https://www.genecards.org/cgi-bin/carddisp.pl?gene=MIR22
MIR148B	MicroRNA 148b	RNA Gene		28	GC12P054337	15.1778	https://www.genecards.org/cgi-bin/carddisp.pl?gene=MIR148B
CASP1	Caspase 1	Protein Coding	P29466	58	GC11M105025	15.1637	https://www.genecards.org/cgi-bin/carddisp.pl?gene=CASP1
FANCG	FA Complementation Group G	Protein Coding	O15287	52	GC09M035073	15.1325	https://www.genecards.org/cgi-bin/carddisp.pl?gene=FANCG
MEFV	MEFV Innate Immunity Regulator, Pyrin	Protein Coding	O15553	53	GC16M020459	14.948	https://www.genecards.org/cgi-bin/carddisp.pl?gene=MEFV
DVL1	Dishevelled Segment Polarity Protein 1	Protein Coding	O14640	55	GC01M001335	14.9414	https://www.genecards.org/cgi-bin/carddisp.pl?gene=DVL1
TGFA	Transforming Growth Factor Alpha	Protein Coding	P01135	54	GC02M070447	14.9345	https://www.genecards.org/cgi-bin/carddisp.pl?gene=TGFA
TLR2	Toll Like Receptor 2	Protein Coding	O60603	61	GC04P153684	14.9124	https://www.genecards.org/cgi-bin/carddisp.pl?gene=TLR2
CD44	CD44 Molecule (IN Blood Group)	Protein Coding	P16070	57	GC11P035139	14.8499	https://www.genecards.org/cgi-bin/carddisp.pl?gene=CD44
SLC2A10	Solute Carrier Family 2 Member 10	Protein Coding	O95528	52	GC20P046709	14.8398	https://www.genecards.org/cgi-bin/carddisp.pl?gene=SLC2A10
KDR	Kinase Insert Domain Receptor	Protein Coding	P35968	62	GC04M055078	14.8343	https://www.genecards.org/cgi-bin/carddisp.pl?gene=KDR
EZH2	Enhancer Of Zeste 2 Polycomb Repressive Complex 2 Subunit	Protein Coding	Q15910	61	GC07M148807	14.782	https://www.genecards.org/cgi-bin/carddisp.pl?gene=EZH2
BMP6	Bone Morphogenetic Protein 6	Protein Coding	P22004	53	GC06P007726	14.7774	https://www.genecards.org/cgi-bin/carddisp.pl?gene=BMP6
LBR	Lamin B Receptor	Protein Coding	Q14739	55	GC01M225401	14.7621	https://www.genecards.org/cgi-bin/carddisp.pl?gene=LBR
SOD1	Superoxide Dismutase 1	Protein Coding	P00441	61	GC21P031659	14.7347	https://www.genecards.org/cgi-bin/carddisp.pl?gene=SOD1
NF1	Neurofibromin 1	Protein Coding	P21359	56	GC17P031094	14.7083	https://www.genecards.org/cgi-bin/carddisp.pl?gene=NF1
CD36	CD36 Molecule (CD36 Blood Group)	Protein Coding	P16671	59	GC07P080369	14.6931	https://www.genecards.org/cgi-bin/carddisp.pl?gene=CD36
COL3A1	Collagen Type III Alpha 1 Chain	Protein Coding	P02461	56	GC02P188974	14.6635	https://www.genecards.org/cgi-bin/carddisp.pl?gene=COL3A1
COL9A3	Collagen Type IX Alpha 3 Chain	Protein Coding	Q14050	52	GC20P062816	14.6213	https://www.genecards.org/cgi-bin/carddisp.pl?gene=COL9A3
SHH	Sonic Hedgehog Signaling Molecule	Protein Coding	Q15465	59	GC07M155799	14.6095	https://www.genecards.org/cgi-bin/carddisp.pl?gene=SHH
PDCD1	Programmed Cell Death 1	Protein Coding	Q15116	56	GC02M241849	14.5593	https://www.genecards.org/cgi-bin/carddisp.pl?gene=PDCD1
NTRK1	Neurotrophic Receptor Tyrosine Kinase 1	Protein Coding	P04629	58	GC01P156815	14.4989	https://www.genecards.org/cgi-bin/carddisp.pl?gene=NTRK1
MIR146A	MicroRNA 146a	RNA Gene		29	GC05P160485	14.4889	https://www.genecards.org/cgi-bin/carddisp.pl?gene=MIR146A
CDH1	Cadherin 1	Protein Coding	P12830	58	GC16P068737	14.4683	https://www.genecards.org/cgi-bin/carddisp.pl?gene=CDH1
NEK9	NIMA Related Kinase 9	Protein Coding	Q8TD19	54	GC14M075079	14.4035	https://www.genecards.org/cgi-bin/carddisp.pl?gene=NEK9
VDR	Vitamin D Receptor	Protein Coding	P11473	57	GC12M047841	14.3754	https://www.genecards.org/cgi-bin/carddisp.pl?gene=VDR
MIR30B	MicroRNA 30b	RNA Gene		29	GC08M134800	14.2907	https://www.genecards.org/cgi-bin/carddisp.pl?gene=MIR30B
GSTP1	Glutathione S-Transferase Pi 1	Protein Coding	P09211	59	GC11P067583	14.2894	https://www.genecards.org/cgi-bin/carddisp.pl?gene=GSTP1
LTBP3	Latent Transforming Growth Factor Beta Binding Protein 3	Protein Coding	Q9NS15	52	GC11M065538	14.2871	https://www.genecards.org/cgi-bin/carddisp.pl?gene=LTBP3
CHEK2	Checkpoint Kinase 2	Protein Coding	O96017	63	GC22M028687	14.2478	https://www.genecards.org/cgi-bin/carddisp.pl?gene=CHEK2
EXT1	Exostosin Glycosyltransferase 1	Protein Coding	Q16394	55	GC08M117798	14.1942	https://www.genecards.org/cgi-bin/carddisp.pl?gene=EXT1
CD27	CD27 Molecule	Protein Coding	P26842	55	GC12P038949	14.1704	https://www.genecards.org/cgi-bin/carddisp.pl?gene=CD27
NT5E	5'-Nucleotidase Ecto	Protein Coding	P21589	60	GC06P085449	14.1652	https://www.genecards.org/cgi-bin/carddisp.pl?gene=NT5E
HAND2-AS1	HAND2 Antisense RNA 1	RNA Gene		27	GC04P173527	14.1338	https://www.genecards.org/cgi-bin/carddisp.pl?gene=HAND2-AS1
NGFR	Nerve Growth Factor Receptor	Protein Coding	P08138	56	GC17P049495	14.0713	https://www.genecards.org/cgi-bin/carddisp.pl?gene=NGFR
CENPJ	Centromere Protein J	Protein Coding	Q9HC77	50	GC13M024882	14.0558	https://www.genecards.org/cgi-bin/carddisp.pl?gene=CENPJ
IL2RA	Interleukin 2 Receptor Subunit Alpha	Protein Coding	P01589	59	GC10M006010	14.0521	https://www.genecards.org/cgi-bin/carddisp.pl?gene=IL2RA
MB	Myoglobin	Protein Coding	P02144	54	GC22M035606	14.0233	https://www.genecards.org/cgi-bin/carddisp.pl?gene=MB
DKK1	Dickkopf WNT Signaling Pathway Inhibitor 1	Protein Coding	O94907	53	GC10P052314	14.0145	https://www.genecards.org/cgi-bin/carddisp.pl?gene=DKK1
APOA1	Apolipoprotein A1	Protein Coding	P02647	59	GC11M116835	14.0115	https://www.genecards.org/cgi-bin/carddisp.pl?gene=APOA1
MET	MET Proto-Oncogene, Receptor Tyrosine Kinase	Protein Coding	P08581	63	GC07P116672	13.9708	https://www.genecards.org/cgi-bin/carddisp.pl?gene=MET
SRC	SRC Proto-Oncogene, Non-Receptor Tyrosine Kinase	Protein Coding	P12931	60	GC20P037344	13.9026	https://www.genecards.org/cgi-bin/carddisp.pl?gene=SRC
ADAMTSL2	ADAMTS Like 2	Protein Coding	Q86TH1	48	GC09P141740	13.8897	https://www.genecards.org/cgi-bin/carddisp.pl?gene=ADAMTSL2
PSMC3	Proteasome 26S Subunit, ATPase 3	Protein Coding	P17980	53	GC11M125007	13.8895	https://www.genecards.org/cgi-bin/carddisp.pl?gene=PSMC3
HSPG2	Heparan Sulfate Proteoglycan 2	Protein Coding	P98160	56	GC01M021822	13.8881	https://www.genecards.org/cgi-bin/carddisp.pl?gene=HSPG2
ACTA2	Actin Alpha 2, Smooth Muscle	Protein Coding	P62736	56	GC10M088935	13.8549	https://www.genecards.org/cgi-bin/carddisp.pl?gene=ACTA2
SOD2	Superoxide Dismutase 2	Protein Coding	P04179	56	GC06M159669	13.8483	https://www.genecards.org/cgi-bin/carddisp.pl?gene=SOD2
RAD21	RAD21 Cohesin Complex Component	Protein Coding	O60216	53	GC08M116846	13.8208	https://www.genecards.org/cgi-bin/carddisp.pl?gene=RAD21
PTCH1	Patched 1	Protein Coding	Q13635	60	GC09M095442	13.7612	https://www.genecards.org/cgi-bin/carddisp.pl?gene=PTCH1
GDF5	Growth Differentiation Factor 5	Protein Coding	P43026	54	GC20M035433	13.75	https://www.genecards.org/cgi-bin/carddisp.pl?gene=GDF5
MIR127	MicroRNA 127	RNA Gene		28	GC14P115744	13.7261	https://www.genecards.org/cgi-bin/carddisp.pl?gene=MIR127
FOS	Fos Proto-Oncogene, AP-1 Transcription Factor Subunit	Protein Coding	P01100	59	GC14P075278	13.6793	https://www.genecards.org/cgi-bin/carddisp.pl?gene=FOS
MIR181A1	MicroRNA 181a-1	RNA Gene		26	GC01M198860	13.6413	https://www.genecards.org/cgi-bin/carddisp.pl?gene=MIR181A1
SMAD2	SMAD Family Member 2	Protein Coding	Q15796	60	GC18M047809	13.6324	https://www.genecards.org/cgi-bin/carddisp.pl?gene=SMAD2
TINF2	TERF1 Interacting Nuclear Factor 2	Protein Coding	Q9BSI4	50	GC14M027089	13.584	https://www.genecards.org/cgi-bin/carddisp.pl?gene=TINF2
TNFAIP2	TNF Alpha Induced Protein 2	Protein Coding	Q03169	41	GC14P115801	13.5496	https://www.genecards.org/cgi-bin/carddisp.pl?gene=TNFAIP2
XYLT1	Xylosyltransferase 1	Protein Coding	Q86Y38	51	GC16M017101	13.5465	https://www.genecards.org/cgi-bin/carddisp.pl?gene=XYLT1
CDKN2B-AS1	CDKN2B Antisense RNA 1	RNA Gene		31	GC09P021994	13.5395	https://www.genecards.org/cgi-bin/carddisp.pl?gene=CDKN2B-AS1
BIRC5	Baculoviral IAP Repeat Containing 5	Protein Coding	O15392	55	GC17P078214	13.5382	https://www.genecards.org/cgi-bin/carddisp.pl?gene=BIRC5
IFNB1	Interferon Beta 1	Protein Coding	P01574	52	GC09M021077	13.5378	https://www.genecards.org/cgi-bin/carddisp.pl?gene=IFNB1
DVL3	Dishevelled Segment Polarity Protein 3	Protein Coding	Q92997	54	GC03P184155	13.5255	https://www.genecards.org/cgi-bin/carddisp.pl?gene=DVL3
MMP14	Matrix Metallopeptidase 14	Protein Coding	P50281	59	GC14P045941	13.4744	https://www.genecards.org/cgi-bin/carddisp.pl?gene=MMP14
MDM2	MDM2 Proto-Oncogene	Protein Coding	Q00987	62	GC12P068808	13.4453	https://www.genecards.org/cgi-bin/carddisp.pl?gene=MDM2
JAK2	Janus Kinase 2	Protein Coding	O60674	62	GC09P004985	13.4362	https://www.genecards.org/cgi-bin/carddisp.pl?gene=JAK2
ATRX	ATRX Chromatin Remodeler	Protein Coding	P46100	55	GC0XM077504	13.3944	https://www.genecards.org/cgi-bin/carddisp.pl?gene=ATRX
GALNS	Galactosamine (N-Acetyl)-6-Sulfatase	Protein Coding	P34059	56	GC16M088813	13.3901	https://www.genecards.org/cgi-bin/carddisp.pl?gene=GALNS
TREX1	Three Prime Repair Exonuclease 1	Protein Coding	Q9NSU2	51	GC03P057594	13.3457	https://www.genecards.org/cgi-bin/carddisp.pl?gene=TREX1
CANT1	Calcium Activated Nucleotidase 1	Protein Coding	Q8WVQ1	52	GC17M079682	13.3295	https://www.genecards.org/cgi-bin/carddisp.pl?gene=CANT1
THBD	Thrombomodulin	Protein Coding	P07204	55	GC20M023026	13.3223	https://www.genecards.org/cgi-bin/carddisp.pl?gene=THBD
HBB	Hemoglobin Subunit Beta	Protein Coding	P68871	54	GC11M012029	13.2947	https://www.genecards.org/cgi-bin/carddisp.pl?gene=HBB
CALCA	Calcitonin Related Polypeptide Alpha	Protein Coding	P06881	52	GC11M014966	13.2684	https://www.genecards.org/cgi-bin/carddisp.pl?gene=CALCA
BDNF	Brain Derived Neurotrophic Factor	Protein Coding	P23560	58	GC11M027654	13.2559	https://www.genecards.org/cgi-bin/carddisp.pl?gene=BDNF
TERC	Telomerase RNA Component	RNA Gene		35	GC03M169765	13.2434	https://www.genecards.org/cgi-bin/carddisp.pl?gene=TERC
FGF8	Fibroblast Growth Factor 8	Protein Coding	P55075	57	GC10M101770	13.2011	https://www.genecards.org/cgi-bin/carddisp.pl?gene=FGF8
MIR34C	MicroRNA 34c	RNA Gene		29	GC11P112480	13.1684	https://www.genecards.org/cgi-bin/carddisp.pl?gene=MIR34C
POC1A	POC1 Centriolar Protein A	Protein Coding	Q8NBT0	45	GC03M053874	13.166	https://www.genecards.org/cgi-bin/carddisp.pl?gene=POC1A
CCL5	C-C Motif Chemokine Ligand 5	Protein Coding	P13501	52	GC17M035871	13.1517	https://www.genecards.org/cgi-bin/carddisp.pl?gene=CCL5
VIM	Vimentin	Protein Coding	P08670	60	GC10P017227	13.1095	https://www.genecards.org/cgi-bin/carddisp.pl?gene=VIM
SBDS	SBDS Ribosome Maturation Factor	Protein Coding	Q9Y3A5	52	GC07M066987	13.0663	https://www.genecards.org/cgi-bin/carddisp.pl?gene=SBDS
NPPA	Natriuretic Peptide A	Protein Coding	P01160	53	GC01M014524	13.0341	https://www.genecards.org/cgi-bin/carddisp.pl?gene=NPPA
SOST	Sclerostin	Protein Coding	Q9BQB4	52	GC17M043753	13.0176	https://www.genecards.org/cgi-bin/carddisp.pl?gene=SOST
GFAP	Glial Fibrillary Acidic Protein	Protein Coding	P14136	57	GC17M077883	12.9915	https://www.genecards.org/cgi-bin/carddisp.pl?gene=GFAP
ELANE	Elastase, Neutrophil Expressed	Protein Coding	P08246	60	GC19P111819	12.9789	https://www.genecards.org/cgi-bin/carddisp.pl?gene=ELANE
RBBP8	RB Binding Protein 8, Endonuclease	Protein Coding	Q99708	53	GC18P022798	12.975	https://www.genecards.org/cgi-bin/carddisp.pl?gene=RBBP8
APOB	Apolipoprotein B	Protein Coding	P04114	55	GC02M020956	12.931	https://www.genecards.org/cgi-bin/carddisp.pl?gene=APOB
NPR2	Natriuretic Peptide Receptor 2	Protein Coding	P20594	56	GC09P057122	12.8901	https://www.genecards.org/cgi-bin/carddisp.pl?gene=NPR2
TIMP3	TIMP Metallopeptidase Inhibitor 3	Protein Coding	P35625	52	GC22P070427	12.8729	https://www.genecards.org/cgi-bin/carddisp.pl?gene=TIMP3
B3GALT6	Beta-1,3-Galactosyltransferase 6	Protein Coding	Q96L58	48	GC01P001232	12.8563	https://www.genecards.org/cgi-bin/carddisp.pl?gene=B3GALT6
TMX2-CTNND1	TMX2-CTNND1 Readthrough (NMD Candidate)	RNA Gene		23	GC11P057712	12.8467	https://www.genecards.org/cgi-bin/carddisp.pl?gene=TMX2-CTNND1
CFTR	CF Transmembrane Conductance Regulator	Protein Coding	P13569	61	GC07P117287	12.8391	https://www.genecards.org/cgi-bin/carddisp.pl?gene=CFTR
PIK3C2A	Phosphatidylinositol-4-Phosphate 3-Kinase Catalytic Subunit Type 2 Alpha	Protein Coding	O00443	55	GC11M017940	12.7569	https://www.genecards.org/cgi-bin/carddisp.pl?gene=PIK3C2A
WNT1	Wnt Family Member 1	Protein Coding	P04628	56	GC12P060231	12.7543	https://www.genecards.org/cgi-bin/carddisp.pl?gene=WNT1
FBN2	Fibrillin 2	Protein Coding	P35556	51	GC05M128257	12.7318	https://www.genecards.org/cgi-bin/carddisp.pl?gene=FBN2
RMRP	RNA Component Of Mitochondrial RNA Processing Endoribonuclease	RNA Gene		31	GC09M035655	12.7092	https://www.genecards.org/cgi-bin/carddisp.pl?gene=RMRP
RINT1	RAD50 Interactor 1	Protein Coding	Q6NUQ1	47	GC07P105532	12.6924	https://www.genecards.org/cgi-bin/carddisp.pl?gene=RINT1
PTH1R	Parathyroid Hormone 1 Receptor	Protein Coding	Q03431	59	GC03P046877	12.6711	https://www.genecards.org/cgi-bin/carddisp.pl?gene=PTH1R
TUBA1A	Tubulin Alpha 1a	Protein Coding	Q71U36	57	GC12M049184	12.6663	https://www.genecards.org/cgi-bin/carddisp.pl?gene=TUBA1A
SOD2-OT1	SOD2 Overlapping Transcript 1	RNA Gene		18	GC06M159772	12.6618	https://www.genecards.org/cgi-bin/carddisp.pl?gene=SOD2-OT1
KIT	KIT Proto-Oncogene, Receptor Tyrosine Kinase	Protein Coding	P10721	62	GC04P054657	12.66	https://www.genecards.org/cgi-bin/carddisp.pl?gene=KIT
PCNT	Pericentrin	Protein Coding	O95613	53	GC21P046324	12.6521	https://www.genecards.org/cgi-bin/carddisp.pl?gene=PCNT
VWF	Von Willebrand Factor	Protein Coding	P04275	56	GC12M029229	12.6473	https://www.genecards.org/cgi-bin/carddisp.pl?gene=VWF
LUCAT1	Lung Cancer Associated Transcript 1	RNA Gene		23	GC05M091054	12.6226	https://www.genecards.org/cgi-bin/carddisp.pl?gene=LUCAT1
MIR223	MicroRNA 223	RNA Gene		29	GC0XP066018	12.6144	https://www.genecards.org/cgi-bin/carddisp.pl?gene=MIR223
CDK4	Cyclin Dependent Kinase 4	Protein Coding	P11802	62	GC12M059354	12.6033	https://www.genecards.org/cgi-bin/carddisp.pl?gene=CDK4
EDA	Ectodysplasin A	Protein Coding	Q92838	51	GC0XP069618	12.598	https://www.genecards.org/cgi-bin/carddisp.pl?gene=EDA
GPT	Glutamic--Pyruvic Transaminase	Protein Coding	P24298	51	GC08P144502	12.5751	https://www.genecards.org/cgi-bin/carddisp.pl?gene=GPT
IL1RAPL2	Interleukin 1 Receptor Accessory Protein Like 2	Protein Coding	Q9NP60	48	GC0XP104566	12.5544	https://www.genecards.org/cgi-bin/carddisp.pl?gene=IL1RAPL2
MIR143	MicroRNA 143	RNA Gene		31	GC05P152355	12.539	https://www.genecards.org/cgi-bin/carddisp.pl?gene=MIR143
CXCL12	C-X-C Motif Chemokine Ligand 12	Protein Coding	P48061	54	GC10M044370	12.5146	https://www.genecards.org/cgi-bin/carddisp.pl?gene=CXCL12
PTHLH	Parathyroid Hormone Like Hormone	Protein Coding	P12272	55	GC12M029767	12.511	https://www.genecards.org/cgi-bin/carddisp.pl?gene=PTHLH
KIF22	Kinesin Family Member 22	Protein Coding	Q14807	53	GC16P081555	12.504	https://www.genecards.org/cgi-bin/carddisp.pl?gene=KIF22
PVT1	Pvt1 Oncogene	RNA Gene		32	GC08P128109	12.4907	https://www.genecards.org/cgi-bin/carddisp.pl?gene=PVT1
GSTT1	Glutathione S-Transferase Theta 1	Protein Coding	P30711	41	GC22Mi00270	12.4858	https://www.genecards.org/cgi-bin/carddisp.pl?gene=GSTT1
FLNB	Filamin B	Protein Coding	O75369	55	GC03P058008	12.4839	https://www.genecards.org/cgi-bin/carddisp.pl?gene=FLNB
IL3	Interleukin 3	Protein Coding	P08700	54	GC05P132060	12.4811	https://www.genecards.org/cgi-bin/carddisp.pl?gene=IL3
PRKG1	Protein Kinase CGMP-Dependent 1	Protein Coding	Q13976	59	GC10P050991	12.4715	https://www.genecards.org/cgi-bin/carddisp.pl?gene=PRKG1
RTEL1	Regulator Of Telomere Elongation Helicase 1	Protein Coding	Q9NZ71	51	GC20P066991	12.4673	https://www.genecards.org/cgi-bin/carddisp.pl?gene=RTEL1
MIR628	MicroRNA 628	RNA Gene		23	GC15M055372	12.4461	https://www.genecards.org/cgi-bin/carddisp.pl?gene=MIR628
POLG	DNA Polymerase Gamma, Catalytic Subunit	Protein Coding	P54098	56	GC15M148631	12.4263	https://www.genecards.org/cgi-bin/carddisp.pl?gene=POLG
GHRL	Ghrelin And Obestatin Prepropeptide	Protein Coding	Q9UBU3	50	GC03M010285	12.4022	https://www.genecards.org/cgi-bin/carddisp.pl?gene=GHRL
EPO	Erythropoietin	Protein Coding	P01588	52	GC07P100720	12.3839	https://www.genecards.org/cgi-bin/carddisp.pl?gene=EPO
MIR30A	MicroRNA 30a	RNA Gene		26	GC06M071403	12.3728	https://www.genecards.org/cgi-bin/carddisp.pl?gene=MIR30A
CXCR4	C-X-C Motif Chemokine Receptor 4	Protein Coding	P61073	61	GC02M136114	12.3537	https://www.genecards.org/cgi-bin/carddisp.pl?gene=CXCR4
CYP1A1	Cytochrome P450 Family 1 Subfamily A Member 1	Protein Coding	P04798	56	GC15M074719	12.3446	https://www.genecards.org/cgi-bin/carddisp.pl?gene=CYP1A1
IKBKG	Inhibitor Of Nuclear Factor Kappa B Kinase Regulatory Subunit Gamma	Protein Coding	Q9Y6K9	56	GC0XP154541	12.3327	https://www.genecards.org/cgi-bin/carddisp.pl?gene=IKBKG
TRPS1	Transcriptional Repressor GATA Binding 1	Protein Coding	Q9UHF7	53	GC08M115408	12.3224	https://www.genecards.org/cgi-bin/carddisp.pl?gene=TRPS1
CEP152	Centrosomal Protein 152	Protein Coding	O94986	47	GC15M048712	12.2879	https://www.genecards.org/cgi-bin/carddisp.pl?gene=CEP152
TIMP2	TIMP Metallopeptidase Inhibitor 2	Protein Coding	P16035	50	GC17M078852	12.2756	https://www.genecards.org/cgi-bin/carddisp.pl?gene=TIMP2
PLOD1	Procollagen-Lysine,2-Oxoglutarate 5-Dioxygenase 1	Protein Coding	Q02809	53	GC01P011934	12.2718	https://www.genecards.org/cgi-bin/carddisp.pl?gene=PLOD1
CTSK	Cathepsin K	Protein Coding	P43235	58	GC01M160791	12.2712	https://www.genecards.org/cgi-bin/carddisp.pl?gene=CTSK
IDUA	Alpha-L-Iduronidase	Protein Coding	P35475	54	GC04P000986	12.2459	https://www.genecards.org/cgi-bin/carddisp.pl?gene=IDUA
NGF	Nerve Growth Factor	Protein Coding	P01138	60	GC01M115285	12.2383	https://www.genecards.org/cgi-bin/carddisp.pl?gene=NGF
SETD2	SET Domain Containing 2, Histone Lysine Methyltransferase	Protein Coding	Q9BYW2	56	GC03M047033	12.2348	https://www.genecards.org/cgi-bin/carddisp.pl?gene=SETD2
LMX1B	LIM Homeobox Transcription Factor 1 Beta	Protein Coding	O60663	53	GC09P126770	12.2285	https://www.genecards.org/cgi-bin/carddisp.pl?gene=LMX1B
ACTB	Actin Beta	Protein Coding	P60709	58	GC07M005527	12.2269	https://www.genecards.org/cgi-bin/carddisp.pl?gene=ACTB
ENPP1	Ectonucleotide Pyrophosphatase/Phosphodiesterase 1	Protein Coding	P22413	58	GC06P131808	12.1967	https://www.genecards.org/cgi-bin/carddisp.pl?gene=ENPP1
CAT	Catalase	Protein Coding	P04040	60	GC11P034460	12.1888	https://www.genecards.org/cgi-bin/carddisp.pl?gene=CAT
ASPM	Assembly Factor For Spindle Microtubules	Protein Coding	Q8IZT6	46	GC01M197084	12.1879	https://www.genecards.org/cgi-bin/carddisp.pl?gene=ASPM
MAPK3	Mitogen-Activated Protein Kinase 3	Protein Coding	P27361	58	GC16M044057	12.1649	https://www.genecards.org/cgi-bin/carddisp.pl?gene=MAPK3
SDHA	Succinate Dehydrogenase Complex Flavoprotein Subunit A	Protein Coding	P31040	57	GC05P000229	12.1643	https://www.genecards.org/cgi-bin/carddisp.pl?gene=SDHA
MIR483	MicroRNA 483	RNA Gene		27	GC11M011909	12.1633	https://www.genecards.org/cgi-bin/carddisp.pl?gene=MIR483
APOH	Apolipoprotein H	Protein Coding	P02749	53	GC17M066212	12.1108	https://www.genecards.org/cgi-bin/carddisp.pl?gene=APOH
HMOX1	Heme Oxygenase 1	Protein Coding	P09601	61	GC22P035380	12.0923	https://www.genecards.org/cgi-bin/carddisp.pl?gene=HMOX1
MIR199A1	MicroRNA 199a-1	RNA Gene		26	GC19M010817	12.0809	https://www.genecards.org/cgi-bin/carddisp.pl?gene=MIR199A1
LINC01672	Long Intergenic Non-Protein Coding RNA 1672	RNA Gene		19	GC01P020797	12.0378	https://www.genecards.org/cgi-bin/carddisp.pl?gene=LINC01672
MIR25	MicroRNA 25	RNA Gene		27	GC07M100093	11.984	https://www.genecards.org/cgi-bin/carddisp.pl?gene=MIR25
COL11A2	Collagen Type XI Alpha 2 Chain	Protein Coding	P13942	52	GC06M033162	11.9773	https://www.genecards.org/cgi-bin/carddisp.pl?gene=COL11A2
REN	Renin	Protein Coding	P00797	58	GC01M204154	11.9622	https://www.genecards.org/cgi-bin/carddisp.pl?gene=REN
TBX15	T-Box Transcription Factor 15	Protein Coding	Q96SF7	46	GC01M118883	11.9525	https://www.genecards.org/cgi-bin/carddisp.pl?gene=TBX15
GJA1	Gap Junction Protein Alpha 1	Protein Coding	P17302	59	GC06P136245	11.9326	https://www.genecards.org/cgi-bin/carddisp.pl?gene=GJA1
POMC	Proopiomelanocortin	Protein Coding	P01189	56	GC02M025160	11.9261	https://www.genecards.org/cgi-bin/carddisp.pl?gene=POMC
NIPBL	NIPBL Cohesin Loading Factor	Protein Coding	Q6KC79	52	GC05P036876	11.9248	https://www.genecards.org/cgi-bin/carddisp.pl?gene=NIPBL
SCN1A	Sodium Voltage-Gated Channel Alpha Subunit 1	Protein Coding	P35498	56	GC02M165989	11.8622	https://www.genecards.org/cgi-bin/carddisp.pl?gene=SCN1A
COL10A1	Collagen Type X Alpha 1 Chain	Protein Coding	Q03692	50	GC06M116118	11.7489	https://www.genecards.org/cgi-bin/carddisp.pl?gene=COL10A1
SERPINC1	Serpin Family C Member 1	Protein Coding	P01008	59	GC01M174949	11.6798	https://www.genecards.org/cgi-bin/carddisp.pl?gene=SERPINC1
PALB2	Partner And Localizer Of BRCA2	Protein Coding	Q86YC2	53	GC16M023603	11.6674	https://www.genecards.org/cgi-bin/carddisp.pl?gene=PALB2
MAPT	Microtubule Associated Protein Tau	Protein Coding	P10636	59	GC17P045894	11.6619	https://www.genecards.org/cgi-bin/carddisp.pl?gene=MAPT
DKC1	Dyskerin Pseudouridine Synthase 1	Protein Coding	O60832	55	GC0XP154762	11.6445	https://www.genecards.org/cgi-bin/carddisp.pl?gene=DKC1
ARSB	Arylsulfatase B	Protein Coding	P15848	55	GC05M078777	11.6418	https://www.genecards.org/cgi-bin/carddisp.pl?gene=ARSB
GLB1	Galactosidase Beta 1	Protein Coding	P16278	57	GC03M032963	11.6197	https://www.genecards.org/cgi-bin/carddisp.pl?gene=GLB1
ACP5	Acid Phosphatase 5, Tartrate Resistant	Protein Coding	P13686	55	GC19M011574	11.5978	https://www.genecards.org/cgi-bin/carddisp.pl?gene=ACP5
PCNA	Proliferating Cell Nuclear Antigen	Protein Coding	P12004	59	GC20M005114	11.5607	https://www.genecards.org/cgi-bin/carddisp.pl?gene=PCNA
C1QTNF5	C1q And TNF Related 5	Protein Coding	Q9BXJ0	46	GC11M119338	11.5571	https://www.genecards.org/cgi-bin/carddisp.pl?gene=C1QTNF5
IFNGR1	Interferon Gamma Receptor 1	Protein Coding	P15260	60	GC06M137197	11.5549	https://www.genecards.org/cgi-bin/carddisp.pl?gene=IFNGR1
IL6R	Interleukin 6 Receptor	Protein Coding	P08887	59	GC01P154405	11.5548	https://www.genecards.org/cgi-bin/carddisp.pl?gene=IL6R
TNFAIP8	TNF Alpha Induced Protein 8	Protein Coding	O95379	40	GC05P119268	11.5544	https://www.genecards.org/cgi-bin/carddisp.pl?gene=TNFAIP8
MSX2	Msh Homeobox 2	Protein Coding	P35548	54	GC05P174724	11.5324	https://www.genecards.org/cgi-bin/carddisp.pl?gene=MSX2
IL15	Interleukin 15	Protein Coding	P40933	52	GC04P141636	11.4882	https://www.genecards.org/cgi-bin/carddisp.pl?gene=IL15
SMARCAL1	SWI/SNF Related, Matrix Associated, Actin Dependent Regulator Of Chromatin, Subfamily A Like 1	Protein Coding	Q9NZC9	55	GC02P216412	11.452	https://www.genecards.org/cgi-bin/carddisp.pl?gene=SMARCAL1
SP1	Sp1 Transcription Factor	Protein Coding	P08047	55	GC12P053380	11.443	https://www.genecards.org/cgi-bin/carddisp.pl?gene=SP1
AIFM1	Apoptosis Inducing Factor Mitochondria Associated 1	Protein Coding	O95831	59	GC0XM130129	11.4336	https://www.genecards.org/cgi-bin/carddisp.pl?gene=AIFM1
FANCA	FA Complementation Group A	Protein Coding	O15360	59	GC16M090078	11.4249	https://www.genecards.org/cgi-bin/carddisp.pl?gene=FANCA
ENG	Endoglin	Protein Coding	P17813	56	GC09M127815	11.4213	https://www.genecards.org/cgi-bin/carddisp.pl?gene=ENG
RETN	Resistin	Protein Coding	Q9HD89	51	GC19P007669	11.4131	https://www.genecards.org/cgi-bin/carddisp.pl?gene=RETN
NAGLU	N-Acetyl-Alpha-Glucosaminidase	Protein Coding	P54802	52	GC17P112331	11.4072	https://www.genecards.org/cgi-bin/carddisp.pl?gene=NAGLU
EIF4E	Eukaryotic Translation Initiation Factor 4E	Protein Coding	P06730	59	GC04M098879	11.3908	https://www.genecards.org/cgi-bin/carddisp.pl?gene=EIF4E
TCIRG1	T Cell Immune Regulator 1, ATPase H+ Transporting V0 Subunit A3	Protein Coding	Q13488	53	GC11P089285	11.3712	https://www.genecards.org/cgi-bin/carddisp.pl?gene=TCIRG1
E2F1	E2F Transcription Factor 1	Protein Coding	Q01094	53	GC20M033675	11.3488	https://www.genecards.org/cgi-bin/carddisp.pl?gene=E2F1
CCN6	Cellular Communication Network Factor 6	Protein Coding	O95389	50	GC06P136074	11.3401	https://www.genecards.org/cgi-bin/carddisp.pl?gene=CCN6
KRT18	Keratin 18	Protein Coding	P05783	58	GC12P052948	11.3341	https://www.genecards.org/cgi-bin/carddisp.pl?gene=KRT18
GAPDH	Glyceraldehyde-3-Phosphate Dehydrogenase	Protein Coding	P04406	59	GC12P038965	11.3259	https://www.genecards.org/cgi-bin/carddisp.pl?gene=GAPDH
SP7	Sp7 Transcription Factor	Protein Coding	Q8TDD2	51	GC12M053326	11.3021	https://www.genecards.org/cgi-bin/carddisp.pl?gene=SP7
MCPH1	Microcephalin 1	Protein Coding	Q8NEM0	49	GC08P006406	11.2901	https://www.genecards.org/cgi-bin/carddisp.pl?gene=MCPH1
CTC1	CST Telomere Replication Complex Component 1	Protein Coding	Q2NKJ3	46	GC17M075333	11.2799	https://www.genecards.org/cgi-bin/carddisp.pl?gene=CTC1
NSD1	Nuclear Receptor Binding SET Domain Protein 1	Protein Coding	Q96L73	53	GC05P186642	11.2439	https://www.genecards.org/cgi-bin/carddisp.pl?gene=NSD1
PTH	Parathyroid Hormone	Protein Coding	P01270	54	GC11M013492	11.2386	https://www.genecards.org/cgi-bin/carddisp.pl?gene=PTH
CTSD	Cathepsin D	Protein Coding	P07339	61	GC11M001752	11.2385	https://www.genecards.org/cgi-bin/carddisp.pl?gene=CTSD
PDGFRB	Platelet Derived Growth Factor Receptor Beta	Protein Coding	P09619	62	GC05M150113	11.228	https://www.genecards.org/cgi-bin/carddisp.pl?gene=PDGFRB
GUSB	Glucuronidase Beta	Protein Coding	P08236	56	GC07M065960	11.2239	https://www.genecards.org/cgi-bin/carddisp.pl?gene=GUSB
IL12B	Interleukin 12B	Protein Coding	P29460	54	GC05M159314	11.2143	https://www.genecards.org/cgi-bin/carddisp.pl?gene=IL12B
JAG1	Jagged Canonical Notch Ligand 1	Protein Coding	P78504	59	GC20M010637	11.173	https://www.genecards.org/cgi-bin/carddisp.pl?gene=JAG1
ATRIP	ATR Interacting Protein	Protein Coding	Q8WXE1	51	GC03P057588	11.1639	https://www.genecards.org/cgi-bin/carddisp.pl?gene=ATRIP
LINC02605	Long Intergenic Non-Protein Coding RNA 2605	RNA Gene		18	GC08P078838	11.1447	https://www.genecards.org/cgi-bin/carddisp.pl?gene=LINC02605
AGT	Angiotensinogen	Protein Coding	P01019	58	GC01M230690	11.1333	https://www.genecards.org/cgi-bin/carddisp.pl?gene=AGT
ANGPT2	Angiopoietin 2	Protein Coding	O15123	58	GC08M006499	11.1191	https://www.genecards.org/cgi-bin/carddisp.pl?gene=ANGPT2
TONSL	Tonsoku Like, DNA Repair Protein	Protein Coding	Q96HA7	46	GC08M144428	11.1067	https://www.genecards.org/cgi-bin/carddisp.pl?gene=TONSL
ACTA1	Actin Alpha 1, Skeletal Muscle	Protein Coding	P68133	56	GC01M230217	11.0995	https://www.genecards.org/cgi-bin/carddisp.pl?gene=ACTA1
DNMT3B	DNA Methyltransferase 3 Beta	Protein Coding	Q9UBC3	60	GC20P032762	11.0793	https://www.genecards.org/cgi-bin/carddisp.pl?gene=DNMT3B
CYP3A4	Cytochrome P450 Family 3 Subfamily A Member 4	Protein Coding	P08684	56	GC07M100029	11.0589	https://www.genecards.org/cgi-bin/carddisp.pl?gene=CYP3A4
RAD51	RAD51 Recombinase	Protein Coding	Q06609	59	GC15P040694	11.0394	https://www.genecards.org/cgi-bin/carddisp.pl?gene=RAD51
MIR140	MicroRNA 140	RNA Gene		31	GC16P083017	11.0322	https://www.genecards.org/cgi-bin/carddisp.pl?gene=MIR140
INSR	Insulin Receptor	Protein Coding	P06213	62	GC19M007112	11.0279	https://www.genecards.org/cgi-bin/carddisp.pl?gene=INSR
GRN	Granulin Precursor	Protein Coding	P28799	56	GC17P044345	11.0219	https://www.genecards.org/cgi-bin/carddisp.pl?gene=GRN
CDKN1B	Cyclin Dependent Kinase Inhibitor 1B	Protein Coding	P46527	57	GC12P039206	11.0088	https://www.genecards.org/cgi-bin/carddisp.pl?gene=CDKN1B
PTPRC	Protein Tyrosine Phosphatase Receptor Type C	Protein Coding	P08575	61	GC01P198607	10.9891	https://www.genecards.org/cgi-bin/carddisp.pl?gene=PTPRC
IFNA2	Interferon Alpha 2	Protein Coding	P01563	52	GC09M021384	10.981	https://www.genecards.org/cgi-bin/carddisp.pl?gene=IFNA2
NLRP3	NLR Family Pyrin Domain Containing 3	Protein Coding	Q96P20	57	GC01P247416	10.973	https://www.genecards.org/cgi-bin/carddisp.pl?gene=NLRP3
SDHAF2	Succinate Dehydrogenase Complex Assembly Factor 2	Protein Coding	Q9NX18	51	GC11P061430	10.9609	https://www.genecards.org/cgi-bin/carddisp.pl?gene=SDHAF2
CXCL10	C-X-C Motif Chemokine Ligand 10	Protein Coding	P02778	53	GC04M076021	10.9493	https://www.genecards.org/cgi-bin/carddisp.pl?gene=CXCL10
CREB1	CAMP Responsive Element Binding Protein 1	Protein Coding	P16220	59	GC02P207529	10.9418	https://www.genecards.org/cgi-bin/carddisp.pl?gene=CREB1
MAN2B1	Mannosidase Alpha Class 2B Member 1	Protein Coding	O00754	51	GC19M092166	10.9407	https://www.genecards.org/cgi-bin/carddisp.pl?gene=MAN2B1
COL11A1	Collagen Type XI Alpha 1 Chain	Protein Coding	P12107	52	GC01M102876	10.9076	https://www.genecards.org/cgi-bin/carddisp.pl?gene=COL11A1
CCR7	C-C Motif Chemokine Receptor 7	Protein Coding	P32248	53	GC17M077631	10.9069	https://www.genecards.org/cgi-bin/carddisp.pl?gene=CCR7
BMP4	Bone Morphogenetic Protein 4	Protein Coding	P12644	58	GC14M053949	10.8961	https://www.genecards.org/cgi-bin/carddisp.pl?gene=BMP4
XIST	X Inactive Specific Transcript	RNA Gene		31	GC0XM073820	10.8899	https://www.genecards.org/cgi-bin/carddisp.pl?gene=XIST
VEGFC	Vascular Endothelial Growth Factor C	Protein Coding	P49767	55	GC04M176683	10.8781	https://www.genecards.org/cgi-bin/carddisp.pl?gene=VEGFC
HSPD1	Heat Shock Protein Family D (Hsp60) Member 1	Protein Coding	P10809	58	GC02M197486	10.874	https://www.genecards.org/cgi-bin/carddisp.pl?gene=HSPD1
CYP1B1	Cytochrome P450 Family 1 Subfamily B Member 1	Protein Coding	Q16678	56	GC02M038066	10.8643	https://www.genecards.org/cgi-bin/carddisp.pl?gene=CYP1B1
IL23R	Interleukin 23 Receptor	Protein Coding	Q5VWK5	53	GC01P067138	10.8633	https://www.genecards.org/cgi-bin/carddisp.pl?gene=IL23R
ALPL	Alkaline Phosphatase, Biomineralization Associated	Protein Coding	P05186	59	GC01P021508	10.8549	https://www.genecards.org/cgi-bin/carddisp.pl?gene=ALPL
LDLR	Low Density Lipoprotein Receptor	Protein Coding	P01130	60	GC19P112317	10.8411	https://www.genecards.org/cgi-bin/carddisp.pl?gene=LDLR
GSK3B	Glycogen Synthase Kinase 3 Beta	Protein Coding	P49841	59	GC03M119821	10.8263	https://www.genecards.org/cgi-bin/carddisp.pl?gene=GSK3B
KITLG	KIT Ligand	Protein Coding	P21583	55	GC12M088492	10.7972	https://www.genecards.org/cgi-bin/carddisp.pl?gene=KITLG
PLA2G6	Phospholipase A2 Group VI	Protein Coding	O60733	55	GC22M078732	10.7903	https://www.genecards.org/cgi-bin/carddisp.pl?gene=PLA2G6
IFIH1	Interferon Induced With Helicase C Domain 1	Protein Coding	Q9BYX4	57	GC02M162267	10.7812	https://www.genecards.org/cgi-bin/carddisp.pl?gene=IFIH1
CLCN7	Chloride Voltage-Gated Channel 7	Protein Coding	P51798	53	GC16M001444	10.7673	https://www.genecards.org/cgi-bin/carddisp.pl?gene=CLCN7
IFT140	Intraflagellar Transport 140	Protein Coding	Q96RY7	50	GC16M020275	10.7503	https://www.genecards.org/cgi-bin/carddisp.pl?gene=IFT140
TRAIP	TRAF Interacting Protein	Protein Coding	Q9BWF2	48	GC03M053756	10.731	https://www.genecards.org/cgi-bin/carddisp.pl?gene=TRAIP
SMAD5-AS1	SMAD5 Antisense RNA 1	RNA Gene	Q9Y6J3	29	GC05M136129	10.6804	https://www.genecards.org/cgi-bin/carddisp.pl?gene=SMAD5-AS1
CYLD	CYLD Lysine 63 Deubiquitinase	Protein Coding	Q9NQC7	56	GC16P050742	10.6557	https://www.genecards.org/cgi-bin/carddisp.pl?gene=CYLD
MIRLET7C	MicroRNA Let-7c	RNA Gene		29	GC21P018103	10.6423	https://www.genecards.org/cgi-bin/carddisp.pl?gene=MIRLET7C
ALDH2	Aldehyde Dehydrogenase 2 Family Member	Protein Coding	P05091	59	GC12P111766	10.6087	https://www.genecards.org/cgi-bin/carddisp.pl?gene=ALDH2
ERCC2	ERCC Excision Repair 2, TFIIH Core Complex Helicase Subunit	Protein Coding	P18074	56	GC19M045349	10.5917	https://www.genecards.org/cgi-bin/carddisp.pl?gene=ERCC2
ATP7A	ATPase Copper Transporting Alpha	Protein Coding	Q04656	55	GC0XP078165	10.5778	https://www.genecards.org/cgi-bin/carddisp.pl?gene=ATP7A
PTX3	Pentraxin 3	Protein Coding	P26022	51	GC03P157436	10.5411	https://www.genecards.org/cgi-bin/carddisp.pl?gene=PTX3
RAB3GAP2	RAB3 GTPase Activating Non-Catalytic Protein Subunit 2	Protein Coding	Q9H2M9	48	GC01M220222	10.5315	https://www.genecards.org/cgi-bin/carddisp.pl?gene=RAB3GAP2
MPO	Myeloperoxidase	Protein Coding	P05164	61	GC17M058269	10.5301	https://www.genecards.org/cgi-bin/carddisp.pl?gene=MPO
SMO	Smoothened, Frizzled Class Receptor	Protein Coding	Q99835	60	GC07P136199	10.5275	https://www.genecards.org/cgi-bin/carddisp.pl?gene=SMO
MIR100	MicroRNA 100	RNA Gene		28	GC11M122152	10.4956	https://www.genecards.org/cgi-bin/carddisp.pl?gene=MIR100
TSC1	TSC Complex Subunit 1	Protein Coding	Q92574	56	GC09M132891	10.4846	https://www.genecards.org/cgi-bin/carddisp.pl?gene=TSC1
TANK	TRAF Family Member Associated NFKB Activator	Protein Coding	Q92844	48	GC02P161136	10.4788	https://www.genecards.org/cgi-bin/carddisp.pl?gene=TANK
MIR126	MicroRNA 126	RNA Gene		29	GC09P136670	10.4724	https://www.genecards.org/cgi-bin/carddisp.pl?gene=MIR126
FANCD2	FA Complementation Group D2	Protein Coding	Q9BXW9	55	GC03P010026	10.4361	https://www.genecards.org/cgi-bin/carddisp.pl?gene=FANCD2
COL5A1	Collagen Type V Alpha 1 Chain	Protein Coding	P20908	55	GC09P134641	10.3935	https://www.genecards.org/cgi-bin/carddisp.pl?gene=COL5A1
PON1	Paraoxonase 1	Protein Coding	P27169	56	GC07M095297	10.3899	https://www.genecards.org/cgi-bin/carddisp.pl?gene=PON1
ADAMTS2	ADAM Metallopeptidase With Thrombospondin Type 1 Motif 2	Protein Coding	O95450	50	GC05M179110	10.3578	https://www.genecards.org/cgi-bin/carddisp.pl?gene=ADAMTS2
MIR145	MicroRNA 145	RNA Gene		30	GC05P149430	10.3489	https://www.genecards.org/cgi-bin/carddisp.pl?gene=MIR145
NEAT1	Nuclear Paraspeckle Assembly Transcript 1	RNA Gene		32	GC11P089078	10.3193	https://www.genecards.org/cgi-bin/carddisp.pl?gene=NEAT1
CDK5RAP2	CDK5 Regulatory Subunit Associated Protein 2	Protein Coding	Q96SN8	50	GC09M120388	10.3151	https://www.genecards.org/cgi-bin/carddisp.pl?gene=CDK5RAP2
SELENON	Selenoprotein N	Protein Coding	Q9NZV5	47	GC01P025800	10.3141	https://www.genecards.org/cgi-bin/carddisp.pl?gene=SELENON
TUG1	Taurine Up-Regulated 1	Protein Coding	A0A6I8PU40	32	GC22P030969	10.3101	https://www.genecards.org/cgi-bin/carddisp.pl?gene=TUG1
STING1	Stimulator Of Interferon Response CGAMP Interactor 1	Protein Coding	Q86WV6	50	GC05M139492	10.3001	https://www.genecards.org/cgi-bin/carddisp.pl?gene=STING1
KMT2D	Lysine Methyltransferase 2D	Protein Coding	O14686	53	GC12M049018	10.2959	https://www.genecards.org/cgi-bin/carddisp.pl?gene=KMT2D
KNG1	Kininogen 1	Protein Coding	P01042	56	GC03P186717	10.2582	https://www.genecards.org/cgi-bin/carddisp.pl?gene=KNG1
IL11	Interleukin 11	Protein Coding	P20809	50	GC19M055364	10.2317	https://www.genecards.org/cgi-bin/carddisp.pl?gene=IL11
TUBB3	Tubulin Beta 3 Class III	Protein Coding	Q13509	59	GC16P095438	10.2203	https://www.genecards.org/cgi-bin/carddisp.pl?gene=TUBB3
CDC6	Cell Division Cycle 6	Protein Coding	Q99741	54	GC17P040287	10.201	https://www.genecards.org/cgi-bin/carddisp.pl?gene=CDC6
EDNRA	Endothelin Receptor Type A	Protein Coding	P25101	58	GC04P147480	10.1611	https://www.genecards.org/cgi-bin/carddisp.pl?gene=EDNRA
IRAK1	Interleukin 1 Receptor Associated Kinase 1	Protein Coding	P51617	58	GC0XM154010	10.1592	https://www.genecards.org/cgi-bin/carddisp.pl?gene=IRAK1
MT-CO1	Mitochondrially Encoded Cytochrome C Oxidase I	Protein Coding	P00395	41	GCMTP005906	10.1231	https://www.genecards.org/cgi-bin/carddisp.pl?gene=MT-CO1
SMC1A	Structural Maintenance Of Chromosomes 1A	Protein Coding	Q14683	56	GC0XM053374	10.1183	https://www.genecards.org/cgi-bin/carddisp.pl?gene=SMC1A
PSEN1	Presenilin 1	Protein Coding	P49768	61	GC14P073136	10.1161	https://www.genecards.org/cgi-bin/carddisp.pl?gene=PSEN1
LINC-ROR	Long Intergenic Non-Protein Coding RNA, Regulator Of Reprogramming	RNA Gene		23	GC18M057054	10.1098	https://www.genecards.org/cgi-bin/carddisp.pl?gene=LINC-ROR
MUC1	Mucin 1, Cell Surface Associated	Protein Coding	P15941	56	GC01M155185	10.0938	https://www.genecards.org/cgi-bin/carddisp.pl?gene=MUC1
TLR3	Toll Like Receptor 3	Protein Coding	O15455	60	GC04P186059	10.0763	https://www.genecards.org/cgi-bin/carddisp.pl?gene=TLR3
MAP3K14	Mitogen-Activated Protein Kinase Kinase Kinase 14	Protein Coding	Q99558	51	GC17M045263	10.069	https://www.genecards.org/cgi-bin/carddisp.pl?gene=MAP3K14
MIR181D	MicroRNA 181d	RNA Gene		26	GC19P013874	10.0671	https://www.genecards.org/cgi-bin/carddisp.pl?gene=MIR181D
IRS1	Insulin Receptor Substrate 1	Protein Coding	P35568	56	GC02M226731	10.0502	https://www.genecards.org/cgi-bin/carddisp.pl?gene=IRS1
APP	Amyloid Beta Precursor Protein	Protein Coding	P05067	59	GC21M025880	10.0339	https://www.genecards.org/cgi-bin/carddisp.pl?gene=APP
CKB	Creatine Kinase B	Protein Coding	P12277	54	GC14M103519	10.0154	https://www.genecards.org/cgi-bin/carddisp.pl?gene=CKB
WWOX	WW Domain Containing Oxidoreductase	Protein Coding	Q9NZC7	54	GC16P078099	10.0066	https://www.genecards.org/cgi-bin/carddisp.pl?gene=WWOX
FLT1	Fms Related Receptor Tyrosine Kinase 1	Protein Coding	P17948	59	GC13M028300	9.99113	https://www.genecards.org/cgi-bin/carddisp.pl?gene=FLT1
PRL	Prolactin	Protein Coding	P01236	53	GC06M022287	9.96419	https://www.genecards.org/cgi-bin/carddisp.pl?gene=PRL
MIF	Macrophage Migration Inhibitory Factor	Protein Coding	P14174	56	GC22P023894	9.958	https://www.genecards.org/cgi-bin/carddisp.pl?gene=MIF
WDR62	WD Repeat Domain 62	Protein Coding	O43379	47	GC19P036054	9.9524	https://www.genecards.org/cgi-bin/carddisp.pl?gene=WDR62
SMPD1	Sphingomyelin Phosphodiesterase 1	Protein Coding	P17405	57	GC11P006390	9.94746	https://www.genecards.org/cgi-bin/carddisp.pl?gene=SMPD1
OFD1	OFD1 Centriole And Centriolar Satellite Protein	Protein Coding	O75665	52	GC0XP013714	9.94595	https://www.genecards.org/cgi-bin/carddisp.pl?gene=OFD1
SRCAP	Snf2 Related CREBBP Activator Protein	Protein Coding	Q6ZRS2	49	GC16P081663	9.92677	https://www.genecards.org/cgi-bin/carddisp.pl?gene=SRCAP
SMARCA4	SWI/SNF Related, Matrix Associated, Actin Dependent Regulator Of Chromatin, Subfamily A, Member 4	Protein Coding	P51532	60	GC19P112312	9.92305	https://www.genecards.org/cgi-bin/carddisp.pl?gene=SMARCA4
PLAU	Plasminogen Activator, Urokinase	Protein Coding	P00749	60	GC10P073909	9.9147	https://www.genecards.org/cgi-bin/carddisp.pl?gene=PLAU
TG	Thyroglobulin	Protein Coding	P01266	53	GC08P132866	9.88186	https://www.genecards.org/cgi-bin/carddisp.pl?gene=TG
EPHB4	EPH Receptor B4	Protein Coding	P54760	62	GC07M105312	9.87975	https://www.genecards.org/cgi-bin/carddisp.pl?gene=EPHB4
TSHR	Thyroid Stimulating Hormone Receptor	Protein Coding	P16473	56	GC14P080954	9.87525	https://www.genecards.org/cgi-bin/carddisp.pl?gene=TSHR
LPL	Lipoprotein Lipase	Protein Coding	P06858	59	GC08P019901	9.86966	https://www.genecards.org/cgi-bin/carddisp.pl?gene=LPL
DMD	Dystrophin	Protein Coding	P11532	54	GC0XM031097	9.86565	https://www.genecards.org/cgi-bin/carddisp.pl?gene=DMD
HSP90AA1	Heat Shock Protein 90 Alpha Family Class A Member 1	Protein Coding	P07900	60	GC14M102080	9.86419	https://www.genecards.org/cgi-bin/carddisp.pl?gene=HSP90AA1
NR3C1	Nuclear Receptor Subfamily 3 Group C Member 1	Protein Coding	P04150	58	GC05M143277	9.86289	https://www.genecards.org/cgi-bin/carddisp.pl?gene=NR3C1
AKT3	AKT Serine/Threonine Kinase 3	Protein Coding	Q9Y243	63	GC01M243488	9.84759	https://www.genecards.org/cgi-bin/carddisp.pl?gene=AKT3
STXBP1	Syntaxin Binding Protein 1	Protein Coding	P61764	58	GC09P141358	9.82836	https://www.genecards.org/cgi-bin/carddisp.pl?gene=STXBP1
IRF3	Interferon Regulatory Factor 3	Protein Coding	Q14653	54	GC19M049659	9.82668	https://www.genecards.org/cgi-bin/carddisp.pl?gene=IRF3
CAV1	Caveolin 1	Protein Coding	Q03135	57	GC07P116524	9.7545	https://www.genecards.org/cgi-bin/carddisp.pl?gene=CAV1
S100B	S100 Calcium Binding Protein B	Protein Coding	P04271	53	GC21M053599	9.74364	https://www.genecards.org/cgi-bin/carddisp.pl?gene=S100B
HOTTIP	HOXA Distal Transcript Antisense RNA	RNA Gene		29	GC07P027198	9.74029	https://www.genecards.org/cgi-bin/carddisp.pl?gene=HOTTIP
CCN2	Cellular Communication Network Factor 2	Protein Coding	P29279	54	GC06M131948	9.73829	https://www.genecards.org/cgi-bin/carddisp.pl?gene=CCN2
EMSLR	E2F1 MRNA Stabilizing LncRNA	RNA Gene		19	GC07P106459	9.71154	https://www.genecards.org/cgi-bin/carddisp.pl?gene=EMSLR
TGIF1	TGFB Induced Factor Homeobox 1	Protein Coding	Q15583	55	GC18P003411	9.70843	https://www.genecards.org/cgi-bin/carddisp.pl?gene=TGIF1
FANCB	FA Complementation Group B	Protein Coding	Q8NB91	49	GC0XM014992	9.70832	https://www.genecards.org/cgi-bin/carddisp.pl?gene=FANCB
POSTN	Periostin	Protein Coding	Q15063	51	GC13M037562	9.69878	https://www.genecards.org/cgi-bin/carddisp.pl?gene=POSTN
COL4A1	Collagen Type IV Alpha 1 Chain	Protein Coding	P02462	56	GC13M110148	9.69309	https://www.genecards.org/cgi-bin/carddisp.pl?gene=COL4A1
C4A	Complement C4A (Chido/Rodgers Blood Group)	Protein Coding	P0C0L4	52	GC06P134843	9.69071	https://www.genecards.org/cgi-bin/carddisp.pl?gene=C4A
CDKN1C	Cyclin Dependent Kinase Inhibitor 1C	Protein Coding	P49918	53	GC11M011929	9.68452	https://www.genecards.org/cgi-bin/carddisp.pl?gene=CDKN1C
LGALS3	Galectin 3	Protein Coding	P17931	53	GC14P055124	9.68226	https://www.genecards.org/cgi-bin/carddisp.pl?gene=LGALS3
IL5	Interleukin 5	Protein Coding	P05113	54	GC05M132541	9.68213	https://www.genecards.org/cgi-bin/carddisp.pl?gene=IL5
RUNX1	RUNX Family Transcription Factor 1	Protein Coding	Q01196	59	GC21M034787	9.68096	https://www.genecards.org/cgi-bin/carddisp.pl?gene=RUNX1
CCL3	C-C Motif Chemokine Ligand 3	Protein Coding	P10147	50	GC17M036088	9.67604	https://www.genecards.org/cgi-bin/carddisp.pl?gene=CCL3
CEP63	Centrosomal Protein 63	Protein Coding	Q96MT8	48	GC03P134485	9.67109	https://www.genecards.org/cgi-bin/carddisp.pl?gene=CEP63
MIR10B	MicroRNA 10b	RNA Gene		29	GC02P176150	9.6699	https://www.genecards.org/cgi-bin/carddisp.pl?gene=MIR10B
CKMT2	Creatine Kinase, Mitochondrial 2	Protein Coding	P17540	51	GC05P081233	9.66011	https://www.genecards.org/cgi-bin/carddisp.pl?gene=CKMT2
RPS6KA3	Ribosomal Protein S6 Kinase A3	Protein Coding	P51812	61	GC0XM020149	9.65983	https://www.genecards.org/cgi-bin/carddisp.pl?gene=RPS6KA3
AR	Androgen Receptor	Protein Coding	P10275	60	GC0XP067544	9.63272	https://www.genecards.org/cgi-bin/carddisp.pl?gene=AR
MADD	MAP Kinase Activating Death Domain	Protein Coding	Q8WXG6	53	GC11P047771	9.63028	https://www.genecards.org/cgi-bin/carddisp.pl?gene=MADD
DNAJC21	DnaJ Heat Shock Protein Family (Hsp40) Member C21	Protein Coding	Q5F1R6	44	GC05P034929	9.62929	https://www.genecards.org/cgi-bin/carddisp.pl?gene=DNAJC21
DNAH8	Dynein Axonemal Heavy Chain 8	Protein Coding	Q96JB1	47	GC06P135004	9.62775	https://www.genecards.org/cgi-bin/carddisp.pl?gene=DNAH8
INPP5K	Inositol Polyphosphate-5-Phosphatase K	Protein Coding	Q9BT40	51	GC17M001494	9.61839	https://www.genecards.org/cgi-bin/carddisp.pl?gene=INPP5K
CYP2D6	Cytochrome P450 Family 2 Subfamily D Member 6	Protein Coding	P10635	56	GC22M042126	9.61327	https://www.genecards.org/cgi-bin/carddisp.pl?gene=CYP2D6
PTGS1	Prostaglandin-Endoperoxide Synthase 1	Protein Coding	P23219	55	GC09P122370	9.61145	https://www.genecards.org/cgi-bin/carddisp.pl?gene=PTGS1
AGTR1	Angiotensin II Receptor Type 1	Protein Coding	P30556	60	GC03P148697	9.60831	https://www.genecards.org/cgi-bin/carddisp.pl?gene=AGTR1
CYP1A2	Cytochrome P450 Family 1 Subfamily A Member 2	Protein Coding	P05177	54	GC15P074748	9.60452	https://www.genecards.org/cgi-bin/carddisp.pl?gene=CYP1A2
EXT2	Exostosin Glycosyltransferase 2	Protein Coding	Q93063	53	GC11P044095	9.59804	https://www.genecards.org/cgi-bin/carddisp.pl?gene=EXT2
MYD88	MYD88 Innate Immune Signal Transduction Adaptor	Protein Coding	Q99836	57	GC03P038290	9.57631	https://www.genecards.org/cgi-bin/carddisp.pl?gene=MYD88
TTN	Titin	Protein Coding	Q8WZ42	56	GC02M178525	9.56657	https://www.genecards.org/cgi-bin/carddisp.pl?gene=TTN
ABL1	ABL Proto-Oncogene 1, Non-Receptor Tyrosine Kinase	Protein Coding	P00519	61	GC09P130713	9.56241	https://www.genecards.org/cgi-bin/carddisp.pl?gene=ABL1
SIL1	SIL1 Nucleotide Exchange Factor	Protein Coding	Q9H173	50	GC05M138975	9.55501	https://www.genecards.org/cgi-bin/carddisp.pl?gene=SIL1
PLAT	Plasminogen Activator, Tissue Type	Protein Coding	P00750	58	GC08M042174	9.54648	https://www.genecards.org/cgi-bin/carddisp.pl?gene=PLAT
EXTL3	Exostosin Like Glycosyltransferase 3	Protein Coding	O43909	51	GC08P031086	9.53696	https://www.genecards.org/cgi-bin/carddisp.pl?gene=EXTL3
DMP1	Dentin Matrix Acidic Phosphoprotein 1	Protein Coding	Q13316	51	GC04P087650	9.52806	https://www.genecards.org/cgi-bin/carddisp.pl?gene=DMP1
NOG	Noggin	Protein Coding	Q13253	55	GC17P056593	9.52544	https://www.genecards.org/cgi-bin/carddisp.pl?gene=NOG
TPP1	Tripeptidyl Peptidase 1	Protein Coding	O14773	54	GC11M012130	9.51499	https://www.genecards.org/cgi-bin/carddisp.pl?gene=TPP1
PEPD	Peptidase D	Protein Coding	P12955	54	GC19M033386	9.49263	https://www.genecards.org/cgi-bin/carddisp.pl?gene=PEPD
EIF2AK3	Eukaryotic Translation Initiation Factor 2 Alpha Kinase 3	Protein Coding	Q9NZJ5	58	GC02M088556	9.49039	https://www.genecards.org/cgi-bin/carddisp.pl?gene=EIF2AK3
HMGCR	3-Hydroxy-3-Methylglutaryl-CoA Reductase	Protein Coding	P04035	56	GC05P075336	9.43822	https://www.genecards.org/cgi-bin/carddisp.pl?gene=HMGCR
TMEM67	Transmembrane Protein 67	Protein Coding	Q5HYA8	50	GC08P093754	9.40642	https://www.genecards.org/cgi-bin/carddisp.pl?gene=TMEM67
PRKN	Parkin RBR E3 Ubiquitin Protein Ligase	Protein Coding	O60260	58	GC06M161348	9.39807	https://www.genecards.org/cgi-bin/carddisp.pl?gene=PRKN
CKMT1B	Creatine Kinase, Mitochondrial 1B	Protein Coding	P12532	46	GC15P157191	9.38884	https://www.genecards.org/cgi-bin/carddisp.pl?gene=CKMT1B
ACVR1B	Activin A Receptor Type 1B	Protein Coding	P36896	54	GC12P051951	9.38117	https://www.genecards.org/cgi-bin/carddisp.pl?gene=ACVR1B
IL12A	Interleukin 12A	Protein Coding	P29459	52	GC03P159988	9.37621	https://www.genecards.org/cgi-bin/carddisp.pl?gene=IL12A
COL5A2	Collagen Type V Alpha 2 Chain	Protein Coding	P05997	53	GC02M189031	9.37616	https://www.genecards.org/cgi-bin/carddisp.pl?gene=COL5A2
IL6ST	Interleukin 6 Cytokine Family Signal Transducer	Protein Coding	P40189	59	GC05M055935	9.37164	https://www.genecards.org/cgi-bin/carddisp.pl?gene=IL6ST
NFATC1	Nuclear Factor Of Activated T Cells 1	Protein Coding	O95644	56	GC18P079395	9.33784	https://www.genecards.org/cgi-bin/carddisp.pl?gene=NFATC1
ESCO2	Establishment Of Sister Chromatid Cohesion N-Acetyltransferase 2	Protein Coding	Q56NI9	47	GC08P027771	9.32814	https://www.genecards.org/cgi-bin/carddisp.pl?gene=ESCO2
WNT10B	Wnt Family Member 10B	Protein Coding	O00744	55	GC12M048965	9.32168	https://www.genecards.org/cgi-bin/carddisp.pl?gene=WNT10B
MMP12	Matrix Metallopeptidase 12	Protein Coding	P39900	55	GC11M102862	9.32002	https://www.genecards.org/cgi-bin/carddisp.pl?gene=MMP12
UCA1	Urothelial Cancer Associated 1	RNA Gene		30	GC19P121729	9.31367	https://www.genecards.org/cgi-bin/carddisp.pl?gene=UCA1
ANKLE2	Ankyrin Repeat And LEM Domain Containing 2	Protein Coding	Q86XL3	48	GC12M132725	9.31231	https://www.genecards.org/cgi-bin/carddisp.pl?gene=ANKLE2
DES	Desmin	Protein Coding	P17661	56	GC02P219418	9.30858	https://www.genecards.org/cgi-bin/carddisp.pl?gene=DES
HULC	Hepatocellular Carcinoma Up-Regulated Long Non-Coding RNA	RNA Gene		28	GC06P008478	9.30071	https://www.genecards.org/cgi-bin/carddisp.pl?gene=HULC
SOX6	SRY-Box Transcription Factor 6	Protein Coding	P35712	52	GC11M015949	9.29718	https://www.genecards.org/cgi-bin/carddisp.pl?gene=SOX6
LTBP2	Latent Transforming Growth Factor Beta Binding Protein 2	Protein Coding	Q14767	52	GC14M074498	9.29462	https://www.genecards.org/cgi-bin/carddisp.pl?gene=LTBP2
GLI2	GLI Family Zinc Finger 2	Protein Coding	P10070	58	GC02P120735	9.28525	https://www.genecards.org/cgi-bin/carddisp.pl?gene=GLI2
CASP2	Caspase 2	Protein Coding	P42575	55	GC07P157914	9.27688	https://www.genecards.org/cgi-bin/carddisp.pl?gene=CASP2
ITGB1	Integrin Subunit Beta 1	Protein Coding	P05556	58	GC10M035774	9.26636	https://www.genecards.org/cgi-bin/carddisp.pl?gene=ITGB1
LCN2	Lipocalin 2	Protein Coding	P80188	54	GC09P128149	9.25929	https://www.genecards.org/cgi-bin/carddisp.pl?gene=LCN2
TRIP11	Thyroid Hormone Receptor Interactor 11	Protein Coding	Q15643	50	GC14M091965	9.25535	https://www.genecards.org/cgi-bin/carddisp.pl?gene=TRIP11
PDCD6IP	Programmed Cell Death 6 Interacting Protein	Protein Coding	Q8WUM4	50	GC03P033798	9.25459	https://www.genecards.org/cgi-bin/carddisp.pl?gene=PDCD6IP
KMT2A	Lysine Methyltransferase 2A	Protein Coding	Q03164	56	GC11P118436	9.24388	https://www.genecards.org/cgi-bin/carddisp.pl?gene=KMT2A
NOTCH3	Notch Receptor 3	Protein Coding	Q9UM47	60	GC19M015159	9.20661	https://www.genecards.org/cgi-bin/carddisp.pl?gene=NOTCH3
MIR27A	MicroRNA 27a	RNA Gene		30	GC19M092209	9.19643	https://www.genecards.org/cgi-bin/carddisp.pl?gene=MIR27A
ZMPSTE24	Zinc Metallopeptidase STE24	Protein Coding	O75844	48	GC01P040258	9.19629	https://www.genecards.org/cgi-bin/carddisp.pl?gene=ZMPSTE24
TFAP2A	Transcription Factor AP-2 Alpha	Protein Coding	P05549	55	GC06M010393	9.18627	https://www.genecards.org/cgi-bin/carddisp.pl?gene=TFAP2A
SST	Somatostatin	Protein Coding	P61278	50	GC03M187668	9.18552	https://www.genecards.org/cgi-bin/carddisp.pl?gene=SST
IBSP	Integrin Binding Sialoprotein	Protein Coding	P21815	47	GC04P087799	9.17238	https://www.genecards.org/cgi-bin/carddisp.pl?gene=IBSP
MIR23B	MicroRNA 23b	RNA Gene		27	GC09P095085	9.15751	https://www.genecards.org/cgi-bin/carddisp.pl?gene=MIR23B
CTSB	Cathepsin B	Protein Coding	P07858	60	GC08M011842	9.15413	https://www.genecards.org/cgi-bin/carddisp.pl?gene=CTSB
MIR130A	MicroRNA 130a	RNA Gene		29	GC11P057641	9.14888	https://www.genecards.org/cgi-bin/carddisp.pl?gene=MIR130A
SELL	Selectin L	Protein Coding	P14151	52	GC01M169690	9.14674	https://www.genecards.org/cgi-bin/carddisp.pl?gene=SELL
TCF4	Transcription Factor 4	Protein Coding	P15884	56	GC18M055222	9.13764	https://www.genecards.org/cgi-bin/carddisp.pl?gene=TCF4
EVC2	EvC Ciliary Complex Subunit 2	Protein Coding	Q86UK5	48	GC04M005569	9.12138	https://www.genecards.org/cgi-bin/carddisp.pl?gene=EVC2
RPS27	Ribosomal Protein S27	Protein Coding	P42677	51	GC01P164469	9.11237	https://www.genecards.org/cgi-bin/carddisp.pl?gene=RPS27
MFAP5	Microfibril Associated Protein 5	Protein Coding	Q13361	52	GC12M008637	9.1046	https://www.genecards.org/cgi-bin/carddisp.pl?gene=MFAP5
THSD4	Thrombospondin Type 1 Domain Containing 4	Protein Coding	Q6ZMP0	47	GC15P071096	9.10212	https://www.genecards.org/cgi-bin/carddisp.pl?gene=THSD4
NHP2	NHP2 Ribonucleoprotein	Protein Coding	Q9NX24	53	GC05M178149	9.0966	https://www.genecards.org/cgi-bin/carddisp.pl?gene=NHP2
PSTPIP1	Proline-Serine-Threonine Phosphatase Interacting Protein 1	Protein Coding	O43586	53	GC15P076993	9.09597	https://www.genecards.org/cgi-bin/carddisp.pl?gene=PSTPIP1
TLR9	Toll Like Receptor 9	Protein Coding	Q9NR96	54	GC03M053878	9.09414	https://www.genecards.org/cgi-bin/carddisp.pl?gene=TLR9
GATA1	GATA Binding Protein 1	Protein Coding	P15976	55	GC0XP048786	9.06767	https://www.genecards.org/cgi-bin/carddisp.pl?gene=GATA1
BMP7	Bone Morphogenetic Protein 7	Protein Coding	P18075	55	GC20M057168	9.06526	https://www.genecards.org/cgi-bin/carddisp.pl?gene=BMP7
CDK1	Cyclin Dependent Kinase 1	Protein Coding	P06493	56	GC10P060772	9.05742	https://www.genecards.org/cgi-bin/carddisp.pl?gene=CDK1
SERPINA1	Serpin Family A Member 1	Protein Coding	P01009	58	GC14M094376	9.05546	https://www.genecards.org/cgi-bin/carddisp.pl?gene=SERPINA1
MIR125B1	MicroRNA 125b-1	RNA Gene		29	GC11M126625	9.0449	https://www.genecards.org/cgi-bin/carddisp.pl?gene=MIR125B1
CEP135	Centrosomal Protein 135	Protein Coding	Q66GS9	47	GC04P055948	9.04153	https://www.genecards.org/cgi-bin/carddisp.pl?gene=CEP135
KCNQ1OT1	KCNQ1 Opposite Strand/Antisense Transcript 1	RNA Gene		34	GC11M011926	9.03976	https://www.genecards.org/cgi-bin/carddisp.pl?gene=KCNQ1OT1
DLK1	Delta Like Non-Canonical Notch Ligand 1	Protein Coding	P80370	54	GC14P115883	9.03808	https://www.genecards.org/cgi-bin/carddisp.pl?gene=DLK1
NOS1	Nitric Oxide Synthase 1	Protein Coding	P29475	58	GC12M117208	9.03621	https://www.genecards.org/cgi-bin/carddisp.pl?gene=NOS1
PPARA	Peroxisome Proliferator Activated Receptor Alpha	Protein Coding	Q07869	53	GC22P046150	9.00663	https://www.genecards.org/cgi-bin/carddisp.pl?gene=PPARA
MIR15B	MicroRNA 15b	RNA Gene		27	GC03P160404	9.00615	https://www.genecards.org/cgi-bin/carddisp.pl?gene=MIR15B
HSPA4	Heat Shock Protein Family A (Hsp70) Member 4	Protein Coding	P34932	52	GC05P133062	9.00541	https://www.genecards.org/cgi-bin/carddisp.pl?gene=HSPA4
ASXL1	ASXL Transcriptional Regulator 1	Protein Coding	Q8IXJ9	53	GC20P040700	8.99938	https://www.genecards.org/cgi-bin/carddisp.pl?gene=ASXL1
CCAT1	Colon Cancer Associated Transcript 1	RNA Gene		22	GC08M127207	8.99483	https://www.genecards.org/cgi-bin/carddisp.pl?gene=CCAT1
TTR	Transthyretin	Protein Coding	P02766	57	GC18P031557	8.98473	https://www.genecards.org/cgi-bin/carddisp.pl?gene=TTR
ALPP	Alkaline Phosphatase, Placental	Protein Coding	P05187	53	GC02P232378	8.96445	https://www.genecards.org/cgi-bin/carddisp.pl?gene=ALPP
CHST3	Carbohydrate Sulfotransferase 3	Protein Coding	Q7LGC8	51	GC10P071964	8.94786	https://www.genecards.org/cgi-bin/carddisp.pl?gene=CHST3
MYH7	Myosin Heavy Chain 7	Protein Coding	P12883	56	GC14M023412	8.94646	https://www.genecards.org/cgi-bin/carddisp.pl?gene=MYH7
CCL11	C-C Motif Chemokine Ligand 11	Protein Coding	P51671	54	GC17P034285	8.93699	https://www.genecards.org/cgi-bin/carddisp.pl?gene=CCL11
SPTAN1	Spectrin Alpha, Non-Erythrocytic 1	Protein Coding	Q13813	57	GC09P128552	8.92608	https://www.genecards.org/cgi-bin/carddisp.pl?gene=SPTAN1
NOTCH2	Notch Receptor 2	Protein Coding	Q04721	59	GC01M119911	8.91296	https://www.genecards.org/cgi-bin/carddisp.pl?gene=NOTCH2
NOP10	NOP10 Ribonucleoprotein	Protein Coding	Q9NPE3	50	GC15M039320	8.89821	https://www.genecards.org/cgi-bin/carddisp.pl?gene=NOP10
THBS1	Thrombospondin 1	Protein Coding	P07996	54	GC15P039581	8.89507	https://www.genecards.org/cgi-bin/carddisp.pl?gene=THBS1
SIRT1	Sirtuin 1	Protein Coding	Q96EB6	58	GC10P067884	8.88283	https://www.genecards.org/cgi-bin/carddisp.pl?gene=SIRT1
ADA2	Adenosine Deaminase 2	Protein Coding	Q9NZK5	50	GC22M017316	8.88247	https://www.genecards.org/cgi-bin/carddisp.pl?gene=ADA2
TBX4	T-Box Transcription Factor 4	Protein Coding	P57082	50	GC17P112810	8.88152	https://www.genecards.org/cgi-bin/carddisp.pl?gene=TBX4
MIR133B	MicroRNA 133b	RNA Gene		29	GC06P052148	8.8783	https://www.genecards.org/cgi-bin/carddisp.pl?gene=MIR133B
SNCA	Synuclein Alpha	Protein Coding	P37840	60	GC04M089724	8.87501	https://www.genecards.org/cgi-bin/carddisp.pl?gene=SNCA
ETS1	ETS Proto-Oncogene 1, Transcription Factor	Protein Coding	P14921	56	GC11M128458	8.86186	https://www.genecards.org/cgi-bin/carddisp.pl?gene=ETS1
PAX6	Paired Box 6	Protein Coding	P26367	57	GC11M031784	8.85245	https://www.genecards.org/cgi-bin/carddisp.pl?gene=PAX6
ASAH1	N-Acylsphingosine Amidohydrolase 1	Protein Coding	Q13510	57	GC08M018055	8.84782	https://www.genecards.org/cgi-bin/carddisp.pl?gene=ASAH1
ARID1B	AT-Rich Interaction Domain 1B	Protein Coding	Q8NFD5	52	GC06P156777	8.84646	https://www.genecards.org/cgi-bin/carddisp.pl?gene=ARID1B
AGER	Advanced Glycosylation End-Product Specific Receptor	Protein Coding	Q15109	55	GC06M032180	8.84074	https://www.genecards.org/cgi-bin/carddisp.pl?gene=AGER
WRN	WRN RecQ Like Helicase	Protein Coding	Q14191	56	GC08P031033	8.83687	https://www.genecards.org/cgi-bin/carddisp.pl?gene=WRN
TF	Transferrin	Protein Coding	P02787	59	GC03P139072	8.83431	https://www.genecards.org/cgi-bin/carddisp.pl?gene=TF
SAMHD1	SAM And HD Domain Containing Deoxynucleoside Triphosphate Triphosphohydrolase 1	Protein Coding	Q9Y3Z3	52	GC20M036890	8.82841	https://www.genecards.org/cgi-bin/carddisp.pl?gene=SAMHD1
PGR-AS1	PGR Antisense RNA 1	RNA Gene		18	GC11P101131	8.82172	https://www.genecards.org/cgi-bin/carddisp.pl?gene=PGR-AS1
NTRK2	Neurotrophic Receptor Tyrosine Kinase 2	Protein Coding	Q16620	62	GC09P084668	8.82113	https://www.genecards.org/cgi-bin/carddisp.pl?gene=NTRK2
RPL26	Ribosomal Protein L26	Protein Coding	P61254	51	GC17M008377	8.81023	https://www.genecards.org/cgi-bin/carddisp.pl?gene=RPL26
MCM7	Minichromosome Maintenance Complex Component 7	Protein Coding	P33993	55	GC07M100092	8.80817	https://www.genecards.org/cgi-bin/carddisp.pl?gene=MCM7
MIR24-1	MicroRNA 24-1	RNA Gene		25	GC09P095086	8.80469	https://www.genecards.org/cgi-bin/carddisp.pl?gene=MIR24-1
MIR9-1	MicroRNA 9-1	RNA Gene		27	GC01M156420	8.80089	https://www.genecards.org/cgi-bin/carddisp.pl?gene=MIR9-1
CP	Ceruloplasmin	Protein Coding	P00450	57	GC03M149162	8.79119	https://www.genecards.org/cgi-bin/carddisp.pl?gene=CP
MIR149	MicroRNA 149	RNA Gene		30	GC02P240456	8.78076	https://www.genecards.org/cgi-bin/carddisp.pl?gene=MIR149
SHBG	Sex Hormone Binding Globulin	Protein Coding	P04278	51	GC17P007613	8.77656	https://www.genecards.org/cgi-bin/carddisp.pl?gene=SHBG
CLCN1	Chloride Voltage-Gated Channel 1	Protein Coding	P35523	53	GC07P143316	8.76492	https://www.genecards.org/cgi-bin/carddisp.pl?gene=CLCN1
HSPA1A	Heat Shock Protein Family A (Hsp70) Member 1A	Protein Coding	P0DMV8	55	GC06P134838	8.76305	https://www.genecards.org/cgi-bin/carddisp.pl?gene=HSPA1A
ACE2	Angiotensin Converting Enzyme 2	Protein Coding	Q9BYF1	58	GC0XM015494	8.74566	https://www.genecards.org/cgi-bin/carddisp.pl?gene=ACE2
RYR1	Ryanodine Receptor 1	Protein Coding	P21817	56	GC19P113006	8.72297	https://www.genecards.org/cgi-bin/carddisp.pl?gene=RYR1
ORC1	Origin Recognition Complex Subunit 1	Protein Coding	Q13415	54	GC01M052372	8.71879	https://www.genecards.org/cgi-bin/carddisp.pl?gene=ORC1
ZEB2	Zinc Finger E-Box Binding Homeobox 2	Protein Coding	O60315	56	GC02M144384	8.71595	https://www.genecards.org/cgi-bin/carddisp.pl?gene=ZEB2
GNAQ	G Protein Subunit Alpha Q	Protein Coding	P50148	58	GC09M077716	8.71413	https://www.genecards.org/cgi-bin/carddisp.pl?gene=GNAQ
ANGPT1	Angiopoietin 1	Protein Coding	Q15389	54	GC08M107246	8.71261	https://www.genecards.org/cgi-bin/carddisp.pl?gene=ANGPT1
CCR5	C-C Motif Chemokine Receptor 5	Protein Coding	P51681	56	GC03P057395	8.70774	https://www.genecards.org/cgi-bin/carddisp.pl?gene=CCR5
TRAPPC10	Trafficking Protein Particle Complex Subunit 10	Protein Coding	P48553	46	GC21P044012	8.70716	https://www.genecards.org/cgi-bin/carddisp.pl?gene=TRAPPC10
MIR181C	MicroRNA 181c	RNA Gene		27	GC19P112499	8.70328	https://www.genecards.org/cgi-bin/carddisp.pl?gene=MIR181C
DNA2	DNA Replication Helicase/Nuclease 2	Protein Coding	P51530	50	GC10M068414	8.70072	https://www.genecards.org/cgi-bin/carddisp.pl?gene=DNA2
LAMA5	Laminin Subunit Alpha 5	Protein Coding	O15230	52	GC20M062307	8.69407	https://www.genecards.org/cgi-bin/carddisp.pl?gene=LAMA5
DCN	Decorin	Protein Coding	P07585	56	GC12M091140	8.67207	https://www.genecards.org/cgi-bin/carddisp.pl?gene=DCN
TCOF1	Treacle Ribosome Biogenesis Factor 1	Protein Coding	Q13428	50	GC05P152403	8.67195	https://www.genecards.org/cgi-bin/carddisp.pl?gene=TCOF1
CCL4	C-C Motif Chemokine Ligand 4	Protein Coding	P13236	50	GC17P036103	8.66566	https://www.genecards.org/cgi-bin/carddisp.pl?gene=CCL4
SRP54	Signal Recognition Particle 54	Protein Coding	P61011	50	GC14P034981	8.65063	https://www.genecards.org/cgi-bin/carddisp.pl?gene=SRP54
ITGB3	Integrin Subunit Beta 3	Protein Coding	P05106	61	GC17P112532	8.645	https://www.genecards.org/cgi-bin/carddisp.pl?gene=ITGB3
SYNE1	Spectrin Repeat Containing Nuclear Envelope Protein 1	Protein Coding	Q8NF91	50	GC06M152121	8.64441	https://www.genecards.org/cgi-bin/carddisp.pl?gene=SYNE1
PLOD2	Procollagen-Lysine,2-Oxoglutarate 5-Dioxygenase 2	Protein Coding	O00469	53	GC03M146035	8.64074	https://www.genecards.org/cgi-bin/carddisp.pl?gene=PLOD2
RIGI	RNA Sensor RIG-I	Protein Coding	O95786	56	GC09M032525	8.62969	https://www.genecards.org/cgi-bin/carddisp.pl?gene=RIGI
FKRP	Fukutin Related Protein	Protein Coding	Q9H9S5	48	GC19P113296	8.6073	https://www.genecards.org/cgi-bin/carddisp.pl?gene=FKRP
CASC2	Cancer Susceptibility 2	RNA Gene	Q8IU53	32	GC10P118053	8.59908	https://www.genecards.org/cgi-bin/carddisp.pl?gene=CASC2
ALX4	ALX Homeobox 4	Protein Coding	Q9H161	48	GC11M044238	8.58775	https://www.genecards.org/cgi-bin/carddisp.pl?gene=ALX4
KRT8	Keratin 8	Protein Coding	P05787	55	GC12M052897	8.58333	https://www.genecards.org/cgi-bin/carddisp.pl?gene=KRT8
MMP8	Matrix Metallopeptidase 8	Protein Coding	P22894	56	GC11M126172	8.57181	https://www.genecards.org/cgi-bin/carddisp.pl?gene=MMP8
BMP1	Bone Morphogenetic Protein 1	Protein Coding	P13497	57	GC08P022165	8.56923	https://www.genecards.org/cgi-bin/carddisp.pl?gene=BMP1
CD34	CD34 Molecule	Protein Coding	P28906	54	GC01M207880	8.55574	https://www.genecards.org/cgi-bin/carddisp.pl?gene=CD34
ADNP	Activity Dependent Neuroprotector Homeobox	Protein Coding	Q9H2P0	52	GC20M050888	8.54115	https://www.genecards.org/cgi-bin/carddisp.pl?gene=ADNP
PPT1	Palmitoyl-Protein Thioesterase 1	Protein Coding	P50897	56	GC01M040199	8.53132	https://www.genecards.org/cgi-bin/carddisp.pl?gene=PPT1
ITGAM	Integrin Subunit Alpha M	Protein Coding	P11215	56	GC16P081706	8.52554	https://www.genecards.org/cgi-bin/carddisp.pl?gene=ITGAM
IRF1	Interferon Regulatory Factor 1	Protein Coding	P10914	55	GC05M132440	8.52193	https://www.genecards.org/cgi-bin/carddisp.pl?gene=IRF1
RPL13	Ribosomal Protein L13	Protein Coding	P26373	48	GC16P095422	8.51342	https://www.genecards.org/cgi-bin/carddisp.pl?gene=RPL13
NPY	Neuropeptide Y	Protein Coding	P01303	53	GC07P024290	8.50595	https://www.genecards.org/cgi-bin/carddisp.pl?gene=NPY
DHFR	Dihydrofolate Reductase	Protein Coding	P00374	58	GC05M080626	8.50287	https://www.genecards.org/cgi-bin/carddisp.pl?gene=DHFR
ERAP1	Endoplasmic Reticulum Aminopeptidase 1	Protein Coding	Q9NZ08	53	GC05M096760	8.4953	https://www.genecards.org/cgi-bin/carddisp.pl?gene=ERAP1
APEX1	Apurinic/Apyrimidinic Endodeoxyribonuclease 1	Protein Coding	P27695	54	GC14P020455	8.48204	https://www.genecards.org/cgi-bin/carddisp.pl?gene=APEX1
IL33	Interleukin 33	Protein Coding	O95760	48	GC09P009214	8.47888	https://www.genecards.org/cgi-bin/carddisp.pl?gene=IL33
ADH1B	Alcohol Dehydrogenase 1B (Class I), Beta Polypeptide	Protein Coding	P00325	54	GC04M099304	8.47476	https://www.genecards.org/cgi-bin/carddisp.pl?gene=ADH1B
SPARC	Secreted Protein Acidic And Cysteine Rich	Protein Coding	P09486	58	GC05M151661	8.46064	https://www.genecards.org/cgi-bin/carddisp.pl?gene=SPARC
DLX5	Distal-Less Homeobox 5	Protein Coding	P56178	53	GC07M097020	8.46046	https://www.genecards.org/cgi-bin/carddisp.pl?gene=DLX5
MIR132	MicroRNA 132	RNA Gene		29	GC17M002049	8.45903	https://www.genecards.org/cgi-bin/carddisp.pl?gene=MIR132
PECAM1	Platelet And Endothelial Cell Adhesion Molecule 1	Protein Coding	P16284	50	GC17M064319	8.42638	https://www.genecards.org/cgi-bin/carddisp.pl?gene=PECAM1
SLC17A5	Solute Carrier Family 17 Member 5	Protein Coding	Q9NRA2	54	GC06M073593	8.4217	https://www.genecards.org/cgi-bin/carddisp.pl?gene=SLC17A5
ORC6	Origin Recognition Complex Subunit 6	Protein Coding	Q9Y5N6	47	GC16P046689	8.37363	https://www.genecards.org/cgi-bin/carddisp.pl?gene=ORC6
LTBP1	Latent Transforming Growth Factor Beta Binding Protein 1	Protein Coding	Q14766	53	GC02P032946	8.37116	https://www.genecards.org/cgi-bin/carddisp.pl?gene=LTBP1
MMP7	Matrix Metallopeptidase 7	Protein Coding	P09237	56	GC11M126171	8.36624	https://www.genecards.org/cgi-bin/carddisp.pl?gene=MMP7
HNF1A-AS1	HNF1A Antisense RNA 1	RNA Gene		26	GC12M123604	8.36119	https://www.genecards.org/cgi-bin/carddisp.pl?gene=HNF1A-AS1
SQSTM1	Sequestosome 1	Protein Coding	Q13501	58	GC05P179806	8.34762	https://www.genecards.org/cgi-bin/carddisp.pl?gene=SQSTM1
SCARB2	Scavenger Receptor Class B Member 2	Protein Coding	Q14108	54	GC04M076158	8.34649	https://www.genecards.org/cgi-bin/carddisp.pl?gene=SCARB2
PRKDC	Protein Kinase, DNA-Activated, Catalytic Subunit	Protein Coding	P78527	59	GC08M047773	8.34266	https://www.genecards.org/cgi-bin/carddisp.pl?gene=PRKDC
BRD4	Bromodomain Containing 4	Protein Coding	O60885	55	GC19M092256	8.33147	https://www.genecards.org/cgi-bin/carddisp.pl?gene=BRD4
SATB2	SATB Homeobox 2	Protein Coding	Q9UPW6	54	GC02M199269	8.31546	https://www.genecards.org/cgi-bin/carddisp.pl?gene=SATB2
MIR106B	MicroRNA 106b	RNA Gene		29	GC07M105256	8.31508	https://www.genecards.org/cgi-bin/carddisp.pl?gene=MIR106B
HLA-A	Major Histocompatibility Complex, Class I, A	Protein Coding	P04439	54	GC06P134779	8.30398	https://www.genecards.org/cgi-bin/carddisp.pl?gene=HLA-A
SERPINF1	Serpin Family F Member 1	Protein Coding	P36955	54	GC17P110885	8.30096	https://www.genecards.org/cgi-bin/carddisp.pl?gene=SERPINF1
ACVR1	Activin A Receptor Type 1	Protein Coding	Q04771	60	GC02M157736	8.30031	https://www.genecards.org/cgi-bin/carddisp.pl?gene=ACVR1
DICER1	Dicer 1, Ribonuclease III	Protein Coding	Q9UPY3	57	GC14M095086	8.28886	https://www.genecards.org/cgi-bin/carddisp.pl?gene=DICER1
CRADD	CASP2 And RIPK1 Domain Containing Adaptor With Death Domain	Protein Coding	P78560	50	GC12P093677	8.28324	https://www.genecards.org/cgi-bin/carddisp.pl?gene=CRADD
VTN	Vitronectin	Protein Coding	P04004	53	GC17M076385	8.28267	https://www.genecards.org/cgi-bin/carddisp.pl?gene=VTN
UNC45A	Unc-45 Myosin Chaperone A	Protein Coding	Q9H3U1	46	GC15P158300	8.259	https://www.genecards.org/cgi-bin/carddisp.pl?gene=UNC45A
CBL	Cbl Proto-Oncogene	Protein Coding	P22681	59	GC11P119206	8.25396	https://www.genecards.org/cgi-bin/carddisp.pl?gene=CBL
COMT	Catechol-O-Methyltransferase	Protein Coding	P21964	60	GC22P019941	8.2496	https://www.genecards.org/cgi-bin/carddisp.pl?gene=COMT
MIR486-1	MicroRNA 486-1	RNA Gene		26	GC08M041660	8.24115	https://www.genecards.org/cgi-bin/carddisp.pl?gene=MIR486-1
ITGB2	Integrin Subunit Beta 2	Protein Coding	P05107	59	GC21M044885	8.20484	https://www.genecards.org/cgi-bin/carddisp.pl?gene=ITGB2
APC	APC Regulator Of WNT Signaling Pathway	Protein Coding	P25054	58	GC05P112707	8.2017	https://www.genecards.org/cgi-bin/carddisp.pl?gene=APC
ROR2	Receptor Tyrosine Kinase Like Orphan Receptor 2	Protein Coding	Q01974	57	GC09M109394	8.1991	https://www.genecards.org/cgi-bin/carddisp.pl?gene=ROR2
FGFR4	Fibroblast Growth Factor Receptor 4	Protein Coding	P22455	60	GC05P177086	8.19405	https://www.genecards.org/cgi-bin/carddisp.pl?gene=FGFR4
GH1	Growth Hormone 1	Protein Coding	P01241	52	GC17M063917	8.16924	https://www.genecards.org/cgi-bin/carddisp.pl?gene=GH1
ADAMTS4	ADAM Metallopeptidase With Thrombospondin Type 1 Motif 4	Protein Coding	O75173	52	GC01M161184	8.16325	https://www.genecards.org/cgi-bin/carddisp.pl?gene=ADAMTS4
ATRIP-TREX1	ATRIP-TREX1 Readthrough	RNA Gene		13	GC03P057589	8.15894	https://www.genecards.org/cgi-bin/carddisp.pl?gene=ATRIP-TREX1
SASS6	SAS-6 Centriolar Assembly Protein	Protein Coding	Q6UVJ0	45	GC01M100083	8.15823	https://www.genecards.org/cgi-bin/carddisp.pl?gene=SASS6
PLCG1	Phospholipase C Gamma 1	Protein Coding	P19174	56	GC20P041136	8.15714	https://www.genecards.org/cgi-bin/carddisp.pl?gene=PLCG1
MIR133A1	MicroRNA 133a-1	RNA Gene		23	GC18M034039	8.15099	https://www.genecards.org/cgi-bin/carddisp.pl?gene=MIR133A1
PAX1	Paired Box 1	Protein Coding	P15863	51	GC20P021705	8.14617	https://www.genecards.org/cgi-bin/carddisp.pl?gene=PAX1
ATP1A2	ATPase Na+/K+ Transporting Subunit Alpha 2	Protein Coding	P50993	57	GC01P160115	8.12187	https://www.genecards.org/cgi-bin/carddisp.pl?gene=ATP1A2
PGR	Progesterone Receptor	Protein Coding	P06401	59	GC11M126145	8.11971	https://www.genecards.org/cgi-bin/carddisp.pl?gene=PGR
GALC	Galactosylceramidase	Protein Coding	P54803	53	GC14M087837	8.11547	https://www.genecards.org/cgi-bin/carddisp.pl?gene=GALC
CSGALNACT1	Chondroitin Sulfate N-Acetylgalactosaminyltransferase 1	Protein Coding	Q8TDX6	48	GC08M019404	8.11479	https://www.genecards.org/cgi-bin/carddisp.pl?gene=CSGALNACT1
CXCR3	C-X-C Motif Chemokine Receptor 3	Protein Coding	P49682	53	GC0XM071615	8.10008	https://www.genecards.org/cgi-bin/carddisp.pl?gene=CXCR3
APOL1	Apolipoprotein L1	Protein Coding	O14791	53	GC22P036253	8.09914	https://www.genecards.org/cgi-bin/carddisp.pl?gene=APOL1
CRH	Corticotropin Releasing Hormone	Protein Coding	P06850	52	GC08M066176	8.071	https://www.genecards.org/cgi-bin/carddisp.pl?gene=CRH
SMARCA2	SWI/SNF Related, Matrix Associated, Actin Dependent Regulator Of Chromatin, Subfamily A, Member 2	Protein Coding	P51531	58	GC09P001980	8.06658	https://www.genecards.org/cgi-bin/carddisp.pl?gene=SMARCA2
CYP2C19	Cytochrome P450 Family 2 Subfamily C Member 19	Protein Coding	P33261	53	GC10P094762	8.05983	https://www.genecards.org/cgi-bin/carddisp.pl?gene=CYP2C19
GLI1	GLI Family Zinc Finger 1	Protein Coding	P08151	56	GC12P060672	8.05885	https://www.genecards.org/cgi-bin/carddisp.pl?gene=GLI1
SAA1	Serum Amyloid A1	Protein Coding	P0DJI8	47	GC11P019139	8.05663	https://www.genecards.org/cgi-bin/carddisp.pl?gene=SAA1
CHKA	Choline Kinase Alpha	Protein Coding	P35790	52	GC11M068052	8.0519	https://www.genecards.org/cgi-bin/carddisp.pl?gene=CHKA
SMC3	Structural Maintenance Of Chromosomes 3	Protein Coding	Q9UQE7	55	GC10P110567	8.02852	https://www.genecards.org/cgi-bin/carddisp.pl?gene=SMC3
CYP19A1	Cytochrome P450 Family 19 Subfamily A Member 1	Protein Coding	P11511	56	GC15M051208	8.02551	https://www.genecards.org/cgi-bin/carddisp.pl?gene=CYP19A1
GGT1	Gamma-Glutamyltransferase 1	Protein Coding	P19440	58	GC22P024583	8.02108	https://www.genecards.org/cgi-bin/carddisp.pl?gene=GGT1
MIR379	MicroRNA 379	RNA Gene		23	GC14P116757	8.01851	https://www.genecards.org/cgi-bin/carddisp.pl?gene=MIR379
LIF	LIF Interleukin 6 Family Cytokine	Protein Coding	P15018	53	GC22M030240	8.0141	https://www.genecards.org/cgi-bin/carddisp.pl?gene=LIF
CD68	CD68 Molecule	Protein Coding	P34810	49	GC17P007579	8.00658	https://www.genecards.org/cgi-bin/carddisp.pl?gene=CD68
MIR212	MicroRNA 212	RNA Gene		27	GC17M002050	8.0039	https://www.genecards.org/cgi-bin/carddisp.pl?gene=MIR212
SKIC3	SKI3 Subunit Of Superkiller Complex	Protein Coding	Q6PGP7	47	GC05M095461	7.9981	https://www.genecards.org/cgi-bin/carddisp.pl?gene=SKIC3
PDGFB	Platelet Derived Growth Factor Subunit B	Protein Coding	P01127	60	GC22M077951	7.99387	https://www.genecards.org/cgi-bin/carddisp.pl?gene=PDGFB
MYH9	Myosin Heavy Chain 9	Protein Coding	P35579	56	GC22M036281	7.99123	https://www.genecards.org/cgi-bin/carddisp.pl?gene=MYH9
COX5A	Cytochrome C Oxidase Subunit 5A	Protein Coding	P20674	53	GC15M074919	7.9904	https://www.genecards.org/cgi-bin/carddisp.pl?gene=COX5A
MIR203A	MicroRNA 203a	RNA Gene		27	GC14P115816	7.98627	https://www.genecards.org/cgi-bin/carddisp.pl?gene=MIR203A
NPPB	Natriuretic Peptide B	Protein Coding	P16860	52	GC01M014525	7.97585	https://www.genecards.org/cgi-bin/carddisp.pl?gene=NPPB
CSNK2A1	Casein Kinase 2 Alpha 1	Protein Coding	P68400	59	GC20M000472	7.97463	https://www.genecards.org/cgi-bin/carddisp.pl?gene=CSNK2A1
MIR3200	MicroRNA 3200	RNA Gene		22	GC22P030731	7.96632	https://www.genecards.org/cgi-bin/carddisp.pl?gene=MIR3200
IL18R1	Interleukin 18 Receptor 1	Protein Coding	Q13478	52	GC02P102311	7.9649	https://www.genecards.org/cgi-bin/carddisp.pl?gene=IL18R1
PAX3	Paired Box 3	Protein Coding	P23760	55	GC02M222199	7.9621	https://www.genecards.org/cgi-bin/carddisp.pl?gene=PAX3
H3-3B	H3.3 Histone B	Protein Coding	P84243	49	GC17M082395	7.94906	https://www.genecards.org/cgi-bin/carddisp.pl?gene=H3-3B
CEBPA	CCAAT Enhancer Binding Protein Alpha	Protein Coding	P49715	54	GC19M033299	7.93892	https://www.genecards.org/cgi-bin/carddisp.pl?gene=CEBPA
BCL11B	BCL11 Transcription Factor B	Protein Coding	Q9C0K0	52	GC14M099169	7.93446	https://www.genecards.org/cgi-bin/carddisp.pl?gene=BCL11B
FOXO1	Forkhead Box O1	Protein Coding	Q12778	60	GC13M040555	7.9333	https://www.genecards.org/cgi-bin/carddisp.pl?gene=FOXO1
MCOLN1	Mucolipin TRP Cation Channel 1	Protein Coding	Q9GZU1	52	GC19P112129	7.93069	https://www.genecards.org/cgi-bin/carddisp.pl?gene=MCOLN1
DDRGK1	DDRGK Domain Containing 1	Protein Coding	Q96HY6	45	GC20M004081	7.91937	https://www.genecards.org/cgi-bin/carddisp.pl?gene=DDRGK1
KIF14	Kinesin Family Member 14	Protein Coding	Q15058	49	GC01M200551	7.90884	https://www.genecards.org/cgi-bin/carddisp.pl?gene=KIF14
TRAF3IP1	TRAF3 Interacting Protein 1	Protein Coding	Q8TDR0	47	GC02P238320	7.88902	https://www.genecards.org/cgi-bin/carddisp.pl?gene=TRAF3IP1
SNAP25	Synaptosome Associated Protein 25	Protein Coding	P60880	58	GC20P010224	7.88764	https://www.genecards.org/cgi-bin/carddisp.pl?gene=SNAP25
LRP6	LDL Receptor Related Protein 6	Protein Coding	O75581	56	GC12M029527	7.88331	https://www.genecards.org/cgi-bin/carddisp.pl?gene=LRP6
HSPA5	Heat Shock Protein Family A (Hsp70) Member 5	Protein Coding	P11021	58	GC09M125234	7.87117	https://www.genecards.org/cgi-bin/carddisp.pl?gene=HSPA5
PRKCZ	Protein Kinase C Zeta	Protein Coding	Q05513	57	GC01P020522	7.8706	https://www.genecards.org/cgi-bin/carddisp.pl?gene=PRKCZ
NRP1	Neuropilin 1	Protein Coding	O14786	56	GC10M033177	7.86183	https://www.genecards.org/cgi-bin/carddisp.pl?gene=NRP1
SREBF1	Sterol Regulatory Element Binding Transcription Factor 1	Protein Coding	P36956	58	GC17M017810	7.85074	https://www.genecards.org/cgi-bin/carddisp.pl?gene=SREBF1
NEFL	Neurofilament Light Chain	Protein Coding	P07196	54	GC08M024950	7.84646	https://www.genecards.org/cgi-bin/carddisp.pl?gene=NEFL
MAPK10	Mitogen-Activated Protein Kinase 10	Protein Coding	P53779	55	GC04M085990	7.84549	https://www.genecards.org/cgi-bin/carddisp.pl?gene=MAPK10
THPO	Thrombopoietin	Protein Coding	P40225	52	GC03M184371	7.84251	https://www.genecards.org/cgi-bin/carddisp.pl?gene=THPO
EFL1	Elongation Factor Like GTPase 1	Protein Coding	Q7Z2Z2	47	GC15M148361	7.83638	https://www.genecards.org/cgi-bin/carddisp.pl?gene=EFL1
UMOD	Uromodulin	Protein Coding	P07911	51	GC16M021309	7.8273	https://www.genecards.org/cgi-bin/carddisp.pl?gene=UMOD
IL7	Interleukin 7	Protein Coding	P13232	52	GC08M078689	7.82357	https://www.genecards.org/cgi-bin/carddisp.pl?gene=IL7
PPARGC1A	PPARG Coactivator 1 Alpha	Protein Coding	Q9UBK2	55	GC04M023755	7.81623	https://www.genecards.org/cgi-bin/carddisp.pl?gene=PPARGC1A
FANCM	FA Complementation Group M	Protein Coding	Q8IYD8	51	GC14P045135	7.81001	https://www.genecards.org/cgi-bin/carddisp.pl?gene=FANCM
FOXE1	Forkhead Box E1	Protein Coding	O00358	49	GC09P097853	7.8029	https://www.genecards.org/cgi-bin/carddisp.pl?gene=FOXE1
CPT2	Carnitine Palmitoyltransferase 2	Protein Coding	P23786	59	GC01P053196	7.78381	https://www.genecards.org/cgi-bin/carddisp.pl?gene=CPT2
RPS19	Ribosomal Protein S19	Protein Coding	P39019	56	GC19P113140	7.77992	https://www.genecards.org/cgi-bin/carddisp.pl?gene=RPS19
KNL1	Kinetochore Scaffold 1	Protein Coding	Q8NG31	46	GC15P157070	7.76942	https://www.genecards.org/cgi-bin/carddisp.pl?gene=KNL1
CHD4	Chromodomain Helicase DNA Binding Protein 4	Protein Coding	Q14839	53	GC12M006570	7.75697	https://www.genecards.org/cgi-bin/carddisp.pl?gene=CHD4
IDH1	Isocitrate Dehydrogenase (NADP(+)) 1	Protein Coding	O75874	61	GC02M208236	7.75466	https://www.genecards.org/cgi-bin/carddisp.pl?gene=IDH1
RASSF1	Ras Association Domain Family Member 1	Protein Coding	Q9NS23	52	GC03M050329	7.73656	https://www.genecards.org/cgi-bin/carddisp.pl?gene=RASSF1
PLAUR	Plasminogen Activator, Urokinase Receptor	Protein Coding	Q03405	53	GC19M043646	7.7264	https://www.genecards.org/cgi-bin/carddisp.pl?gene=PLAUR
CASK	Calcium/Calmodulin Dependent Serine Protein Kinase	Protein Coding	O14936	58	GC0XM041514	7.72242	https://www.genecards.org/cgi-bin/carddisp.pl?gene=CASK
PLG	Plasminogen	Protein Coding	P00747	58	GC06P160702	7.71892	https://www.genecards.org/cgi-bin/carddisp.pl?gene=PLG
EIF2AK2	Eukaryotic Translation Initiation Factor 2 Alpha Kinase 2	Protein Coding	P19525	59	GC02M037099	7.71701	https://www.genecards.org/cgi-bin/carddisp.pl?gene=EIF2AK2
MIAT	Myocardial Infarction Associated Transcript	RNA Gene		32	GC22P026646	7.71662	https://www.genecards.org/cgi-bin/carddisp.pl?gene=MIAT
RECQL4	RecQ Like Helicase 4	Protein Coding	O94761	50	GC08M146626	7.6994	https://www.genecards.org/cgi-bin/carddisp.pl?gene=RECQL4
TRPV1	Transient Receptor Potential Cation Channel Subfamily V Member 1	Protein Coding	Q8NER1	56	GC17M003565	7.69889	https://www.genecards.org/cgi-bin/carddisp.pl?gene=TRPV1
CSF1R	Colony Stimulating Factor 1 Receptor	Protein Coding	P07333	61	GC05M150053	7.69191	https://www.genecards.org/cgi-bin/carddisp.pl?gene=CSF1R
MBL2	Mannose Binding Lectin 2	Protein Coding	P11226	55	GC10M052760	7.67358	https://www.genecards.org/cgi-bin/carddisp.pl?gene=MBL2
FLNC	Filamin C	Protein Coding	Q14315	54	GC07P128830	7.66333	https://www.genecards.org/cgi-bin/carddisp.pl?gene=FLNC
FOSL1	FOS Like 1, AP-1 Transcription Factor Subunit	Protein Coding	P15407	54	GC11M125414	7.66327	https://www.genecards.org/cgi-bin/carddisp.pl?gene=FOSL1
SERPINH1	Serpin Family H Member 1	Protein Coding	P50454	55	GC11P075562	7.66203	https://www.genecards.org/cgi-bin/carddisp.pl?gene=SERPINH1
PSAP	Prosaposin	Protein Coding	P07602	56	GC10M071816	7.65072	https://www.genecards.org/cgi-bin/carddisp.pl?gene=PSAP
CYP27B1	Cytochrome P450 Family 27 Subfamily B Member 1	Protein Coding	O15528	55	GC12M059355	7.64949	https://www.genecards.org/cgi-bin/carddisp.pl?gene=CYP27B1
SMN1	Survival Of Motor Neuron 1, Telomeric	Protein Coding	Q16637	48	GC05P070924	7.63877	https://www.genecards.org/cgi-bin/carddisp.pl?gene=SMN1
CDKN2B	Cyclin Dependent Kinase Inhibitor 2B	Protein Coding	P42772	54	GC09M022002	7.62399	https://www.genecards.org/cgi-bin/carddisp.pl?gene=CDKN2B
ADAM10	ADAM Metallopeptidase Domain 10	Protein Coding	O14672	62	GC15M058588	7.60891	https://www.genecards.org/cgi-bin/carddisp.pl?gene=ADAM10
XDH	Xanthine Dehydrogenase	Protein Coding	P47989	56	GC02M031334	7.56463	https://www.genecards.org/cgi-bin/carddisp.pl?gene=XDH
MMP10	Matrix Metallopeptidase 10	Protein Coding	P09238	52	GC11M102770	7.55785	https://www.genecards.org/cgi-bin/carddisp.pl?gene=MMP10
AKT2	AKT Serine/Threonine Kinase 2	Protein Coding	P31751	62	GC19M040230	7.55512	https://www.genecards.org/cgi-bin/carddisp.pl?gene=AKT2
JAK1	Janus Kinase 1	Protein Coding	P23458	62	GC01M064833	7.5405	https://www.genecards.org/cgi-bin/carddisp.pl?gene=JAK1
DDX3X	DEAD-Box Helicase 3 X-Linked	Protein Coding	O00571	56	GC0XP041333	7.54025	https://www.genecards.org/cgi-bin/carddisp.pl?gene=DDX3X
EHMT1	Euchromatic Histone Lysine Methyltransferase 1	Protein Coding	Q9H9B1	54	GC09P137618	7.53933	https://www.genecards.org/cgi-bin/carddisp.pl?gene=EHMT1
ALK	ALK Receptor Tyrosine Kinase	Protein Coding	Q9UM73	59	GC02M029190	7.52126	https://www.genecards.org/cgi-bin/carddisp.pl?gene=ALK
MEGF8	Multiple EGF Like Domains 8	Protein Coding	Q7Z7M0	44	GC19P042325	7.4912	https://www.genecards.org/cgi-bin/carddisp.pl?gene=MEGF8
CCNA2	Cyclin A2	Protein Coding	P20248	53	GC04M121816	7.48942	https://www.genecards.org/cgi-bin/carddisp.pl?gene=CCNA2
CCR1	C-C Motif Chemokine Receptor 1	Protein Coding	P32246	52	GC03M046218	7.48934	https://www.genecards.org/cgi-bin/carddisp.pl?gene=CCR1
MIR92A1	MicroRNA 92a-1	RNA Gene		26	GC13P091682	7.48824	https://www.genecards.org/cgi-bin/carddisp.pl?gene=MIR92A1
PRKAR1A	Protein Kinase CAMP-Dependent Type I Regulatory Subunit Alpha	Protein Coding	P10644	60	GC17P112990	7.48167	https://www.genecards.org/cgi-bin/carddisp.pl?gene=PRKAR1A
IFT57	Intraflagellar Transport 57	Protein Coding	Q9NWB7	47	GC03M108160	7.47513	https://www.genecards.org/cgi-bin/carddisp.pl?gene=IFT57
GMNN	Geminin DNA Replication Inhibitor	Protein Coding	O75496	54	GC06P024779	7.45053	https://www.genecards.org/cgi-bin/carddisp.pl?gene=GMNN
FUCA1	Alpha-L-Fucosidase 1	Protein Coding	P04066	56	GC01M023845	7.42788	https://www.genecards.org/cgi-bin/carddisp.pl?gene=FUCA1
COG4	Component Of Oligomeric Golgi Complex 4	Protein Coding	Q9H9E3	47	GC16M073250	7.41263	https://www.genecards.org/cgi-bin/carddisp.pl?gene=COG4
FMR1	Fragile X Messenger Ribonucleoprotein 1	Protein Coding	Q06787	53	GC0XP148000	7.40918	https://www.genecards.org/cgi-bin/carddisp.pl?gene=FMR1
HBEGF	Heparin Binding EGF Like Growth Factor	Protein Coding	Q99075	53	GC05M140332	7.40816	https://www.genecards.org/cgi-bin/carddisp.pl?gene=HBEGF
CSPP1	Centrosome And Spindle Pole Associated Protein 1	Protein Coding	Q1MSJ5	47	GC08P067062	7.39458	https://www.genecards.org/cgi-bin/carddisp.pl?gene=CSPP1
GJB2	Gap Junction Protein Beta 2	Protein Coding	P29033	54	GC13M020187	7.3886	https://www.genecards.org/cgi-bin/carddisp.pl?gene=GJB2
UFC1	Ubiquitin-Fold Modifier Conjugating Enzyme 1	Protein Coding	Q9Y3C8	47	GC01P161152	7.37688	https://www.genecards.org/cgi-bin/carddisp.pl?gene=UFC1
ARX	Aristaless Related Homeobox	Protein Coding	Q96QS3	52	GC0XM025003	7.37651	https://www.genecards.org/cgi-bin/carddisp.pl?gene=ARX
SOX10	SRY-Box Transcription Factor 10	Protein Coding	P56693	54	GC22M078834	7.36254	https://www.genecards.org/cgi-bin/carddisp.pl?gene=SOX10
TUBB2B	Tubulin Beta 2B Class IIb	Protein Coding	Q9BVA1	53	GC06M003764	7.3619	https://www.genecards.org/cgi-bin/carddisp.pl?gene=TUBB2B
CHGA	Chromogranin A	Protein Coding	P10645	53	GC14P092990	7.36144	https://www.genecards.org/cgi-bin/carddisp.pl?gene=CHGA
FGF3	Fibroblast Growth Factor 3	Protein Coding	P11487	53	GC11M125588	7.36022	https://www.genecards.org/cgi-bin/carddisp.pl?gene=FGF3
ZNF335	Zinc Finger Protein 335	Protein Coding	Q9H4Z2	46	GC20M045948	7.33971	https://www.genecards.org/cgi-bin/carddisp.pl?gene=ZNF335
BMPR1A	Bone Morphogenetic Protein Receptor Type 1A	Protein Coding	P36894	60	GC10P109306	7.33767	https://www.genecards.org/cgi-bin/carddisp.pl?gene=BMPR1A
OLR1	Oxidized Low Density Lipoprotein Receptor 1	Protein Coding	P78380	51	GC12M029495	7.32464	https://www.genecards.org/cgi-bin/carddisp.pl?gene=OLR1
SCARNA5	Small Cajal Body-Specific RNA 5	RNA Gene		23	GC02P233275	7.31702	https://www.genecards.org/cgi-bin/carddisp.pl?gene=SCARNA5
LTF	Lactotransferrin	Protein Coding	P02788	54	GC03M046435	7.30895	https://www.genecards.org/cgi-bin/carddisp.pl?gene=LTF
ALOX5	Arachidonate 5-Lipoxygenase	Protein Coding	P09917	57	GC10P045374	7.306	https://www.genecards.org/cgi-bin/carddisp.pl?gene=ALOX5
TAC1	Tachykinin Precursor 1	Protein Coding	P20366	50	GC07P097734	7.29242	https://www.genecards.org/cgi-bin/carddisp.pl?gene=TAC1
PRG4	Proteoglycan 4	Protein Coding	Q92954	51	GC01P186296	7.29018	https://www.genecards.org/cgi-bin/carddisp.pl?gene=PRG4
IKZF1	IKAROS Family Zinc Finger 1	Protein Coding	Q13422	57	GC07P050303	7.27943	https://www.genecards.org/cgi-bin/carddisp.pl?gene=IKZF1
KL	Klotho	Protein Coding	Q9UEF7	56	GC13P033016	7.2616	https://www.genecards.org/cgi-bin/carddisp.pl?gene=KL
S100A9	S100 Calcium Binding Protein A9	Protein Coding	P06702	53	GC01P153357	7.26131	https://www.genecards.org/cgi-bin/carddisp.pl?gene=S100A9
RNASEH2C	Ribonuclease H2 Subunit C	Protein Coding	Q8TDP1	47	GC11M065714	7.26016	https://www.genecards.org/cgi-bin/carddisp.pl?gene=RNASEH2C
MAP3K1	Mitogen-Activated Protein Kinase Kinase Kinase 1	Protein Coding	Q13233	58	GC05P056815	7.25974	https://www.genecards.org/cgi-bin/carddisp.pl?gene=MAP3K1
WNT3	Wnt Family Member 3	Protein Coding	P56703	55	GC17M046762	7.25533	https://www.genecards.org/cgi-bin/carddisp.pl?gene=WNT3
CLU	Clusterin	Protein Coding	P10909	56	GC08M027596	7.25509	https://www.genecards.org/cgi-bin/carddisp.pl?gene=CLU
ASPA	Aspartoacylase	Protein Coding	P45381	51	GC17P003472	7.25211	https://www.genecards.org/cgi-bin/carddisp.pl?gene=ASPA
RPS20	Ribosomal Protein S20	Protein Coding	P60866	50	GC08M056067	7.2458	https://www.genecards.org/cgi-bin/carddisp.pl?gene=RPS20
MIRLET7A1	MicroRNA Let-7a-1	RNA Gene		29	GC09P094175	7.23319	https://www.genecards.org/cgi-bin/carddisp.pl?gene=MIRLET7A1
HDAC4	Histone Deacetylase 4	Protein Coding	P56524	61	GC02M239048	7.21158	https://www.genecards.org/cgi-bin/carddisp.pl?gene=HDAC4
EZR	Ezrin	Protein Coding	P15311	54	GC06M158765	7.21022	https://www.genecards.org/cgi-bin/carddisp.pl?gene=EZR
MIR200B	MicroRNA 200b	RNA Gene		28	GC01P001167	7.20664	https://www.genecards.org/cgi-bin/carddisp.pl?gene=MIR200B
FGF7	Fibroblast Growth Factor 7	Protein Coding	P21781	52	GC15P049423	7.19952	https://www.genecards.org/cgi-bin/carddisp.pl?gene=FGF7
SLC2A4	Solute Carrier Family 2 Member 4	Protein Coding	P14672	55	GC17P111162	7.1817	https://www.genecards.org/cgi-bin/carddisp.pl?gene=SLC2A4
EXOSC3	Exosome Component 3	Protein Coding	Q9NQT5	52	GC09M037772	7.18101	https://www.genecards.org/cgi-bin/carddisp.pl?gene=EXOSC3
PITX2	Paired Like Homeodomain 2	Protein Coding	Q99697	55	GC04M110617	7.17592	https://www.genecards.org/cgi-bin/carddisp.pl?gene=PITX2
TFRC	Transferrin Receptor	Protein Coding	P02786	59	GC03M196303	7.17482	https://www.genecards.org/cgi-bin/carddisp.pl?gene=TFRC
TRAPPC11	Trafficking Protein Particle Complex Subunit 11	Protein Coding	Q7Z392	45	GC04P183659	7.17012	https://www.genecards.org/cgi-bin/carddisp.pl?gene=TRAPPC11
HDAC8	Histone Deacetylase 8	Protein Coding	Q9BY41	55	GC0XM072329	7.16464	https://www.genecards.org/cgi-bin/carddisp.pl?gene=HDAC8
ATP6V0A2	ATPase H+ Transporting V0 Subunit A2	Protein Coding	Q9Y487	51	GC12P123712	7.15975	https://www.genecards.org/cgi-bin/carddisp.pl?gene=ATP6V0A2
CD163	CD163 Molecule	Protein Coding	Q86VB7	53	GC12M029352	7.14724	https://www.genecards.org/cgi-bin/carddisp.pl?gene=CD163
TBK1	TANK Binding Kinase 1	Protein Coding	Q9UHD2	58	GC12P064451	7.14009	https://www.genecards.org/cgi-bin/carddisp.pl?gene=TBK1
AREG	Amphiregulin	Protein Coding	P15514	52	GC04P074445	7.13909	https://www.genecards.org/cgi-bin/carddisp.pl?gene=AREG
RPL11	Ribosomal Protein L11	Protein Coding	P62913	56	GC01P023691	7.13631	https://www.genecards.org/cgi-bin/carddisp.pl?gene=RPL11
VCL	Vinculin	Protein Coding	P18206	56	GC10P073995	7.13474	https://www.genecards.org/cgi-bin/carddisp.pl?gene=VCL
SNORD15A	Small Nucleolar RNA, C/D Box 15A	RNA Gene		23	GC11P075400	7.11938	https://www.genecards.org/cgi-bin/carddisp.pl?gene=SNORD15A
NR4A2	Nuclear Receptor Subfamily 4 Group A Member 2	Protein Coding	P43354	54	GC02M156324	7.09479	https://www.genecards.org/cgi-bin/carddisp.pl?gene=NR4A2
MYOG	Myogenin	Protein Coding	P15173	48	GC01M203083	7.09224	https://www.genecards.org/cgi-bin/carddisp.pl?gene=MYOG
TBX1	T-Box Transcription Factor 1	Protein Coding	O43435	52	GC22P069920	7.09043	https://www.genecards.org/cgi-bin/carddisp.pl?gene=TBX1
MIR93	MicroRNA 93	RNA Gene		28	GC07M105252	7.07509	https://www.genecards.org/cgi-bin/carddisp.pl?gene=MIR93
TPO	Thyroid Peroxidase	Protein Coding	P07202	56	GC02P001374	7.0588	https://www.genecards.org/cgi-bin/carddisp.pl?gene=TPO
SPAG8	Sperm Associated Antigen 8	Protein Coding	Q99932	40	GC09M035797	7.05874	https://www.genecards.org/cgi-bin/carddisp.pl?gene=SPAG8
CIT	Citron Rho-Interacting Serine/Threonine Kinase	Protein Coding	O14578	55	GC12M119687	7.05628	https://www.genecards.org/cgi-bin/carddisp.pl?gene=CIT
MSH6	MutS Homolog 6	Protein Coding	P52701	58	GC02P047695	7.05307	https://www.genecards.org/cgi-bin/carddisp.pl?gene=MSH6
MIR339	MicroRNA 339	RNA Gene		27	GC07M001022	7.05154	https://www.genecards.org/cgi-bin/carddisp.pl?gene=MIR339
SPHK1	Sphingosine Kinase 1	Protein Coding	Q9NYA1	54	GC17P076376	7.05116	https://www.genecards.org/cgi-bin/carddisp.pl?gene=SPHK1
PAFAH1B1	Platelet Activating Factor Acetylhydrolase 1b Regulatory Subunit 1	Protein Coding	P43034	55	GC17P002593	7.0511	https://www.genecards.org/cgi-bin/carddisp.pl?gene=PAFAH1B1
HDAC9	Histone Deacetylase 9	Protein Coding	Q9UKV0	58	GC07P018086	7.04216	https://www.genecards.org/cgi-bin/carddisp.pl?gene=HDAC9
MSX1	Msh Homeobox 1	Protein Coding	P28360	54	GC04P004861	7.02967	https://www.genecards.org/cgi-bin/carddisp.pl?gene=MSX1
WNT10A	Wnt Family Member 10A	Protein Coding	Q9GZT5	53	GC02P219169	7.02732	https://www.genecards.org/cgi-bin/carddisp.pl?gene=WNT10A
MIR124-1	MicroRNA 124-1	RNA Gene		26	GC08M009903	7.02123	https://www.genecards.org/cgi-bin/carddisp.pl?gene=MIR124-1
NPC2	NPC Intracellular Cholesterol Transporter 2	Protein Coding	P61916	52	GC14M074476	7.02058	https://www.genecards.org/cgi-bin/carddisp.pl?gene=NPC2
GDNF	Glial Cell Derived Neurotrophic Factor	Protein Coding	P39905	59	GC05M037812	7.01288	https://www.genecards.org/cgi-bin/carddisp.pl?gene=GDNF
PMM2	Phosphomannomutase 2	Protein Coding	O15305	55	GC16P008788	7.01224	https://www.genecards.org/cgi-bin/carddisp.pl?gene=PMM2
OBSL1	Obscurin Like Cytoskeletal Adaptor 1	Protein Coding	O75147	45	GC02M219622	7.00766	https://www.genecards.org/cgi-bin/carddisp.pl?gene=OBSL1
COPB2	COPI Coat Complex Subunit Beta 2	Protein Coding	P35606	52	GC03M139355	7.00616	https://www.genecards.org/cgi-bin/carddisp.pl?gene=COPB2
PI4KA	Phosphatidylinositol 4-Kinase Alpha	Protein Coding	P42356	56	GC22M020707	7.00549	https://www.genecards.org/cgi-bin/carddisp.pl?gene=PI4KA
COL4A2	Collagen Type IV Alpha 2 Chain	Protein Coding	P08572	55	GC13P110305	7.004	https://www.genecards.org/cgi-bin/carddisp.pl?gene=COL4A2
NSD2	Nuclear Receptor Binding SET Domain Protein 2	Protein Coding	O96028	53	GC04P003990	6.99991	https://www.genecards.org/cgi-bin/carddisp.pl?gene=NSD2
MIR28	MicroRNA 28	RNA Gene		26	GC03P188688	6.99918	https://www.genecards.org/cgi-bin/carddisp.pl?gene=MIR28
SGSH	N-Sulfoglucosamine Sulfohydrolase	Protein Coding	P51688	54	GC17M080296	6.99582	https://www.genecards.org/cgi-bin/carddisp.pl?gene=SGSH
SLC10A7	Solute Carrier Family 10 Member 7	Protein Coding	Q0GE19	45	GC04M146253	6.99414	https://www.genecards.org/cgi-bin/carddisp.pl?gene=SLC10A7
DAG1	Dystroglycan 1	Protein Coding	Q14118	54	GC03P057638	6.99097	https://www.genecards.org/cgi-bin/carddisp.pl?gene=DAG1
LOC106627981	GBA Recombination Region	Functional Element		10	GC01P155233	6.98899	https://www.genecards.org/cgi-bin/carddisp.pl?gene=LOC106627981
CYBB	Cytochrome B-245 Beta Chain	Protein Coding	P04839	58	GC0XP037780	6.97771	https://www.genecards.org/cgi-bin/carddisp.pl?gene=CYBB
TBC1D24	TBC1 Domain Family Member 24	Protein Coding	Q9ULP9	48	GC16P002475	6.96452	https://www.genecards.org/cgi-bin/carddisp.pl?gene=TBC1D24
ADAMTSL1	ADAMTS Like 1	Protein Coding	Q8N6G6	50	GC09P017906	6.95759	https://www.genecards.org/cgi-bin/carddisp.pl?gene=ADAMTSL1
VPS13D	Vacuolar Protein Sorting 13 Homolog D	Protein Coding	Q5THJ4	43	GC01P040414	6.94913	https://www.genecards.org/cgi-bin/carddisp.pl?gene=VPS13D
CEBPB	CCAAT Enhancer Binding Protein Beta	Protein Coding	P17676	53	GC20P050190	6.93729	https://www.genecards.org/cgi-bin/carddisp.pl?gene=CEBPB
SLC12A2	Solute Carrier Family 12 Member 2	Protein Coding	P55011	59	GC05P128083	6.9364	https://www.genecards.org/cgi-bin/carddisp.pl?gene=SLC12A2
MIR499A	MicroRNA 499a	RNA Gene		29	GC20P034990	6.93393	https://www.genecards.org/cgi-bin/carddisp.pl?gene=MIR499A
PFAS	Phosphoribosylformylglycinamidine Synthase	Protein Coding	O15067	52	GC17P008247	6.92671	https://www.genecards.org/cgi-bin/carddisp.pl?gene=PFAS
OPRM1	Opioid Receptor Mu 1	Protein Coding	P35372	57	GC06P154267	6.92367	https://www.genecards.org/cgi-bin/carddisp.pl?gene=OPRM1
FGF9	Fibroblast Growth Factor 9	Protein Coding	P31371	53	GC13P021671	6.91726	https://www.genecards.org/cgi-bin/carddisp.pl?gene=FGF9
PDHA1	Pyruvate Dehydrogenase E1 Subunit Alpha 1	Protein Coding	P08559	56	GC0XP019343	6.9063	https://www.genecards.org/cgi-bin/carddisp.pl?gene=PDHA1
RASA1	RAS P21 Protein Activator 1	Protein Coding	P20936	55	GC05P087267	6.90341	https://www.genecards.org/cgi-bin/carddisp.pl?gene=RASA1
CR2	Complement C3d Receptor 2	Protein Coding	P20023	54	GC01P207454	6.90181	https://www.genecards.org/cgi-bin/carddisp.pl?gene=CR2
GATA3	GATA Binding Protein 3	Protein Coding	P23771	58	GC10P008045	6.8986	https://www.genecards.org/cgi-bin/carddisp.pl?gene=GATA3
MBP	Myelin Basic Protein	Protein Coding	P02686	53	GC18M076978	6.89116	https://www.genecards.org/cgi-bin/carddisp.pl?gene=MBP
EPOR	Erythropoietin Receptor	Protein Coding	P19235	56	GC19M011377	6.88743	https://www.genecards.org/cgi-bin/carddisp.pl?gene=EPOR
LEPR	Leptin Receptor	Protein Coding	P48357	59	GC01P065438	6.88681	https://www.genecards.org/cgi-bin/carddisp.pl?gene=LEPR
TIMP4	TIMP Metallopeptidase Inhibitor 4	Protein Coding	Q99727	46	GC03M012153	6.8844	https://www.genecards.org/cgi-bin/carddisp.pl?gene=TIMP4
MIR224	MicroRNA 224	RNA Gene		24	GC0XM151958	6.88268	https://www.genecards.org/cgi-bin/carddisp.pl?gene=MIR224
AHSG	Alpha 2-HS Glycoprotein	Protein Coding	P02765	53	GC03P186658	6.87776	https://www.genecards.org/cgi-bin/carddisp.pl?gene=AHSG
LOC113939944	Sharpr-MPRA Regulatory Region 9539	Functional Element		9	GC15P048520	6.85817	https://www.genecards.org/cgi-bin/carddisp.pl?gene=LOC113939944
IARS2	Isoleucyl-TRNA Synthetase 2, Mitochondrial	Protein Coding	Q9NSE4	50	GC01P220094	6.84436	https://www.genecards.org/cgi-bin/carddisp.pl?gene=IARS2
ATF2	Activating Transcription Factor 2	Protein Coding	P15336	54	GC02M175072	6.8433	https://www.genecards.org/cgi-bin/carddisp.pl?gene=ATF2
PRPF8	Pre-MRNA Processing Factor 8	Protein Coding	Q6P2Q9	50	GC17M001650	6.83806	https://www.genecards.org/cgi-bin/carddisp.pl?gene=PRPF8
EFEMP1	EGF Containing Fibulin Extracellular Matrix Protein 1	Protein Coding	Q12805	52	GC02M055865	6.8243	https://www.genecards.org/cgi-bin/carddisp.pl?gene=EFEMP1
RPL5	Ribosomal Protein L5	Protein Coding	P46777	56	GC01P092845	6.82121	https://www.genecards.org/cgi-bin/carddisp.pl?gene=RPL5
WNT3A	Wnt Family Member 3A	Protein Coding	P56704	55	GC01P231350	6.81903	https://www.genecards.org/cgi-bin/carddisp.pl?gene=WNT3A
FURIN	Furin, Paired Basic Amino Acid Cleaving Enzyme	Protein Coding	P09958	56	GC15P090868	6.80915	https://www.genecards.org/cgi-bin/carddisp.pl?gene=FURIN
GSR	Glutathione-Disulfide Reductase	Protein Coding	P00390	59	GC08M030678	6.80747	https://www.genecards.org/cgi-bin/carddisp.pl?gene=GSR
GSDME	Gasdermin E	Protein Coding	O60443	45	GC07M024699	6.79356	https://www.genecards.org/cgi-bin/carddisp.pl?gene=GSDME
CHD7	Chromodomain Helicase DNA Binding Protein 7	Protein Coding	Q9P2D1	54	GC08P060678	6.783	https://www.genecards.org/cgi-bin/carddisp.pl?gene=CHD7
DYSF	Dysferlin	Protein Coding	O75923	51	GC02P071453	6.77848	https://www.genecards.org/cgi-bin/carddisp.pl?gene=DYSF
COL4A5	Collagen Type IV Alpha 5 Chain	Protein Coding	P29400	52	GC0XP108439	6.77662	https://www.genecards.org/cgi-bin/carddisp.pl?gene=COL4A5
MYB	MYB Proto-Oncogene, Transcription Factor	Protein Coding	P10242	56	GC06P135181	6.77302	https://www.genecards.org/cgi-bin/carddisp.pl?gene=MYB
PTK2B	Protein Tyrosine Kinase 2 Beta	Protein Coding	Q14289	58	GC08P027311	6.77053	https://www.genecards.org/cgi-bin/carddisp.pl?gene=PTK2B
CDC45	Cell Division Cycle 45	Protein Coding	O75419	55	GC22P019479	6.7669	https://www.genecards.org/cgi-bin/carddisp.pl?gene=CDC45
SOX4	SRY-Box Transcription Factor 4	Protein Coding	Q06945	52	GC06P021593	6.75967	https://www.genecards.org/cgi-bin/carddisp.pl?gene=SOX4
FHIT	Fragile Histidine Triad Diadenosine Triphosphatase	Protein Coding	P49789	52	GC03M059747	6.74191	https://www.genecards.org/cgi-bin/carddisp.pl?gene=FHIT
PRKCA	Protein Kinase C Alpha	Protein Coding	P17252	59	GC17P066302	6.73522	https://www.genecards.org/cgi-bin/carddisp.pl?gene=PRKCA
FLT4	Fms Related Receptor Tyrosine Kinase 4	Protein Coding	P35916	61	GC05M182574	6.73483	https://www.genecards.org/cgi-bin/carddisp.pl?gene=FLT4
XRCC5	X-Ray Repair Cross Complementing 5	Protein Coding	P13010	53	GC02P216107	6.73372	https://www.genecards.org/cgi-bin/carddisp.pl?gene=XRCC5
CSF3R	Colony Stimulating Factor 3 Receptor	Protein Coding	Q99062	55	GC01M036466	6.72886	https://www.genecards.org/cgi-bin/carddisp.pl?gene=CSF3R
TRIP4	Thyroid Hormone Receptor Interactor 4	Protein Coding	Q15650	50	GC15P157652	6.72287	https://www.genecards.org/cgi-bin/carddisp.pl?gene=TRIP4
CYP21A2	Cytochrome P450 Family 21 Subfamily A Member 2	Protein Coding	P08686	52	GC06P134844	6.72119	https://www.genecards.org/cgi-bin/carddisp.pl?gene=CYP21A2
FGF1	Fibroblast Growth Factor 1	Protein Coding	P05230	56	GC05M142555	6.70771	https://www.genecards.org/cgi-bin/carddisp.pl?gene=FGF1
RAB23	RAB23, Member RAS Oncogene Family	Protein Coding	Q9ULC3	51	GC06M094198	6.69901	https://www.genecards.org/cgi-bin/carddisp.pl?gene=RAB23
XRCC6	X-Ray Repair Cross Complementing 6	Protein Coding	P12956	54	GC22P070718	6.69716	https://www.genecards.org/cgi-bin/carddisp.pl?gene=XRCC6
IDS	Iduronate 2-Sulfatase	Protein Coding	P22304	56	GC0XM149476	6.6929	https://www.genecards.org/cgi-bin/carddisp.pl?gene=IDS
MYOD1	Myogenic Differentiation 1	Protein Coding	P15172	55	GC11P017719	6.69253	https://www.genecards.org/cgi-bin/carddisp.pl?gene=MYOD1
GNRH1	Gonadotropin Releasing Hormone 1	Protein Coding	P01148	50	GC08M025419	6.68253	https://www.genecards.org/cgi-bin/carddisp.pl?gene=GNRH1
EMG1	EMG1 N1-Specific Pseudouridine Methyltransferase	Protein Coding	Q92979	47	GC12P006970	6.66265	https://www.genecards.org/cgi-bin/carddisp.pl?gene=EMG1
MEF2C	Myocyte Enhancer Factor 2C	Protein Coding	Q06413	56	GC05M088718	6.65113	https://www.genecards.org/cgi-bin/carddisp.pl?gene=MEF2C
POU1F1	POU Class 1 Homeobox 1	Protein Coding	P28069	50	GC03M087259	6.63729	https://www.genecards.org/cgi-bin/carddisp.pl?gene=POU1F1
ANKH	ANKH Inorganic Pyrophosphate Transport Regulator	Protein Coding	Q9HCJ1	48	GC05M014814	6.63387	https://www.genecards.org/cgi-bin/carddisp.pl?gene=ANKH
SGCA	Sarcoglycan Alpha	Protein Coding	Q16586	51	GC17P050164	6.61876	https://www.genecards.org/cgi-bin/carddisp.pl?gene=SGCA
LHX4	LIM Homeobox 4	Protein Coding	Q969G2	50	GC01P180230	6.61647	https://www.genecards.org/cgi-bin/carddisp.pl?gene=LHX4
DONSON	DNA Replication Fork Stabilization Factor DONSON	Protein Coding	Q9NYP3	43	GC21M033559	6.61521	https://www.genecards.org/cgi-bin/carddisp.pl?gene=DONSON
GHR	Growth Hormone Receptor	Protein Coding	P10912	55	GC05P042429	6.61494	https://www.genecards.org/cgi-bin/carddisp.pl?gene=GHR
LRP2	LDL Receptor Related Protein 2	Protein Coding	P98164	58	GC02M169127	6.61377	https://www.genecards.org/cgi-bin/carddisp.pl?gene=LRP2
SREBF2	Sterol Regulatory Element Binding Transcription Factor 2	Protein Coding	Q12772	52	GC22P041833	6.61344	https://www.genecards.org/cgi-bin/carddisp.pl?gene=SREBF2
MIR92A2	MicroRNA 92a-2	RNA Gene		22	GC0XM134449	6.60636	https://www.genecards.org/cgi-bin/carddisp.pl?gene=MIR92A2
WT1	WT1 Transcription Factor	Protein Coding	P19544	56	GC11M032365	6.5961	https://www.genecards.org/cgi-bin/carddisp.pl?gene=WT1
ZEB1	Zinc Finger E-Box Binding Homeobox 1	Protein Coding	P37275	57	GC10P031318	6.59238	https://www.genecards.org/cgi-bin/carddisp.pl?gene=ZEB1
ESR2	Estrogen Receptor 2	Protein Coding	Q92731	58	GC14M064084	6.58035	https://www.genecards.org/cgi-bin/carddisp.pl?gene=ESR2
GATA2	GATA Binding Protein 2	Protein Coding	P23769	57	GC03M128479	6.57287	https://www.genecards.org/cgi-bin/carddisp.pl?gene=GATA2
APTX	Aprataxin	Protein Coding	Q7Z2E3	53	GC09M032886	6.56232	https://www.genecards.org/cgi-bin/carddisp.pl?gene=APTX
MIR196A1	MicroRNA 196a-1	RNA Gene		29	GC17M048632	6.56008	https://www.genecards.org/cgi-bin/carddisp.pl?gene=MIR196A1
DAPK1	Death Associated Protein Kinase 1	Protein Coding	P53355	57	GC09P087497	6.54692	https://www.genecards.org/cgi-bin/carddisp.pl?gene=DAPK1
MPZ	Myelin Protein Zero	Protein Coding	P25189	52	GC01M161345	6.53835	https://www.genecards.org/cgi-bin/carddisp.pl?gene=MPZ
SOX11	SRY-Box Transcription Factor 11	Protein Coding	P35716	49	GC02P005707	6.53661	https://www.genecards.org/cgi-bin/carddisp.pl?gene=SOX11
CDK5	Cyclin Dependent Kinase 5	Protein Coding	Q00535	62	GC07M151053	6.53039	https://www.genecards.org/cgi-bin/carddisp.pl?gene=CDK5
HTR2A	5-Hydroxytryptamine Receptor 2A	Protein Coding	P28223	56	GC13M046831	6.52821	https://www.genecards.org/cgi-bin/carddisp.pl?gene=HTR2A
PROP1	PROP Paired-Like Homeobox 1	Protein Coding	O75360	48	GC05M177992	6.519	https://www.genecards.org/cgi-bin/carddisp.pl?gene=PROP1
PROS1	Protein S	Protein Coding	P07225	57	GC03M093873	6.51759	https://www.genecards.org/cgi-bin/carddisp.pl?gene=PROS1
PDPN	Podoplanin	Protein Coding	Q86YL7	50	GC01P013583	6.51704	https://www.genecards.org/cgi-bin/carddisp.pl?gene=PDPN
HOXA11-AS	HOXA11 Antisense RNA	RNA Gene		28	GC07P027184	6.51237	https://www.genecards.org/cgi-bin/carddisp.pl?gene=HOXA11-AS
CARD14	Caspase Recruitment Domain Family Member 14	Protein Coding	Q9BXL6	51	GC17P113324	6.51106	https://www.genecards.org/cgi-bin/carddisp.pl?gene=CARD14
IFI27	Interferon Alpha Inducible Protein 27	Protein Coding	P40305	47	GC14P094104	6.50967	https://www.genecards.org/cgi-bin/carddisp.pl?gene=IFI27
RRM2B	Ribonucleotide Reductase Regulatory TP53 Inducible Subunit M2B	Protein Coding	Q7LG56	57	GC08M102204	6.50701	https://www.genecards.org/cgi-bin/carddisp.pl?gene=RRM2B
TRA-TGC7-1	TRNA-Ala (Anticodon TGC) 7-1	RNA Gene		14	GC06M093612	6.49542	https://www.genecards.org/cgi-bin/carddisp.pl?gene=TRA-TGC7-1
IGF2R	Insulin Like Growth Factor 2 Receptor	Protein Coding	P11717	56	GC06P159969	6.4876	https://www.genecards.org/cgi-bin/carddisp.pl?gene=IGF2R
FOXJ1	Forkhead Box J1	Protein Coding	Q92949	47	GC17M076136	6.48664	https://www.genecards.org/cgi-bin/carddisp.pl?gene=FOXJ1
ACADVL	Acyl-CoA Dehydrogenase Very Long Chain	Protein Coding	P49748	54	GC17P111148	6.47614	https://www.genecards.org/cgi-bin/carddisp.pl?gene=ACADVL
RNASEH2B	Ribonuclease H2 Subunit B	Protein Coding	Q5TBB1	46	GC13P050909	6.46866	https://www.genecards.org/cgi-bin/carddisp.pl?gene=RNASEH2B
SCN4A	Sodium Voltage-Gated Channel Alpha Subunit 4	Protein Coding	P35499	54	GC17M063938	6.45998	https://www.genecards.org/cgi-bin/carddisp.pl?gene=SCN4A
HSPA9	Heat Shock Protein Family A (Hsp70) Member 9	Protein Coding	P38646	56	GC05M138554	6.45858	https://www.genecards.org/cgi-bin/carddisp.pl?gene=HSPA9
RHO	Rhodopsin	Protein Coding	P08100	56	GC03P139009	6.45117	https://www.genecards.org/cgi-bin/carddisp.pl?gene=RHO
PORCN	Porcupine O-Acyltransferase	Protein Coding	Q9H237	51	GC0XP057556	6.44976	https://www.genecards.org/cgi-bin/carddisp.pl?gene=PORCN
F2RL1	F2R Like Trypsin Receptor 1	Protein Coding	P55085	53	GC05P076818	6.44477	https://www.genecards.org/cgi-bin/carddisp.pl?gene=F2RL1
MGP	Matrix Gla Protein	Protein Coding	P08493	52	GC12M029578	6.43616	https://www.genecards.org/cgi-bin/carddisp.pl?gene=MGP
NPC1	NPC Intracellular Cholesterol Transporter 1	Protein Coding	O15118	59	GC18M023506	6.4344	https://www.genecards.org/cgi-bin/carddisp.pl?gene=NPC1
SFRP4	Secreted Frizzled Related Protein 4	Protein Coding	Q6FHJ7	52	GC07M037912	6.43085	https://www.genecards.org/cgi-bin/carddisp.pl?gene=SFRP4
WDR35	WD Repeat Domain 35	Protein Coding	Q9P2L0	49	GC02M019910	6.42924	https://www.genecards.org/cgi-bin/carddisp.pl?gene=WDR35
ERBB4	Erb-B2 Receptor Tyrosine Kinase 4	Protein Coding	Q15303	63	GC02M211375	6.42807	https://www.genecards.org/cgi-bin/carddisp.pl?gene=ERBB4
PHEX	Phosphate Regulating Endopeptidase X-Linked	Protein Coding	P78562	51	GC0XP022032	6.42807	https://www.genecards.org/cgi-bin/carddisp.pl?gene=PHEX
MIR199B	MicroRNA 199b	RNA Gene		27	GC09M128244	6.42174	https://www.genecards.org/cgi-bin/carddisp.pl?gene=MIR199B
PITX1	Paired Like Homeodomain 1	Protein Coding	P78337	53	GC05M135027	6.41652	https://www.genecards.org/cgi-bin/carddisp.pl?gene=PITX1
RPS27A	Ribosomal Protein S27a	Protein Coding	P62979	52	GC02P055231	6.40981	https://www.genecards.org/cgi-bin/carddisp.pl?gene=RPS27A
DNMT1	DNA Methyltransferase 1	Protein Coding	P26358	61	GC19M010133	6.40651	https://www.genecards.org/cgi-bin/carddisp.pl?gene=DNMT1
KIFBP	Kinesin Family Binding Protein	Protein Coding	Q96EK5	45	GC10P068993	6.39425	https://www.genecards.org/cgi-bin/carddisp.pl?gene=KIFBP
MIR211	MicroRNA 211	RNA Gene		29	GC15M031065	6.39131	https://www.genecards.org/cgi-bin/carddisp.pl?gene=MIR211
DOK7	Docking Protein 7	Protein Coding	Q18PE1	47	GC04P004117	6.38723	https://www.genecards.org/cgi-bin/carddisp.pl?gene=DOK7
CC2D2A	Coiled-Coil And C2 Domain Containing 2A	Protein Coding	Q9P2K1	49	GC04P024665	6.38721	https://www.genecards.org/cgi-bin/carddisp.pl?gene=CC2D2A
HFE	Homeostatic Iron Regulator	Protein Coding	Q30201	54	GC06P026087	6.38454	https://www.genecards.org/cgi-bin/carddisp.pl?gene=HFE
AUTS2	Activator Of Transcription And Developmental Regulator AUTS2	Protein Coding	Q8WXX7	51	GC07P069598	6.37973	https://www.genecards.org/cgi-bin/carddisp.pl?gene=AUTS2
ATF4	Activating Transcription Factor 4	Protein Coding	P18848	55	GC22P039519	6.37222	https://www.genecards.org/cgi-bin/carddisp.pl?gene=ATF4
ADAMTS7	ADAM Metallopeptidase With Thrombospondin Type 1 Motif 7	Protein Coding	Q9UKP4	47	GC15M078759	6.36149	https://www.genecards.org/cgi-bin/carddisp.pl?gene=ADAMTS7
FGF23	Fibroblast Growth Factor 23	Protein Coding	Q9GZV9	55	GC12M004368	6.34965	https://www.genecards.org/cgi-bin/carddisp.pl?gene=FGF23
MEN1	Menin 1	Protein Coding	O00255	54	GC11M064803	6.34755	https://www.genecards.org/cgi-bin/carddisp.pl?gene=MEN1
TEK	TEK Receptor Tyrosine Kinase	Protein Coding	Q02763	60	GC09P027109	6.34734	https://www.genecards.org/cgi-bin/carddisp.pl?gene=TEK
NANS	N-Acetylneuraminate Synthase	Protein Coding	Q9NR45	50	GC09P098056	6.33871	https://www.genecards.org/cgi-bin/carddisp.pl?gene=NANS
SDC1	Syndecan 1	Protein Coding	P18827	51	GC02M020200	6.33801	https://www.genecards.org/cgi-bin/carddisp.pl?gene=SDC1
FGA	Fibrinogen Alpha Chain	Protein Coding	P02671	58	GC04M154583	6.33534	https://www.genecards.org/cgi-bin/carddisp.pl?gene=FGA
COL18A1	Collagen Type XVIII Alpha 1 Chain	Protein Coding	P39060	55	GC21P045405	6.3328	https://www.genecards.org/cgi-bin/carddisp.pl?gene=COL18A1
RPS6KB1	Ribosomal Protein S6 Kinase B1	Protein Coding	P23443	59	GC17P059893	6.32793	https://www.genecards.org/cgi-bin/carddisp.pl?gene=RPS6KB1
MIR200C	MicroRNA 200c	RNA Gene		29	GC12P038995	6.32133	https://www.genecards.org/cgi-bin/carddisp.pl?gene=MIR200C
SOCS3	Suppressor Of Cytokine Signaling 3	Protein Coding	O14543	52	GC17M078356	6.3173	https://www.genecards.org/cgi-bin/carddisp.pl?gene=SOCS3
ADAMTS13	ADAM Metallopeptidase With Thrombospondin Type 1 Motif 13	Protein Coding	Q76LX8	56	GC09P133414	6.31037	https://www.genecards.org/cgi-bin/carddisp.pl?gene=ADAMTS13
DSPP	Dentin Sialophosphoprotein	Protein Coding	Q9NZW4	47	GC04P087608	6.30575	https://www.genecards.org/cgi-bin/carddisp.pl?gene=DSPP
ALX3	ALX Homeobox 3	Protein Coding	O95076	42	GC01M110059	6.29884	https://www.genecards.org/cgi-bin/carddisp.pl?gene=ALX3
CX3CL1	C-X3-C Motif Chemokine Ligand 1	Protein Coding	P78423	53	GC16P057372	6.29468	https://www.genecards.org/cgi-bin/carddisp.pl?gene=CX3CL1
EED	Embryonic Ectoderm Development	Protein Coding	O75530	52	GC11P090426	6.27774	https://www.genecards.org/cgi-bin/carddisp.pl?gene=EED
TRC-GCA24-1	TRNA-Cys (GCA) 24-1	RNA Gene		11	GC17M077502	6.27511	https://www.genecards.org/cgi-bin/carddisp.pl?gene=TRC-GCA24-1
STAMBP	STAM Binding Protein	Protein Coding	O95630	52	GC02P073828	6.2731	https://www.genecards.org/cgi-bin/carddisp.pl?gene=STAMBP
SORL1	Sortilin Related Receptor 1	Protein Coding	Q92673	54	GC11P121452	6.27287	https://www.genecards.org/cgi-bin/carddisp.pl?gene=SORL1
PTDSS1	Phosphatidylserine Synthase 1	Protein Coding	P48651	51	GC08P096261	6.2582	https://www.genecards.org/cgi-bin/carddisp.pl?gene=PTDSS1
CDKN3	Cyclin Dependent Kinase Inhibitor 3	Protein Coding	Q16667	51	GC14P054398	6.25227	https://www.genecards.org/cgi-bin/carddisp.pl?gene=CDKN3
AFF3	ALF Transcription Elongation Factor 3	Protein Coding	P51826	46	GC02M099545	6.25061	https://www.genecards.org/cgi-bin/carddisp.pl?gene=AFF3
IGFBP7	Insulin Like Growth Factor Binding Protein 7	Protein Coding	Q16270	54	GC04M057030	6.24714	https://www.genecards.org/cgi-bin/carddisp.pl?gene=IGFBP7
MEPE	Matrix Extracellular Phosphoglycoprotein	Protein Coding	Q9NQ76	46	GC04P087821	6.24302	https://www.genecards.org/cgi-bin/carddisp.pl?gene=MEPE
PWAR1	Prader Willi/Angelman Region RNA 1	RNA Gene		22	GC15P025135	6.22045	https://www.genecards.org/cgi-bin/carddisp.pl?gene=PWAR1
SOX5	SRY-Box Transcription Factor 5	Protein Coding	P35711	53	GC12M023529	6.21796	https://www.genecards.org/cgi-bin/carddisp.pl?gene=SOX5
MIR4693	MicroRNA 4693	RNA Gene		18	GC11P103849	6.21778	https://www.genecards.org/cgi-bin/carddisp.pl?gene=MIR4693
DNMT3A	DNA Methyltransferase 3 Alpha	Protein Coding	Q9Y6K1	60	GC02M025228	6.21185	https://www.genecards.org/cgi-bin/carddisp.pl?gene=DNMT3A
MBTPS1	Membrane Bound Transcription Factor Peptidase, Site 1	Protein Coding	Q14703	52	GC16M084053	6.20284	https://www.genecards.org/cgi-bin/carddisp.pl?gene=MBTPS1
MIRLET7B	MicroRNA Let-7b	RNA Gene		27	GC22P070828	6.1976	https://www.genecards.org/cgi-bin/carddisp.pl?gene=MIRLET7B
NEU1	Neuraminidase 1	Protein Coding	Q99519	55	GC06M031857	6.19702	https://www.genecards.org/cgi-bin/carddisp.pl?gene=NEU1
POLR1C	RNA Polymerase I And III Subunit C	Protein Coding	O15160	53	GC06P135045	6.19335	https://www.genecards.org/cgi-bin/carddisp.pl?gene=POLR1C
BUB1B	BUB1 Mitotic Checkpoint Serine/Threonine Kinase B	Protein Coding	O60566	58	GC15P040161	6.19239	https://www.genecards.org/cgi-bin/carddisp.pl?gene=BUB1B
COL6A2	Collagen Type VI Alpha 2 Chain	Protein Coding	P12110	53	GC21P046098	6.1909	https://www.genecards.org/cgi-bin/carddisp.pl?gene=COL6A2
WDR19	WD Repeat Domain 19	Protein Coding	Q8NEZ3	47	GC04P039184	6.18969	https://www.genecards.org/cgi-bin/carddisp.pl?gene=WDR19
CCNB1	Cyclin B1	Protein Coding	P14635	56	GC05P069167	6.17486	https://www.genecards.org/cgi-bin/carddisp.pl?gene=CCNB1
PAH	Phenylalanine Hydroxylase	Protein Coding	P00439	56	GC12M102836	6.17244	https://www.genecards.org/cgi-bin/carddisp.pl?gene=PAH
HSPB2	Heat Shock Protein Family B (Small) Member 2	Protein Coding	Q16082	48	GC11P112498	6.17087	https://www.genecards.org/cgi-bin/carddisp.pl?gene=HSPB2
ABCA1	ATP Binding Cassette Subfamily A Member 1	Protein Coding	O95477	58	GC09M104781	6.16632	https://www.genecards.org/cgi-bin/carddisp.pl?gene=ABCA1
CLN5	CLN5 Intracellular Trafficking Protein	Protein Coding	O75503	50	GC13P076990	6.16283	https://www.genecards.org/cgi-bin/carddisp.pl?gene=CLN5
LEPQTL1	Leptin, Serum Levels Of	Genetic Locus		10	GC02U903086	6.1624	https://www.genecards.org/cgi-bin/carddisp.pl?gene=LEPQTL1
C3	Complement C3	Protein Coding	P01024	58	GC19M006677	6.15763	https://www.genecards.org/cgi-bin/carddisp.pl?gene=C3
GNS	Glucosamine (N-Acetyl)-6-Sulfatase	Protein Coding	P15586	52	GC12M064713	6.15126	https://www.genecards.org/cgi-bin/carddisp.pl?gene=GNS
ZFPM2	Zinc Finger Protein, FOG Family Member 2	Protein Coding	Q8WW38	48	GC08P104590	6.15118	https://www.genecards.org/cgi-bin/carddisp.pl?gene=ZFPM2
GNPTG	N-Acetylglucosamine-1-Phosphate Transferase Subunit Gamma	Protein Coding	Q9UJJ9	45	GC16P001351	6.12958	https://www.genecards.org/cgi-bin/carddisp.pl?gene=GNPTG
ADM	Adrenomedullin	Protein Coding	P35318	54	GC11P011175	6.12552	https://www.genecards.org/cgi-bin/carddisp.pl?gene=ADM
SMN2	Survival Of Motor Neuron 2, Centromeric	Protein Coding	Q16637	48	GC05P070049	6.10955	https://www.genecards.org/cgi-bin/carddisp.pl?gene=SMN2
KDM6A	Lysine Demethylase 6A	Protein Coding	O15550	56	GC0XP044873	6.09632	https://www.genecards.org/cgi-bin/carddisp.pl?gene=KDM6A
MIR185	MicroRNA 185	RNA Gene		29	GC22P069932	6.09099	https://www.genecards.org/cgi-bin/carddisp.pl?gene=MIR185
MITF	Melanocyte Inducing Transcription Factor	Protein Coding	O75030	57	GC03P069740	6.06862	https://www.genecards.org/cgi-bin/carddisp.pl?gene=MITF
TRAPPC9	Trafficking Protein Particle Complex Subunit 9	Protein Coding	Q96Q05	48	GC08M139728	6.06671	https://www.genecards.org/cgi-bin/carddisp.pl?gene=TRAPPC9
ORC4	Origin Recognition Complex Subunit 4	Protein Coding	O43929	51	GC02M147930	6.04799	https://www.genecards.org/cgi-bin/carddisp.pl?gene=ORC4
SMAD7	SMAD Family Member 7	Protein Coding	O15105	53	GC18M048919	6.04086	https://www.genecards.org/cgi-bin/carddisp.pl?gene=SMAD7
MAX	MYC Associated Factor X	Protein Coding	P61244	55	GC14M065312	6.0283	https://www.genecards.org/cgi-bin/carddisp.pl?gene=MAX
ACVRL1	Activin A Receptor Like Type 1	Protein Coding	P37023	59	GC12P051906	6.02311	https://www.genecards.org/cgi-bin/carddisp.pl?gene=ACVRL1
CIITA	Class II Major Histocompatibility Complex Transactivator	Protein Coding	P33076	53	GC16P080655	6.01425	https://www.genecards.org/cgi-bin/carddisp.pl?gene=CIITA
DYNC2H1	Dynein Cytoplasmic 2 Heavy Chain 1	Protein Coding	Q8NCM8	47	GC11P103109	6.01394	https://www.genecards.org/cgi-bin/carddisp.pl?gene=DYNC2H1
RPL35A	Ribosomal Protein L35a	Protein Coding	P18077	51	GC03P198933	5.99812	https://www.genecards.org/cgi-bin/carddisp.pl?gene=RPL35A
GLA	Galactosidase Alpha	Protein Coding	P06280	58	GC0XM101393	5.98362	https://www.genecards.org/cgi-bin/carddisp.pl?gene=GLA
KAT6B	Lysine Acetyltransferase 6B	Protein Coding	Q8WYB5	53	GC10P074918	5.97869	https://www.genecards.org/cgi-bin/carddisp.pl?gene=KAT6B
TFPI	Tissue Factor Pathway Inhibitor	Protein Coding	P10646	54	GC02M187464	5.96534	https://www.genecards.org/cgi-bin/carddisp.pl?gene=TFPI
ABCC6	ATP Binding Cassette Subfamily C Member 6	Protein Coding	O95255	56	GC16M020960	5.96496	https://www.genecards.org/cgi-bin/carddisp.pl?gene=ABCC6
CYBA	Cytochrome B-245 Alpha Chain	Protein Coding	P13498	55	GC16M088643	5.96468	https://www.genecards.org/cgi-bin/carddisp.pl?gene=CYBA
EWSR1	EWS RNA Binding Protein 1	Protein Coding	Q01844	54	GC22P070291	5.95281	https://www.genecards.org/cgi-bin/carddisp.pl?gene=EWSR1
ADD1	Adducin 1	Protein Coding	P35611	53	GC04P004070	5.93868	https://www.genecards.org/cgi-bin/carddisp.pl?gene=ADD1
AMBP	Alpha-1-Microglobulin/Bikunin Precursor	Protein Coding	P02760	52	GC09M114060	5.93169	https://www.genecards.org/cgi-bin/carddisp.pl?gene=AMBP
NKX3-2	NK3 Homeobox 2	Protein Coding	P78367	45	GC04M013542	5.93155	https://www.genecards.org/cgi-bin/carddisp.pl?gene=NKX3-2
CCL20	C-C Motif Chemokine Ligand 20	Protein Coding	P78556	51	GC02P227846	5.92411	https://www.genecards.org/cgi-bin/carddisp.pl?gene=CCL20
PDGFRA	Platelet Derived Growth Factor Receptor Alpha	Protein Coding	P16234	62	GC04P054229	5.92291	https://www.genecards.org/cgi-bin/carddisp.pl?gene=PDGFRA
CYP17A1	Cytochrome P450 Family 17 Subfamily A Member 1	Protein Coding	P05093	58	GC10M102830	5.91239	https://www.genecards.org/cgi-bin/carddisp.pl?gene=CYP17A1
GNB3	G Protein Subunit Beta 3	Protein Coding	P16520	55	GC12P006839	5.90846	https://www.genecards.org/cgi-bin/carddisp.pl?gene=GNB3
PDE4D	Phosphodiesterase 4D	Protein Coding	Q08499	58	GC05M058969	5.90605	https://www.genecards.org/cgi-bin/carddisp.pl?gene=PDE4D
RPS24	Ribosomal Protein S24	Protein Coding	P62847	52	GC10P078033	5.9056	https://www.genecards.org/cgi-bin/carddisp.pl?gene=RPS24
ALS2	Alsin Rho Guanine Nucleotide Exchange Factor ALS2	Protein Coding	Q96Q42	53	GC02M201701	5.89513	https://www.genecards.org/cgi-bin/carddisp.pl?gene=ALS2
SLC6A4	Solute Carrier Family 6 Member 4	Protein Coding	P31645	57	GC17M030194	5.89205	https://www.genecards.org/cgi-bin/carddisp.pl?gene=SLC6A4
CHAT	Choline O-Acetyltransferase	Protein Coding	P28329	57	GC10P049609	5.88648	https://www.genecards.org/cgi-bin/carddisp.pl?gene=CHAT
CDH23	Cadherin Related 23	Protein Coding	Q9H251	54	GC10P071396	5.88092	https://www.genecards.org/cgi-bin/carddisp.pl?gene=CDH23
CACNA1C	Calcium Voltage-Gated Channel Subunit Alpha1 C	Protein Coding	Q13936	58	GC12P001970	5.88081	https://www.genecards.org/cgi-bin/carddisp.pl?gene=CACNA1C
HNRNPK	Heterogeneous Nuclear Ribonucleoprotein K	Protein Coding	P61978	54	GC09M109180	5.87832	https://www.genecards.org/cgi-bin/carddisp.pl?gene=HNRNPK
ITGA4	Integrin Subunit Alpha 4	Protein Coding	P13612	57	GC02P181467	5.87352	https://www.genecards.org/cgi-bin/carddisp.pl?gene=ITGA4
TMEM216	Transmembrane Protein 216	Protein Coding	Q9P0N5	44	GC11P088728	5.87304	https://www.genecards.org/cgi-bin/carddisp.pl?gene=TMEM216
GPX4	Glutathione Peroxidase 4	Protein Coding	P36969	56	GC19P001103	5.8725	https://www.genecards.org/cgi-bin/carddisp.pl?gene=GPX4
BICD2	BICD Cargo Adaptor 2	Protein Coding	Q8TD16	50	GC09M092711	5.86405	https://www.genecards.org/cgi-bin/carddisp.pl?gene=BICD2
DLX2	Distal-Less Homeobox 2	Protein Coding	Q07687	46	GC02M172099	5.85608	https://www.genecards.org/cgi-bin/carddisp.pl?gene=DLX2
ANK3	Ankyrin 3	Protein Coding	Q12955	51	GC10M060026	5.84413	https://www.genecards.org/cgi-bin/carddisp.pl?gene=ANK3
IGFBP5	Insulin Like Growth Factor Binding Protein 5	Protein Coding	P24593	51	GC02M216672	5.83969	https://www.genecards.org/cgi-bin/carddisp.pl?gene=IGFBP5
PROC	Protein C, Inactivator Of Coagulation Factors Va And VIIIa	Protein Coding	P04070	60	GC02P127418	5.83817	https://www.genecards.org/cgi-bin/carddisp.pl?gene=PROC
BSG	Basigin (Ok Blood Group)	Protein Coding	P35613	53	GC19P000571	5.83117	https://www.genecards.org/cgi-bin/carddisp.pl?gene=BSG
RNASEH2A	Ribonuclease H2 Subunit A	Protein Coding	O75792	52	GC19P112449	5.82713	https://www.genecards.org/cgi-bin/carddisp.pl?gene=RNASEH2A
IL1R2	Interleukin 1 Receptor Type 2	Protein Coding	P27930	53	GC02P101991	5.8218	https://www.genecards.org/cgi-bin/carddisp.pl?gene=IL1R2
TSR2	TSR2 Ribosome Maturation Factor	Protein Coding	Q969E8	45	GC0XP057790	5.81838	https://www.genecards.org/cgi-bin/carddisp.pl?gene=TSR2
AXIN1	Axin 1	Protein Coding	O15169	55	GC16M000287	5.81007	https://www.genecards.org/cgi-bin/carddisp.pl?gene=AXIN1
SERPINA3	Serpin Family A Member 3	Protein Coding	P01011	52	GC14P094612	5.80609	https://www.genecards.org/cgi-bin/carddisp.pl?gene=SERPINA3
FOXO3	Forkhead Box O3	Protein Coding	O43524	56	GC06P108559	5.79977	https://www.genecards.org/cgi-bin/carddisp.pl?gene=FOXO3
KIF7	Kinesin Family Member 7	Protein Coding	Q2M1P5	48	GC15M089608	5.79881	https://www.genecards.org/cgi-bin/carddisp.pl?gene=KIF7
IL21	Interleukin 21	Protein Coding	Q9HBE4	53	GC04M122612	5.79311	https://www.genecards.org/cgi-bin/carddisp.pl?gene=IL21
ABCC9	ATP Binding Cassette Subfamily C Member 9	Protein Coding	O60706	54	GC12M021797	5.78092	https://www.genecards.org/cgi-bin/carddisp.pl?gene=ABCC9
GPC3	Glypican 3	Protein Coding	P51654	55	GC0XM133535	5.77941	https://www.genecards.org/cgi-bin/carddisp.pl?gene=GPC3
RXRA	Retinoid X Receptor Alpha	Protein Coding	P19793	57	GC09P134317	5.77913	https://www.genecards.org/cgi-bin/carddisp.pl?gene=RXRA
MIR27B	MicroRNA 27b	RNA Gene		28	GC09P100480	5.77391	https://www.genecards.org/cgi-bin/carddisp.pl?gene=MIR27B
DPAGT1	Dolichyl-Phosphate N-Acetylglucosaminephosphotransferase 1	Protein Coding	Q9H3H5	53	GC11M126559	5.76583	https://www.genecards.org/cgi-bin/carddisp.pl?gene=DPAGT1
GJB6	Gap Junction Protein Beta 6	Protein Coding	O95452	51	GC13M020221	5.76474	https://www.genecards.org/cgi-bin/carddisp.pl?gene=GJB6
GMPPB	GDP-Mannose Pyrophosphorylase B	Protein Coding	Q9Y5P6	52	GC03M049716	5.76431	https://www.genecards.org/cgi-bin/carddisp.pl?gene=GMPPB
HOXD13	Homeobox D13	Protein Coding	P35453	50	GC02P176092	5.76373	https://www.genecards.org/cgi-bin/carddisp.pl?gene=HOXD13
FBLN5	Fibulin 5	Protein Coding	Q9UBX5	55	GC14M091869	5.7596	https://www.genecards.org/cgi-bin/carddisp.pl?gene=FBLN5
PAX7	Paired Box 7	Protein Coding	P23759	52	GC01P041073	5.75932	https://www.genecards.org/cgi-bin/carddisp.pl?gene=PAX7
MECOM	MDS1 And EVI1 Complex Locus	Protein Coding	Q03112	56	GC03M169083	5.75786	https://www.genecards.org/cgi-bin/carddisp.pl?gene=MECOM
HTT	Huntingtin	Protein Coding	P42858	53	GC04P003041	5.75449	https://www.genecards.org/cgi-bin/carddisp.pl?gene=HTT
DRD2	Dopamine Receptor D2	Protein Coding	P14416	58	GC11M113409	5.75312	https://www.genecards.org/cgi-bin/carddisp.pl?gene=DRD2
HYAL1	Hyaluronidase 1	Protein Coding	Q12794	55	GC03M050299	5.75167	https://www.genecards.org/cgi-bin/carddisp.pl?gene=HYAL1
EYA1	EYA Transcriptional Coactivator And Phosphatase 1	Protein Coding	Q99502	52	GC08M071210	5.74934	https://www.genecards.org/cgi-bin/carddisp.pl?gene=EYA1
IGFBP1	Insulin Like Growth Factor Binding Protein 1	Protein Coding	P08833	52	GC07P049577	5.74142	https://www.genecards.org/cgi-bin/carddisp.pl?gene=IGFBP1
SLPI	Secretory Leukocyte Peptidase Inhibitor	Protein Coding	P03973	50	GC20M045252	5.7373	https://www.genecards.org/cgi-bin/carddisp.pl?gene=SLPI
LNCRNA-ATB	LncRNA Activated By TGF-Beta	RNA Gene		14	GC14P046547	5.73437	https://www.genecards.org/cgi-bin/carddisp.pl?gene=LNCRNA-ATB
HSD11B1	Hydroxysteroid 11-Beta Dehydrogenase 1	Protein Coding	P28845	59	GC01P209686	5.7318	https://www.genecards.org/cgi-bin/carddisp.pl?gene=HSD11B1
CYP2C9	Cytochrome P450 Family 2 Subfamily C Member 9	Protein Coding	P11712	55	GC10P094938	5.726	https://www.genecards.org/cgi-bin/carddisp.pl?gene=CYP2C9
FAT1	FAT Atypical Cadherin 1	Protein Coding	Q14517	47	GC04M186587	5.72358	https://www.genecards.org/cgi-bin/carddisp.pl?gene=FAT1
MIR3133	MicroRNA 3133	RNA Gene		16	GC02P241477	5.71191	https://www.genecards.org/cgi-bin/carddisp.pl?gene=MIR3133
CAMK2A	Calcium/Calmodulin Dependent Protein Kinase II Alpha	Protein Coding	Q9UQM7	61	GC05M150219	5.71025	https://www.genecards.org/cgi-bin/carddisp.pl?gene=CAMK2A
CHI3L1	Chitinase 3 Like 1	Protein Coding	P36222	54	GC01M203148	5.7018	https://www.genecards.org/cgi-bin/carddisp.pl?gene=CHI3L1
COL6A3	Collagen Type VI Alpha 3 Chain	Protein Coding	P12111	53	GC02M237324	5.69999	https://www.genecards.org/cgi-bin/carddisp.pl?gene=COL6A3
BCL10	BCL10 Immune Signaling Adaptor	Protein Coding	O95999	53	GC01M085265	5.69664	https://www.genecards.org/cgi-bin/carddisp.pl?gene=BCL10
LRRK2	Leucine Rich Repeat Kinase 2	Protein Coding	Q5S007	58	GC12P040196	5.69047	https://www.genecards.org/cgi-bin/carddisp.pl?gene=LRRK2
IGFBP2	Insulin Like Growth Factor Binding Protein 2	Protein Coding	P18065	53	GC02P216632	5.67685	https://www.genecards.org/cgi-bin/carddisp.pl?gene=IGFBP2
PGF	Placental Growth Factor	Protein Coding	P49763	53	GC14M074941	5.66342	https://www.genecards.org/cgi-bin/carddisp.pl?gene=PGF
RPS26	Ribosomal Protein S26	Protein Coding	P62854	52	GC12P060592	5.6614	https://www.genecards.org/cgi-bin/carddisp.pl?gene=RPS26
EPAS1	Endothelial PAS Domain Protein 1	Protein Coding	Q99814	59	GC02P046293	5.65729	https://www.genecards.org/cgi-bin/carddisp.pl?gene=EPAS1
TPM2	Tropomyosin 2	Protein Coding	P07951	53	GC09M035672	5.64259	https://www.genecards.org/cgi-bin/carddisp.pl?gene=TPM2
COL4A3	Collagen Type IV Alpha 3 Chain	Protein Coding	Q01955	54	GC02P227164	5.63733	https://www.genecards.org/cgi-bin/carddisp.pl?gene=COL4A3
HGSNAT	Heparan-Alpha-Glucosaminide N-Acetyltransferase	Protein Coding	Q68CP4	45	GC08P043140	5.63342	https://www.genecards.org/cgi-bin/carddisp.pl?gene=HGSNAT
RPS17	Ribosomal Protein S17	Protein Coding	P08708	51	GC15M082536	5.63097	https://www.genecards.org/cgi-bin/carddisp.pl?gene=RPS17
GC	GC Vitamin D Binding Protein	Protein Coding	P02774	53	GC04M071741	5.62801	https://www.genecards.org/cgi-bin/carddisp.pl?gene=GC
SLC25A1	Solute Carrier Family 25 Member 1	Protein Coding	P53007	54	GC22M020036	5.62787	https://www.genecards.org/cgi-bin/carddisp.pl?gene=SLC25A1
KCNJ2	Potassium Inwardly Rectifying Channel Subfamily J Member 2	Protein Coding	P63252	56	GC17P070168	5.61708	https://www.genecards.org/cgi-bin/carddisp.pl?gene=KCNJ2
MIR423	MicroRNA 423	RNA Gene		26	GC17P030117	5.61602	https://www.genecards.org/cgi-bin/carddisp.pl?gene=MIR423
PRKAA1	Protein Kinase AMP-Activated Catalytic Subunit Alpha 1	Protein Coding	Q13131	55	GC05M040759	5.61459	https://www.genecards.org/cgi-bin/carddisp.pl?gene=PRKAA1
SAMD9	Sterile Alpha Motif Domain Containing 9	Protein Coding	Q5K651	44	GC07M093099	5.60369	https://www.genecards.org/cgi-bin/carddisp.pl?gene=SAMD9
BRF1	BRF1 RNA Polymerase III Transcription Initiation Factor Subunit	Protein Coding	Q92994	49	GC14M119990	5.5992	https://www.genecards.org/cgi-bin/carddisp.pl?gene=BRF1
PLOD3	Procollagen-Lysine,2-Oxoglutarate 5-Dioxygenase 3	Protein Coding	O60568	53	GC07M101205	5.59454	https://www.genecards.org/cgi-bin/carddisp.pl?gene=PLOD3
BCR	BCR Activator Of RhoGEF And GTPase	Protein Coding	P11274	60	GC22P023179	5.59164	https://www.genecards.org/cgi-bin/carddisp.pl?gene=BCR
PPIB	Peptidylprolyl Isomerase B	Protein Coding	P23284	58	GC15M064155	5.58926	https://www.genecards.org/cgi-bin/carddisp.pl?gene=PPIB
GCG	Glucagon	Protein Coding	P01275	51	GC02M162142	5.5817	https://www.genecards.org/cgi-bin/carddisp.pl?gene=GCG
IFNAR1	Interferon Alpha And Beta Receptor Subunit 1	Protein Coding	P17181	57	GC21P033324	5.57058	https://www.genecards.org/cgi-bin/carddisp.pl?gene=IFNAR1
HDAC2	Histone Deacetylase 2	Protein Coding	Q92769	61	GC06M113933	5.56831	https://www.genecards.org/cgi-bin/carddisp.pl?gene=HDAC2
LAMP2	Lysosomal Associated Membrane Protein 2	Protein Coding	P13473	54	GC0XM120426	5.5658	https://www.genecards.org/cgi-bin/carddisp.pl?gene=LAMP2
OGA	O-GlcNAcase	Protein Coding	O60502	48	GC10M101785	5.54862	https://www.genecards.org/cgi-bin/carddisp.pl?gene=OGA
UBA5	Ubiquitin Like Modifier Activating Enzyme 5	Protein Coding	Q9GZZ9	48	GC03P132654	5.54537	https://www.genecards.org/cgi-bin/carddisp.pl?gene=UBA5
CTNND2	Catenin Delta 2	Protein Coding	Q9UQB3	51	GC05M010971	5.53506	https://www.genecards.org/cgi-bin/carddisp.pl?gene=CTNND2
P4HA2	Prolyl 4-Hydroxylase Subunit Alpha 2	Protein Coding	O15460	53	GC05M132193	5.53201	https://www.genecards.org/cgi-bin/carddisp.pl?gene=P4HA2
CDT1	Chromatin Licensing And DNA Replication Factor 1	Protein Coding	Q9H211	51	GC16P088803	5.52494	https://www.genecards.org/cgi-bin/carddisp.pl?gene=CDT1
DNAH9	Dynein Axonemal Heavy Chain 9	Protein Coding	Q9NYC9	46	GC17P011598	5.52412	https://www.genecards.org/cgi-bin/carddisp.pl?gene=DNAH9
TNC	Tenascin C	Protein Coding	P24821	58	GC09M115019	5.51466	https://www.genecards.org/cgi-bin/carddisp.pl?gene=TNC
BPI	Bactericidal Permeability Increasing Protein	Protein Coding	P17213	50	GC20P038304	5.51259	https://www.genecards.org/cgi-bin/carddisp.pl?gene=BPI
IER3IP1	Immediate Early Response 3 Interacting Protein 1	Protein Coding	Q9Y5U9	43	GC18M047152	5.50603	https://www.genecards.org/cgi-bin/carddisp.pl?gene=IER3IP1
CEP120	Centrosomal Protein 120	Protein Coding	Q8N960	48	GC05M123344	5.50343	https://www.genecards.org/cgi-bin/carddisp.pl?gene=CEP120
TWNK	Twinkle MtDNA Helicase	Protein Coding	Q96RR1	50	GC10P109747	5.50072	https://www.genecards.org/cgi-bin/carddisp.pl?gene=TWNK
AARS1	Alanyl-TRNA Synthetase 1	Protein Coding	P49588	53	GC16M073241	5.49844	https://www.genecards.org/cgi-bin/carddisp.pl?gene=AARS1
SEC23B	SEC23 Homolog B, COPII Coat Complex Component	Protein Coding	Q15437	50	GC20P018507	5.48455	https://www.genecards.org/cgi-bin/carddisp.pl?gene=SEC23B
GAST	Gastrin	Protein Coding	P01350	48	GC17P041712	5.48011	https://www.genecards.org/cgi-bin/carddisp.pl?gene=GAST
NFKBIB	NFKB Inhibitor Beta	Protein Coding	Q15653	47	GC19P038899	5.479	https://www.genecards.org/cgi-bin/carddisp.pl?gene=NFKBIB
GFM1	G Elongation Factor Mitochondrial 1	Protein Coding	Q96RP9	52	GC03P158644	5.47856	https://www.genecards.org/cgi-bin/carddisp.pl?gene=GFM1
MIR532	MicroRNA 532	RNA Gene		24	GC0XP057619	5.47772	https://www.genecards.org/cgi-bin/carddisp.pl?gene=MIR532
OSM	Oncostatin M	Protein Coding	P13725	52	GC22M030262	5.46083	https://www.genecards.org/cgi-bin/carddisp.pl?gene=OSM
USH2A	Usherin	Protein Coding	O75445	47	GC01M215622	5.45161	https://www.genecards.org/cgi-bin/carddisp.pl?gene=USH2A
DHCR7	7-Dehydrocholesterol Reductase	Protein Coding	Q9UBM7	56	GC11M071428	5.44779	https://www.genecards.org/cgi-bin/carddisp.pl?gene=DHCR7
MIR491	MicroRNA 491	RNA Gene		27	GC09P020716	5.44649	https://www.genecards.org/cgi-bin/carddisp.pl?gene=MIR491
RPL31	Ribosomal Protein L31	Protein Coding	P62899	48	GC02P101003	5.43574	https://www.genecards.org/cgi-bin/carddisp.pl?gene=RPL31
RPS10	Ribosomal Protein S10	Protein Coding	P46783	52	GC06M093918	5.43492	https://www.genecards.org/cgi-bin/carddisp.pl?gene=RPS10
ABCC1	ATP Binding Cassette Subfamily C Member 1 (ABCC1 Blood Group)	Protein Coding	P33527	56	GC16P015949	5.43249	https://www.genecards.org/cgi-bin/carddisp.pl?gene=ABCC1
PARK7	Parkinsonism Associated Deglycase	Protein Coding	Q99497	56	GC01P039429	5.42864	https://www.genecards.org/cgi-bin/carddisp.pl?gene=PARK7
EFEMP2	EGF Containing Fibulin Extracellular Matrix Protein 2	Protein Coding	O95967	53	GC11M125412	5.42303	https://www.genecards.org/cgi-bin/carddisp.pl?gene=EFEMP2
COL6A1	Collagen Type VI Alpha 1 Chain	Protein Coding	P12109	53	GC21P045981	5.42091	https://www.genecards.org/cgi-bin/carddisp.pl?gene=COL6A1
ARF3	ADP Ribosylation Factor 3	Protein Coding	P61204	48	GC12M051195	5.41199	https://www.genecards.org/cgi-bin/carddisp.pl?gene=ARF3
CEP290	Centrosomal Protein 290	Protein Coding	O15078	50	GC12M088049	5.40477	https://www.genecards.org/cgi-bin/carddisp.pl?gene=CEP290
CRKL	CRK Like Proto-Oncogene, Adaptor Protein	Protein Coding	P46109	55	GC22P020917	5.40232	https://www.genecards.org/cgi-bin/carddisp.pl?gene=CRKL
SCARF2	Scavenger Receptor Class F Member 2	Protein Coding	Q96GP6	47	GC22M020424	5.4003	https://www.genecards.org/cgi-bin/carddisp.pl?gene=SCARF2
MYO5A	Myosin VA	Protein Coding	Q9Y4I1	53	GC15M149601	5.39892	https://www.genecards.org/cgi-bin/carddisp.pl?gene=MYO5A
ARCN1	Archain 1	Protein Coding	P48444	47	GC11P118572	5.39866	https://www.genecards.org/cgi-bin/carddisp.pl?gene=ARCN1
TTN-AS1	TTN Antisense RNA 1	RNA Gene		25	GC02P178521	5.39816	https://www.genecards.org/cgi-bin/carddisp.pl?gene=TTN-AS1
VIP	Vasoactive Intestinal Peptide	Protein Coding	P01282	53	GC06P152750	5.39337	https://www.genecards.org/cgi-bin/carddisp.pl?gene=VIP
CDH5	Cadherin 5	Protein Coding	P33151	55	GC16P066366	5.38599	https://www.genecards.org/cgi-bin/carddisp.pl?gene=CDH5
PRKCE	Protein Kinase C Epsilon	Protein Coding	Q02156	56	GC02P045651	5.38596	https://www.genecards.org/cgi-bin/carddisp.pl?gene=PRKCE
TWIST2	Twist Family BHLH Transcription Factor 2	Protein Coding	Q8WVJ9	51	GC02P238848	5.37914	https://www.genecards.org/cgi-bin/carddisp.pl?gene=TWIST2
RPL15	Ribosomal Protein L15	Protein Coding	P61313	51	GC03P023916	5.37187	https://www.genecards.org/cgi-bin/carddisp.pl?gene=RPL15
RPS29	Ribosomal Protein S29	Protein Coding	P62273	49	GC14M049570	5.37187	https://www.genecards.org/cgi-bin/carddisp.pl?gene=RPS29
DLX6	Distal-Less Homeobox 6	Protein Coding	P56179	46	GC07P097005	5.37112	https://www.genecards.org/cgi-bin/carddisp.pl?gene=DLX6
HTRA1	HtrA Serine Peptidase 1	Protein Coding	Q92743	54	GC10P122461	5.36974	https://www.genecards.org/cgi-bin/carddisp.pl?gene=HTRA1
NPPC	Natriuretic Peptide C	Protein Coding	P23582	50	GC02M231921	5.3647	https://www.genecards.org/cgi-bin/carddisp.pl?gene=NPPC
ACP1	Acid Phosphatase 1	Protein Coding	P24666	52	GC02P000841	5.36337	https://www.genecards.org/cgi-bin/carddisp.pl?gene=ACP1
GHRH	Growth Hormone Releasing Hormone	Protein Coding	P01286	47	GC20M037251	5.35296	https://www.genecards.org/cgi-bin/carddisp.pl?gene=GHRH
KCNQ3	Potassium Voltage-Gated Channel Subfamily Q Member 3	Protein Coding	O43525	56	GC08M132120	5.34868	https://www.genecards.org/cgi-bin/carddisp.pl?gene=KCNQ3
MIR130B	MicroRNA 130b	RNA Gene		26	GC22P074773	5.34749	https://www.genecards.org/cgi-bin/carddisp.pl?gene=MIR130B
F10	Coagulation Factor X	Protein Coding	P00742	59	GC13P113122	5.33405	https://www.genecards.org/cgi-bin/carddisp.pl?gene=F10
DUOX2	Dual Oxidase 2	Protein Coding	Q9NRD8	52	GC15M045092	5.33154	https://www.genecards.org/cgi-bin/carddisp.pl?gene=DUOX2
PYY	Peptide YY	Protein Coding	P10082	50	GC17M043952	5.32733	https://www.genecards.org/cgi-bin/carddisp.pl?gene=PYY
ERN1	Endoplasmic Reticulum To Nucleus Signaling 1	Protein Coding	O75460	56	GC17M064039	5.3198	https://www.genecards.org/cgi-bin/carddisp.pl?gene=ERN1
COG2	Component Of Oligomeric Golgi Complex 2	Protein Coding	Q14746	48	GC01P230642	5.3143	https://www.genecards.org/cgi-bin/carddisp.pl?gene=COG2
MIR324	MicroRNA 324	RNA Gene		28	GC17M007223	5.31347	https://www.genecards.org/cgi-bin/carddisp.pl?gene=MIR324
COL4A4	Collagen Type IV Alpha 4 Chain	Protein Coding	P53420	52	GC02M226973	5.3122	https://www.genecards.org/cgi-bin/carddisp.pl?gene=COL4A4
IL9	Interleukin 9	Protein Coding	P15248	52	GC05M135891	5.30888	https://www.genecards.org/cgi-bin/carddisp.pl?gene=IL9
ADAM9	ADAM Metallopeptidase Domain 9	Protein Coding	Q13443	56	GC08P038996	5.28761	https://www.genecards.org/cgi-bin/carddisp.pl?gene=ADAM9
FGF4	Fibroblast Growth Factor 4	Protein Coding	P08620	53	GC11M125587	5.28693	https://www.genecards.org/cgi-bin/carddisp.pl?gene=FGF4
CD79A	CD79a Molecule	Protein Coding	P11912	56	GC19P041877	5.28428	https://www.genecards.org/cgi-bin/carddisp.pl?gene=CD79A
IFT43	Intraflagellar Transport 43	Protein Coding	Q96FT9	48	GC14P075902	5.2826	https://www.genecards.org/cgi-bin/carddisp.pl?gene=IFT43
UFM1	Ubiquitin Fold Modifier 1	Protein Coding	P61960	50	GC13P038349	5.27961	https://www.genecards.org/cgi-bin/carddisp.pl?gene=UFM1
CHEK1	Checkpoint Kinase 1	Protein Coding	O14757	60	GC11P125625	5.27771	https://www.genecards.org/cgi-bin/carddisp.pl?gene=CHEK1
HPSE	Heparanase	Protein Coding	Q9Y251	53	GC04M083292	5.27473	https://www.genecards.org/cgi-bin/carddisp.pl?gene=HPSE
ARSA	Arylsulfatase A	Protein Coding	P15289	56	GC22M050622	5.27357	https://www.genecards.org/cgi-bin/carddisp.pl?gene=ARSA
SLC1A2	Solute Carrier Family 1 Member 2	Protein Coding	P43004	59	GC11M035267	5.2648	https://www.genecards.org/cgi-bin/carddisp.pl?gene=SLC1A2
PUF60	Poly(U) Binding Splicing Factor 60	Protein Coding	Q9UHX1	50	GC08M143816	5.26303	https://www.genecards.org/cgi-bin/carddisp.pl?gene=PUF60
GDF15	Growth Differentiation Factor 15	Protein Coding	Q99988	52	GC19P112633	5.26078	https://www.genecards.org/cgi-bin/carddisp.pl?gene=GDF15
PPBP	Pro-Platelet Basic Protein	Protein Coding	P02775	52	GC04M073986	5.25586	https://www.genecards.org/cgi-bin/carddisp.pl?gene=PPBP
SETBP1	SET Binding Protein 1	Protein Coding	Q9Y6X0	51	GC18P044680	5.25065	https://www.genecards.org/cgi-bin/carddisp.pl?gene=SETBP1
MFSD8	Major Facilitator Superfamily Domain Containing 8	Protein Coding	Q8NHS3	45	GC04M127917	5.24967	https://www.genecards.org/cgi-bin/carddisp.pl?gene=MFSD8
EDNRB	Endothelin Receptor Type B	Protein Coding	P24530	59	GC13M077895	5.24909	https://www.genecards.org/cgi-bin/carddisp.pl?gene=EDNRB
PCSK9	Proprotein Convertase Subtilisin/Kexin Type 9	Protein Coding	Q8NBP7	59	GC01P055039	5.24265	https://www.genecards.org/cgi-bin/carddisp.pl?gene=PCSK9
P2RX7	Purinergic Receptor P2X 7	Protein Coding	Q99572	55	GC12P133258	5.24249	https://www.genecards.org/cgi-bin/carddisp.pl?gene=P2RX7
RPS28	Ribosomal Protein S28	Protein Coding	P62857	47	GC19P112181	5.23606	https://www.genecards.org/cgi-bin/carddisp.pl?gene=RPS28
VCP	Valosin Containing Protein	Protein Coding	P55072	58	GC09M035085	5.23412	https://www.genecards.org/cgi-bin/carddisp.pl?gene=VCP
AIF1	Allograft Inflammatory Factor 1	Protein Coding	P55008	48	GC06P134819	5.23223	https://www.genecards.org/cgi-bin/carddisp.pl?gene=AIF1
NXN	Nucleoredoxin	Protein Coding	Q6DKJ4	48	GC17M000799	5.22673	https://www.genecards.org/cgi-bin/carddisp.pl?gene=NXN
ALG12	ALG12 Alpha-1,6-Mannosyltransferase	Protein Coding	Q9BV10	46	GC22M049859	5.22465	https://www.genecards.org/cgi-bin/carddisp.pl?gene=ALG12
TNNT2	Troponin T2, Cardiac Type	Protein Coding	P45379	56	GC01M201359	5.22367	https://www.genecards.org/cgi-bin/carddisp.pl?gene=TNNT2
TPM3	Tropomyosin 3	Protein Coding	P06753	54	GC01M154155	5.22047	https://www.genecards.org/cgi-bin/carddisp.pl?gene=TPM3
OSTM1	Osteoclastogenesis Associated Transmembrane Protein 1	Protein Coding	Q86WC4	50	GC06M108380	5.21787	https://www.genecards.org/cgi-bin/carddisp.pl?gene=OSTM1
FASN	Fatty Acid Synthase	Protein Coding	P49327	58	GC17M082078	5.21579	https://www.genecards.org/cgi-bin/carddisp.pl?gene=FASN
GRM7	Glutamate Metabotropic Receptor 7	Protein Coding	Q14831	54	GC03P006770	5.21419	https://www.genecards.org/cgi-bin/carddisp.pl?gene=GRM7
HESX1	HESX Homeobox 1	Protein Coding	Q9UBX0	47	GC03M057207	5.20832	https://www.genecards.org/cgi-bin/carddisp.pl?gene=HESX1
SUZ12	SUZ12 Polycomb Repressive Complex 2 Subunit	Protein Coding	Q15022	51	GC17P031937	5.20793	https://www.genecards.org/cgi-bin/carddisp.pl?gene=SUZ12
CEACAM5	CEA Cell Adhesion Molecule 5	Protein Coding	P06731	52	GC19P113136	5.20556	https://www.genecards.org/cgi-bin/carddisp.pl?gene=CEACAM5
SUCLA2	Succinate-CoA Ligase ADP-Forming Subunit Beta	Protein Coding	Q9P2R7	54	GC13M047745	5.20443	https://www.genecards.org/cgi-bin/carddisp.pl?gene=SUCLA2
HSPA1B	Heat Shock Protein Family A (Hsp70) Member 1B	Protein Coding	P0DMV9	46	GC06P134837	5.20442	https://www.genecards.org/cgi-bin/carddisp.pl?gene=HSPA1B
CDH2	Cadherin 2	Protein Coding	P19022	60	GC18M034101	5.20182	https://www.genecards.org/cgi-bin/carddisp.pl?gene=CDH2
NR1H2	Nuclear Receptor Subfamily 1 Group H Member 2	Protein Coding	P55055	54	GC19P050329	5.19925	https://www.genecards.org/cgi-bin/carddisp.pl?gene=NR1H2
SUMF1	Sulfatase Modifying Factor 1	Protein Coding	Q8NBK3	50	GC03M003700	5.19608	https://www.genecards.org/cgi-bin/carddisp.pl?gene=SUMF1
SYT1	Synaptotagmin 1	Protein Coding	P21579	57	GC12P078863	5.19269	https://www.genecards.org/cgi-bin/carddisp.pl?gene=SYT1
CASR	Calcium Sensing Receptor	Protein Coding	P41180	60	GC03P122183	5.19156	https://www.genecards.org/cgi-bin/carddisp.pl?gene=CASR
NEB	Nebulin	Protein Coding	P20929	49	GC02M151485	5.18687	https://www.genecards.org/cgi-bin/carddisp.pl?gene=NEB
FZD4	Frizzled Class Receptor 4	Protein Coding	Q9ULV1	58	GC11M086945	5.18448	https://www.genecards.org/cgi-bin/carddisp.pl?gene=FZD4
SALL4	Spalt Like Transcription Factor 4	Protein Coding	Q9UJQ4	52	GC20M051784	5.18347	https://www.genecards.org/cgi-bin/carddisp.pl?gene=SALL4
MIR206	MicroRNA 206	RNA Gene		27	GC06P052144	5.18173	https://www.genecards.org/cgi-bin/carddisp.pl?gene=MIR206
LTBP4	Latent Transforming Growth Factor Beta Binding Protein 4	Protein Coding	Q8N2S1	51	GC19P040592	5.17778	https://www.genecards.org/cgi-bin/carddisp.pl?gene=LTBP4
SETX	Senataxin	Protein Coding	Q7Z333	51	GC09M132261	5.17695	https://www.genecards.org/cgi-bin/carddisp.pl?gene=SETX
PTPN6	Protein Tyrosine Phosphatase Non-Receptor Type 6	Protein Coding	P29350	58	GC12P038993	5.17477	https://www.genecards.org/cgi-bin/carddisp.pl?gene=PTPN6
FREM1	FRAS1 Related Extracellular Matrix 1	Protein Coding	Q5H8C1	50	GC09M014734	5.17204	https://www.genecards.org/cgi-bin/carddisp.pl?gene=FREM1
CAMP	Cathelicidin Antimicrobial Peptide	Protein Coding	P49913	48	GC03P057576	5.17194	https://www.genecards.org/cgi-bin/carddisp.pl?gene=CAMP
S100A8	S100 Calcium Binding Protein A8	Protein Coding	P05109	51	GC01M160881	5.16936	https://www.genecards.org/cgi-bin/carddisp.pl?gene=S100A8
FBLN1	Fibulin 1	Protein Coding	P23142	53	GC22P045502	5.15799	https://www.genecards.org/cgi-bin/carddisp.pl?gene=FBLN1
MKS1	MKS Transition Zone Complex Subunit 1	Protein Coding	Q9NXB0	50	GC17M058205	5.15184	https://www.genecards.org/cgi-bin/carddisp.pl?gene=MKS1
HNRNPR	Heterogeneous Nuclear Ribonucleoprotein R	Protein Coding	O43390	49	GC01M023303	5.15107	https://www.genecards.org/cgi-bin/carddisp.pl?gene=HNRNPR
MPL	MPL Proto-Oncogene, Thrombopoietin Receptor	Protein Coding	P40238	56	GC01P043337	5.15047	https://www.genecards.org/cgi-bin/carddisp.pl?gene=MPL
G6PD	Glucose-6-Phosphate Dehydrogenase	Protein Coding	P11413	59	GC0XM154598	5.14545	https://www.genecards.org/cgi-bin/carddisp.pl?gene=G6PD
CHKB	Choline Kinase Beta	Protein Coding	Q9Y259	53	GC22M050578	5.14059	https://www.genecards.org/cgi-bin/carddisp.pl?gene=CHKB
CCR2	C-C Motif Chemokine Receptor 2	Protein Coding	P41597	53	GC03P057394	5.13528	https://www.genecards.org/cgi-bin/carddisp.pl?gene=CCR2
SGMS2	Sphingomyelin Synthase 2	Protein Coding	Q8NHU3	46	GC04P107824	5.12794	https://www.genecards.org/cgi-bin/carddisp.pl?gene=SGMS2
ALDH1A1	Aldehyde Dehydrogenase 1 Family Member A1	Protein Coding	P00352	56	GC09M072900	5.12509	https://www.genecards.org/cgi-bin/carddisp.pl?gene=ALDH1A1
ADAMTS5	ADAM Metallopeptidase With Thrombospondin Type 1 Motif 5	Protein Coding	Q9UNA0	53	GC21M026918	5.12446	https://www.genecards.org/cgi-bin/carddisp.pl?gene=ADAMTS5
HSD17B4	Hydroxysteroid 17-Beta Dehydrogenase 4	Protein Coding	P51659	55	GC05P119452	5.12326	https://www.genecards.org/cgi-bin/carddisp.pl?gene=HSD17B4
ADAMTS3	ADAM Metallopeptidase With Thrombospondin Type 1 Motif 3	Protein Coding	O15072	49	GC04M072280	5.12274	https://www.genecards.org/cgi-bin/carddisp.pl?gene=ADAMTS3
FGF10	Fibroblast Growth Factor 10	Protein Coding	O15520	56	GC05M044874	5.12164	https://www.genecards.org/cgi-bin/carddisp.pl?gene=FGF10
CNTF	Ciliary Neurotrophic Factor	Protein Coding	P26441	51	GC11P058622	5.11654	https://www.genecards.org/cgi-bin/carddisp.pl?gene=CNTF
HPX	Hemopexin	Protein Coding	P02790	50	GC11M012117	5.11653	https://www.genecards.org/cgi-bin/carddisp.pl?gene=HPX
ANKRD11	Ankyrin Repeat Domain Containing 11	Protein Coding	Q6UB99	47	GC16M089267	5.10478	https://www.genecards.org/cgi-bin/carddisp.pl?gene=ANKRD11
ANO5	Anoctamin 5	Protein Coding	Q75V66	48	GC11P021799	5.10262	https://www.genecards.org/cgi-bin/carddisp.pl?gene=ANO5
PF4	Platelet Factor 4	Protein Coding	P02776	50	GC04M073980	5.10182	https://www.genecards.org/cgi-bin/carddisp.pl?gene=PF4
LOC102724058	Uncharacterized LOC102724058	RNA Gene		14	GC02P165960	5.08791	https://www.genecards.org/cgi-bin/carddisp.pl?gene=LOC102724058
H1-4	H1.4 Linker Histone, Cluster Member	Protein Coding	P10412	51	GC06P136846	5.08562	https://www.genecards.org/cgi-bin/carddisp.pl?gene=H1-4
NFIB	Nuclear Factor I B	Protein Coding	O00712	53	GC09M014077	5.08528	https://www.genecards.org/cgi-bin/carddisp.pl?gene=NFIB
SH3PXD2B	SH3 And PX Domains 2B	Protein Coding	A1X283	45	GC05M172325	5.06769	https://www.genecards.org/cgi-bin/carddisp.pl?gene=SH3PXD2B
CRPPA	CDP-L-Ribitol Pyrophosphorylase A	Protein Coding	A4D126	46	GC07M016088	5.06418	https://www.genecards.org/cgi-bin/carddisp.pl?gene=CRPPA
SLC34A1	Solute Carrier Family 34 Member 1	Protein Coding	Q06495	53	GC05P186655	5.06171	https://www.genecards.org/cgi-bin/carddisp.pl?gene=SLC34A1
CYP11B2	Cytochrome P450 Family 11 Subfamily B Member 2	Protein Coding	P19099	55	GC08M142910	5.06169	https://www.genecards.org/cgi-bin/carddisp.pl?gene=CYP11B2
GPNMB	Glycoprotein Nmb	Protein Coding	Q14956	54	GC07P024082	5.06118	https://www.genecards.org/cgi-bin/carddisp.pl?gene=GPNMB
FOXC1	Forkhead Box C1	Protein Coding	Q12948	52	GC06P001635	5.05219	https://www.genecards.org/cgi-bin/carddisp.pl?gene=FOXC1
FGB	Fibrinogen Beta Chain	Protein Coding	P02675	55	GC04P154685	5.04306	https://www.genecards.org/cgi-bin/carddisp.pl?gene=FGB
MYO7A	Myosin VIIA	Protein Coding	Q13402	51	GC11P077128	5.03812	https://www.genecards.org/cgi-bin/carddisp.pl?gene=MYO7A
LAMA2	Laminin Subunit Alpha 2	Protein Coding	P24043	53	GC06P136404	5.02917	https://www.genecards.org/cgi-bin/carddisp.pl?gene=LAMA2
TUBA8	Tubulin Alpha 8	Protein Coding	Q9NY65	53	GC22P018110	5.02228	https://www.genecards.org/cgi-bin/carddisp.pl?gene=TUBA8
ANXA1	Annexin A1	Protein Coding	P04083	55	GC09P073151	5.01964	https://www.genecards.org/cgi-bin/carddisp.pl?gene=ANXA1
RBM8A	RNA Binding Motif Protein 8A	Protein Coding	Q9Y5S9	51	GC01M145921	5.01752	https://www.genecards.org/cgi-bin/carddisp.pl?gene=RBM8A
ABCC2	ATP Binding Cassette Subfamily C Member 2	Protein Coding	Q92887	57	GC10P099782	5.01595	https://www.genecards.org/cgi-bin/carddisp.pl?gene=ABCC2
MEG8	Maternally Expressed 8, Small Nucleolar RNA Host Gene	RNA Gene		26	GC14P116736	5.00374	https://www.genecards.org/cgi-bin/carddisp.pl?gene=MEG8
NPHP1	Nephrocystin 1	Protein Coding	O15259	52	GC02M110122	5.00038	https://www.genecards.org/cgi-bin/carddisp.pl?gene=NPHP1
PROCR	Protein C Receptor	Protein Coding	Q9UNN8	51	GC20P035171	4.9987	https://www.genecards.org/cgi-bin/carddisp.pl?gene=PROCR
NAMPT	Nicotinamide Phosphoribosyltransferase	Protein Coding	P43490	55	GC07M106248	4.99841	https://www.genecards.org/cgi-bin/carddisp.pl?gene=NAMPT
KCNMA1	Potassium Calcium-Activated Channel Subfamily M Alpha 1	Protein Coding	Q12791	57	GC10M076869	4.99335	https://www.genecards.org/cgi-bin/carddisp.pl?gene=KCNMA1
GBA2	Glucosylceramidase Beta 2	Protein Coding	Q9HCG7	49	GC09M035736	4.98668	https://www.genecards.org/cgi-bin/carddisp.pl?gene=GBA2
FGF13	Fibroblast Growth Factor 13	Protein Coding	Q92913	50	GC0XM138615	4.98647	https://www.genecards.org/cgi-bin/carddisp.pl?gene=FGF13
NOX4	NADPH Oxidase 4	Protein Coding	Q9NPH5	51	GC11M089324	4.98181	https://www.genecards.org/cgi-bin/carddisp.pl?gene=NOX4
PTGER4	Prostaglandin E Receptor 4	Protein Coding	P35408	54	GC05P040679	4.98123	https://www.genecards.org/cgi-bin/carddisp.pl?gene=PTGER4
GNRHR	Gonadotropin Releasing Hormone Receptor	Protein Coding	P30968	56	GC04M067737	4.97929	https://www.genecards.org/cgi-bin/carddisp.pl?gene=GNRHR
LRP8	LDL Receptor Related Protein 8	Protein Coding	Q14114	52	GC01M053243	4.97846	https://www.genecards.org/cgi-bin/carddisp.pl?gene=LRP8
FHL1	Four And A Half LIM Domains 1	Protein Coding	Q13642	54	GC0XP136146	4.97075	https://www.genecards.org/cgi-bin/carddisp.pl?gene=FHL1
CYP11A1	Cytochrome P450 Family 11 Subfamily A Member 1	Protein Coding	P05108	56	GC15M074337	4.96859	https://www.genecards.org/cgi-bin/carddisp.pl?gene=CYP11A1
DNAJC5	DnaJ Heat Shock Protein Family (Hsp40) Member C5	Protein Coding	Q9H3Z4	51	GC20P063895	4.96474	https://www.genecards.org/cgi-bin/carddisp.pl?gene=DNAJC5
DBH	Dopamine Beta-Hydroxylase	Protein Coding	P09172	60	GC09P133636	4.96462	https://www.genecards.org/cgi-bin/carddisp.pl?gene=DBH
GREM1	Gremlin 1, DAN Family BMP Antagonist	Protein Coding	O60565	52	GC15P156897	4.96256	https://www.genecards.org/cgi-bin/carddisp.pl?gene=GREM1
IRF6	Interferon Regulatory Factor 6	Protein Coding	O14896	51	GC01M209785	4.95784	https://www.genecards.org/cgi-bin/carddisp.pl?gene=IRF6
SMAD1	SMAD Family Member 1	Protein Coding	Q15797	53	GC04P145481	4.95302	https://www.genecards.org/cgi-bin/carddisp.pl?gene=SMAD1
TMEM38B	Transmembrane Protein 38B	Protein Coding	Q9NVV0	50	GC09P105694	4.94918	https://www.genecards.org/cgi-bin/carddisp.pl?gene=TMEM38B
SNHG1	Small Nucleolar RNA Host Gene 1	RNA Gene		28	GC11M125254	4.94481	https://www.genecards.org/cgi-bin/carddisp.pl?gene=SNHG1
PLCB4	Phospholipase C Beta 4	Protein Coding	Q15147	54	GC20P009067	4.94261	https://www.genecards.org/cgi-bin/carddisp.pl?gene=PLCB4
PLA2G2A	Phospholipase A2 Group IIA	Protein Coding	P14555	55	GC01M019975	4.94232	https://www.genecards.org/cgi-bin/carddisp.pl?gene=PLA2G2A
LGI1	Leucine Rich Glioma Inactivated 1	Protein Coding	O95970	53	GC10P093757	4.93405	https://www.genecards.org/cgi-bin/carddisp.pl?gene=LGI1
FGG	Fibrinogen Gamma Chain	Protein Coding	P02679	56	GC04M154604	4.92824	https://www.genecards.org/cgi-bin/carddisp.pl?gene=FGG
CNTNAP2	Contactin Associated Protein 2	Protein Coding	Q9UHC6	54	GC07P146116	4.92581	https://www.genecards.org/cgi-bin/carddisp.pl?gene=CNTNAP2
NEK1	NIMA Related Kinase 1	Protein Coding	Q96PY6	52	GC04M169393	4.92317	https://www.genecards.org/cgi-bin/carddisp.pl?gene=NEK1
CALCR	Calcitonin Receptor	Protein Coding	P30988	56	GC07M093424	4.91734	https://www.genecards.org/cgi-bin/carddisp.pl?gene=CALCR
SPTBN1	Spectrin Beta, Non-Erythrocytic 1	Protein Coding	Q01082	54	GC02P054456	4.91442	https://www.genecards.org/cgi-bin/carddisp.pl?gene=SPTBN1
SNAP29	Synaptosome Associated Protein 29	Protein Coding	O95721	50	GC22P020859	4.90816	https://www.genecards.org/cgi-bin/carddisp.pl?gene=SNAP29
ZNF469	Zinc Finger Protein 469	Protein Coding	Q96JG9	39	GC16P095301	4.89876	https://www.genecards.org/cgi-bin/carddisp.pl?gene=ZNF469
PKD2	Polycystin 2, Transient Receptor Potential Cation Channel	Protein Coding	Q13563	57	GC04P088007	4.89695	https://www.genecards.org/cgi-bin/carddisp.pl?gene=PKD2
TACR1	Tachykinin Receptor 1	Protein Coding	P25103	54	GC02M075597	4.89243	https://www.genecards.org/cgi-bin/carddisp.pl?gene=TACR1
MCM4	Minichromosome Maintenance Complex Component 4	Protein Coding	P33991	54	GC08P047966	4.89233	https://www.genecards.org/cgi-bin/carddisp.pl?gene=MCM4
MIR17HG	MiR-17-92a-1 Cluster Host Gene	RNA Gene	Q75NE6	33	GC13P091347	4.88863	https://www.genecards.org/cgi-bin/carddisp.pl?gene=MIR17HG
CX3CR1	C-X3-C Motif Chemokine Receptor 1	Protein Coding	P49238	53	GC03M039279	4.8821	https://www.genecards.org/cgi-bin/carddisp.pl?gene=CX3CR1
NES	Nestin	Protein Coding	P48681	50	GC01M156668	4.88083	https://www.genecards.org/cgi-bin/carddisp.pl?gene=NES
MIR135B	MicroRNA 135b	RNA Gene		28	GC01M205448	4.87783	https://www.genecards.org/cgi-bin/carddisp.pl?gene=MIR135B
ERCC3	ERCC Excision Repair 3, TFIIH Core Complex Helicase Subunit	Protein Coding	P19447	55	GC02M127257	4.87727	https://www.genecards.org/cgi-bin/carddisp.pl?gene=ERCC3
SLC39A14	Solute Carrier Family 39 Member 14	Protein Coding	Q15043	52	GC08P022367	4.85928	https://www.genecards.org/cgi-bin/carddisp.pl?gene=SLC39A14
OXT	Oxytocin/Neurophysin I Prepropeptide	Protein Coding	P01178	47	GC20P008141	4.85783	https://www.genecards.org/cgi-bin/carddisp.pl?gene=OXT
LSM11	LSM11, U7 Small Nuclear RNA Associated	Protein Coding	P83369	44	GC05P157743	4.85657	https://www.genecards.org/cgi-bin/carddisp.pl?gene=LSM11
F2R	Coagulation Factor II Thrombin Receptor	Protein Coding	P25116	55	GC05P076716	4.85526	https://www.genecards.org/cgi-bin/carddisp.pl?gene=F2R
MRE11	MRE11 Homolog, Double Strand Break Repair Nuclease	Protein Coding	P49959	57	GC11M126070	4.85261	https://www.genecards.org/cgi-bin/carddisp.pl?gene=MRE11
PCYT1A	Phosphate Cytidylyltransferase 1A, Choline	Protein Coding	P49585	55	GC03M196214	4.85224	https://www.genecards.org/cgi-bin/carddisp.pl?gene=PCYT1A
NRCAM	Neuronal Cell Adhesion Molecule	Protein Coding	Q92823	53	GC07M108147	4.85098	https://www.genecards.org/cgi-bin/carddisp.pl?gene=NRCAM
CHD2	Chromodomain Helicase DNA Binding Protein 2	Protein Coding	O14647	53	GC15P158323	4.8491	https://www.genecards.org/cgi-bin/carddisp.pl?gene=CHD2
HAPLN1	Hyaluronan And Proteoglycan Link Protein 1	Protein Coding	P10915	50	GC05M083637	4.84668	https://www.genecards.org/cgi-bin/carddisp.pl?gene=HAPLN1
THY1	Thy-1 Cell Surface Antigen	Protein Coding	P04216	52	GC11M126578	4.84175	https://www.genecards.org/cgi-bin/carddisp.pl?gene=THY1
KCNJ8	Potassium Inwardly Rectifying Channel Subfamily J Member 8	Protein Coding	Q15842	51	GC12M021764	4.84114	https://www.genecards.org/cgi-bin/carddisp.pl?gene=KCNJ8
CPA6	Carboxypeptidase A6	Protein Coding	Q8N4T0	52	GC08M067422	4.83807	https://www.genecards.org/cgi-bin/carddisp.pl?gene=CPA6
SGCG	Sarcoglycan Gamma	Protein Coding	Q13326	52	GC13P023160	4.83584	https://www.genecards.org/cgi-bin/carddisp.pl?gene=SGCG
NSMCE2	NSE2 (MMS21) Homolog, SMC5-SMC6 Complex SUMO Ligase	Protein Coding	Q96MF7	47	GC08P125091	4.83538	https://www.genecards.org/cgi-bin/carddisp.pl?gene=NSMCE2
MIR330	MicroRNA 330	RNA Gene		28	GC19M092938	4.8315	https://www.genecards.org/cgi-bin/carddisp.pl?gene=MIR330
MIR582	MicroRNA 582	RNA Gene		26	GC05M059703	4.82852	https://www.genecards.org/cgi-bin/carddisp.pl?gene=MIR582
MIR451A	MicroRNA 451a	RNA Gene		25	GC17M028861	4.82814	https://www.genecards.org/cgi-bin/carddisp.pl?gene=MIR451A
CHIT1	Chitinase 1	Protein Coding	Q13231	53	GC01M203213	4.82471	https://www.genecards.org/cgi-bin/carddisp.pl?gene=CHIT1
ANK1	Ankyrin 1	Protein Coding	P16157	54	GC08M041653	4.822	https://www.genecards.org/cgi-bin/carddisp.pl?gene=ANK1
S100A1	S100 Calcium Binding Protein A1	Protein Coding	P23297	48	GC01P153627	4.81667	https://www.genecards.org/cgi-bin/carddisp.pl?gene=S100A1
KIF1A	Kinesin Family Member 1A	Protein Coding	Q12756	52	GC02M240713	4.81075	https://www.genecards.org/cgi-bin/carddisp.pl?gene=KIF1A
SEPSECS	Sep (O-Phosphoserine) TRNA:Sec (Selenocysteine) TRNA Synthase	Protein Coding	Q9HD40	52	GC04M025121	4.8107	https://www.genecards.org/cgi-bin/carddisp.pl?gene=SEPSECS
CA2	Carbonic Anhydrase 2	Protein Coding	P00918	59	GC08P085463	4.80777	https://www.genecards.org/cgi-bin/carddisp.pl?gene=CA2
COX4I1	Cytochrome C Oxidase Subunit 4I1	Protein Coding	P13073	53	GC16P085798	4.80728	https://www.genecards.org/cgi-bin/carddisp.pl?gene=COX4I1
NCOA3	Nuclear Receptor Coactivator 3	Protein Coding	Q9Y6Q9	56	GC20P047501	4.80489	https://www.genecards.org/cgi-bin/carddisp.pl?gene=NCOA3
A2M	Alpha-2-Macroglobulin	Protein Coding	P01023	55	GC12M009067	4.80294	https://www.genecards.org/cgi-bin/carddisp.pl?gene=A2M
BRWD3	Bromodomain And WD Repeat Domain Containing 3	Protein Coding	Q6RI45	44	GC0XM080669	4.7987	https://www.genecards.org/cgi-bin/carddisp.pl?gene=BRWD3
BMPR2	Bone Morphogenetic Protein Receptor Type 2	Protein Coding	Q13873	59	GC02P202376	4.79601	https://www.genecards.org/cgi-bin/carddisp.pl?gene=BMPR2
ADRB2	Adrenoceptor Beta 2	Protein Coding	P07550	57	GC05P152320	4.79147	https://www.genecards.org/cgi-bin/carddisp.pl?gene=ADRB2
HNRNPA1	Heterogeneous Nuclear Ribonucleoprotein A1	Protein Coding	P09651	56	GC12P054280	4.79023	https://www.genecards.org/cgi-bin/carddisp.pl?gene=HNRNPA1
SLC16A1	Solute Carrier Family 16 Member 1	Protein Coding	P53985	56	GC01M113100	4.78895	https://www.genecards.org/cgi-bin/carddisp.pl?gene=SLC16A1
ATP7B	ATPase Copper Transporting Beta	Protein Coding	P35670	56	GC13M051930	4.78875	https://www.genecards.org/cgi-bin/carddisp.pl?gene=ATP7B
CD59	CD59 Molecule (CD59 Blood Group)	Protein Coding	P13987	55	GC11M033717	4.78786	https://www.genecards.org/cgi-bin/carddisp.pl?gene=CD59
MYH14	Myosin Heavy Chain 14	Protein Coding	Q7Z406	54	GC19P113478	4.78499	https://www.genecards.org/cgi-bin/carddisp.pl?gene=MYH14
IAPP	Islet Amyloid Polypeptide	Protein Coding	P10997	49	GC12P021354	4.78237	https://www.genecards.org/cgi-bin/carddisp.pl?gene=IAPP
TOE1	Target Of EGR1, Exonuclease	Protein Coding	Q96GM8	47	GC01P049896	4.77658	https://www.genecards.org/cgi-bin/carddisp.pl?gene=TOE1
AAAS	Aladin WD Repeat Nucleoporin	Protein Coding	Q9NRG9	49	GC12M053307	4.7695	https://www.genecards.org/cgi-bin/carddisp.pl?gene=AAAS
POMT1	Protein O-Mannosyltransferase 1	Protein Coding	Q9Y6A1	54	GC09P131502	4.76037	https://www.genecards.org/cgi-bin/carddisp.pl?gene=POMT1
MME	Membrane Metalloendopeptidase	Protein Coding	P08473	59	GC03P155024	4.7526	https://www.genecards.org/cgi-bin/carddisp.pl?gene=MME
SMARCD1	SWI/SNF Related, Matrix Associated, Actin Dependent Regulator Of Chromatin, Subfamily D, Member 1	Protein Coding	Q96GM5	49	GC12P050085	4.74428	https://www.genecards.org/cgi-bin/carddisp.pl?gene=SMARCD1
CDH11	Cadherin 11	Protein Coding	P55287	55	GC16M064943	4.74113	https://www.genecards.org/cgi-bin/carddisp.pl?gene=CDH11
SPG7	SPG7 Matrix AAA Peptidase Subunit, Paraplegin	Protein Coding	Q9UQ90	52	GC16P095411	4.73868	https://www.genecards.org/cgi-bin/carddisp.pl?gene=SPG7
AURKA	Aurora Kinase A	Protein Coding	O14965	60	GC20M056370	4.73499	https://www.genecards.org/cgi-bin/carddisp.pl?gene=AURKA
CTSL	Cathepsin L	Protein Coding	P07711	56	GC09P087725	4.72582	https://www.genecards.org/cgi-bin/carddisp.pl?gene=CTSL
PPARD	Peroxisome Proliferator Activated Receptor Delta	Protein Coding	Q03181	54	GC06P134964	4.7162	https://www.genecards.org/cgi-bin/carddisp.pl?gene=PPARD
SEMA3A	Semaphorin 3A	Protein Coding	Q14563	55	GC07M083955	4.71575	https://www.genecards.org/cgi-bin/carddisp.pl?gene=SEMA3A
MCAM	Melanoma Cell Adhesion Molecule	Protein Coding	P43121	50	GC11M119308	4.71117	https://www.genecards.org/cgi-bin/carddisp.pl?gene=MCAM
CRHR1	Corticotropin Releasing Hormone Receptor 1	Protein Coding	P34998	52	GC17P045784	4.70774	https://www.genecards.org/cgi-bin/carddisp.pl?gene=CRHR1
MIR31HG	MIR31 Host Gene	RNA Gene		26	GC09M022143	4.7067	https://www.genecards.org/cgi-bin/carddisp.pl?gene=MIR31HG
CLN6	CLN6 Transmembrane ER Protein	Protein Coding	Q9NWW5	47	GC15M068206	4.66166	https://www.genecards.org/cgi-bin/carddisp.pl?gene=CLN6
RIF1	Replication Timing Regulatory Factor 1	Protein Coding	Q5UIP0	47	GC02P151409	4.65648	https://www.genecards.org/cgi-bin/carddisp.pl?gene=RIF1
TNNT1	Troponin T1, Slow Skeletal Type	Protein Coding	P13805	50	GC19M055132	4.6552	https://www.genecards.org/cgi-bin/carddisp.pl?gene=TNNT1
DDB2	Damage Specific DNA Binding Protein 2	Protein Coding	Q92466	54	GC11P047764	4.65431	https://www.genecards.org/cgi-bin/carddisp.pl?gene=DDB2
TREM2	Triggering Receptor Expressed On Myeloid Cells 2	Protein Coding	Q9NZC2	53	GC06M093978	4.65321	https://www.genecards.org/cgi-bin/carddisp.pl?gene=TREM2
TMEM222	Transmembrane Protein 222	Protein Coding	Q9H0R3	42	GC01P042019	4.64496	https://www.genecards.org/cgi-bin/carddisp.pl?gene=TMEM222
IFT122	Intraflagellar Transport 122	Protein Coding	Q9HBG6	50	GC03P139008	4.6314	https://www.genecards.org/cgi-bin/carddisp.pl?gene=IFT122
VEGFB	Vascular Endothelial Growth Factor B	Protein Coding	P49765	52	GC11P064234	4.6252	https://www.genecards.org/cgi-bin/carddisp.pl?gene=VEGFB
TRIM8	Tripartite Motif Containing 8	Protein Coding	Q9BZR9	47	GC10P109851	4.62413	https://www.genecards.org/cgi-bin/carddisp.pl?gene=TRIM8
RELB	RELB Proto-Oncogene, NF-KB Subunit	Protein Coding	Q01201	54	GC19P113255	4.61135	https://www.genecards.org/cgi-bin/carddisp.pl?gene=RELB
WLS	Wnt Ligand Secretion Mediator	Protein Coding	Q5T9L3	47	GC01M068098	4.61085	https://www.genecards.org/cgi-bin/carddisp.pl?gene=WLS
DPH2	Diphthamide Biosynthesis 2	Protein Coding	Q9BQC3	47	GC01P049213	4.60825	https://www.genecards.org/cgi-bin/carddisp.pl?gene=DPH2
HEY2	Hes Related Family BHLH Transcription Factor With YRPW Motif 2	Protein Coding	Q9UBP5	47	GC06P136340	4.60686	https://www.genecards.org/cgi-bin/carddisp.pl?gene=HEY2
ANXA11	Annexin A11	Protein Coding	P50995	52	GC10M080150	4.60662	https://www.genecards.org/cgi-bin/carddisp.pl?gene=ANXA11
PEX2	Peroxisomal Biogenesis Factor 2	Protein Coding	P28328	51	GC08M076980	4.59195	https://www.genecards.org/cgi-bin/carddisp.pl?gene=PEX2
WNT6	Wnt Family Member 6	Protein Coding	Q9Y6F9	49	GC02P218859	4.59081	https://www.genecards.org/cgi-bin/carddisp.pl?gene=WNT6
EHMT2	Euchromatic Histone Lysine Methyltransferase 2	Protein Coding	Q96KQ7	55	GC06M031879	4.58867	https://www.genecards.org/cgi-bin/carddisp.pl?gene=EHMT2
MIR20B	MicroRNA 20b	RNA Gene		20	GC0XM134451	4.58238	https://www.genecards.org/cgi-bin/carddisp.pl?gene=MIR20B
ITGA5	Integrin Subunit Alpha 5	Protein Coding	P08648	56	GC12M055919	4.57701	https://www.genecards.org/cgi-bin/carddisp.pl?gene=ITGA5
ANG	Angiogenin	Protein Coding	P03950	53	GC14P045735	4.57348	https://www.genecards.org/cgi-bin/carddisp.pl?gene=ANG
GLS	Glutaminase	Protein Coding	O94925	58	GC02P190880	4.5718	https://www.genecards.org/cgi-bin/carddisp.pl?gene=GLS
MRPS34	Mitochondrial Ribosomal Protein S34	Protein Coding	P82930	45	GC16M001771	4.57163	https://www.genecards.org/cgi-bin/carddisp.pl?gene=MRPS34
LINC01554	Long Intergenic Non-Protein Coding RNA 1554	RNA Gene	Q52M75	27	GC05P095838	4.57017	https://www.genecards.org/cgi-bin/carddisp.pl?gene=LINC01554
HNRNPH1	Heterogeneous Nuclear Ribonucleoprotein H1	Protein Coding	P31943	50	GC05M179614	4.56956	https://www.genecards.org/cgi-bin/carddisp.pl?gene=HNRNPH1
NR3C2	Nuclear Receptor Subfamily 3 Group C Member 2	Protein Coding	P08235	55	GC04M148078	4.56944	https://www.genecards.org/cgi-bin/carddisp.pl?gene=NR3C2
FTO	FTO Alpha-Ketoglutarate Dependent Dioxygenase	Protein Coding	Q9C0B1	55	GC16P082352	4.56761	https://www.genecards.org/cgi-bin/carddisp.pl?gene=FTO
NLRP1	NLR Family Pyrin Domain Containing 1	Protein Coding	Q9C000	52	GC17M005499	4.55584	https://www.genecards.org/cgi-bin/carddisp.pl?gene=NLRP1
SGCD	Sarcoglycan Delta	Protein Coding	Q92629	52	GC05P155686	4.55522	https://www.genecards.org/cgi-bin/carddisp.pl?gene=SGCD
HDAC3	Histone Deacetylase 3	Protein Coding	O15379	58	GC05M141620	4.55364	https://www.genecards.org/cgi-bin/carddisp.pl?gene=HDAC3
DLL4	Delta Like Canonical Notch Ligand 4	Protein Coding	Q9NR61	56	GC15P040929	4.54991	https://www.genecards.org/cgi-bin/carddisp.pl?gene=DLL4
DCC	DCC Netrin 1 Receptor	Protein Coding	P43146	56	GC18P052340	4.54759	https://www.genecards.org/cgi-bin/carddisp.pl?gene=DCC
MIR216A	MicroRNA 216a	RNA Gene		27	GC02M055988	4.54029	https://www.genecards.org/cgi-bin/carddisp.pl?gene=MIR216A
YY1	YY1 Transcription Factor	Protein Coding	P25490	56	GC14P100238	4.53937	https://www.genecards.org/cgi-bin/carddisp.pl?gene=YY1
P4HB	Prolyl 4-Hydroxylase Subunit Beta	Protein Coding	P07237	58	GC17M081843	4.53911	https://www.genecards.org/cgi-bin/carddisp.pl?gene=P4HB
LINC-PINT	Long Intergenic Non-Protein Coding RNA, P53 Induced Transcript	RNA Gene	A0A455ZAR2	24	GC07M130795	4.53907	https://www.genecards.org/cgi-bin/carddisp.pl?gene=LINC-PINT
CD55	CD55 Molecule (Cromer Blood Group)	Protein Coding	P08174	58	GC01P207321	4.53838	https://www.genecards.org/cgi-bin/carddisp.pl?gene=CD55
MSTN	Myostatin	Protein Coding	O14793	55	GC02M190055	4.52556	https://www.genecards.org/cgi-bin/carddisp.pl?gene=MSTN
CXADR	CXADR Ig-Like Cell Adhesion Molecule	Protein Coding	P78310	53	GC21P017513	4.5252	https://www.genecards.org/cgi-bin/carddisp.pl?gene=CXADR
GRHL3	Grainyhead Like Transcription Factor 3	Protein Coding	Q8TE85	46	GC01P044056	4.52508	https://www.genecards.org/cgi-bin/carddisp.pl?gene=GRHL3
CYB5A	Cytochrome B5 Type A	Protein Coding	P00167	52	GC18M074250	4.5151	https://www.genecards.org/cgi-bin/carddisp.pl?gene=CYB5A
DNASE1L3	Deoxyribonuclease 1 Like 3	Protein Coding	Q13609	51	GC03M058192	4.51293	https://www.genecards.org/cgi-bin/carddisp.pl?gene=DNASE1L3
TRPV6	Transient Receptor Potential Cation Channel Subfamily V Member 6	Protein Coding	Q9H1D0	55	GC07M142871	4.50433	https://www.genecards.org/cgi-bin/carddisp.pl?gene=TRPV6
NRG1	Neuregulin 1	Protein Coding	Q02297	58	GC08P031639	4.50344	https://www.genecards.org/cgi-bin/carddisp.pl?gene=NRG1
SPTLC1	Serine Palmitoyltransferase Long Chain Base Subunit 1	Protein Coding	O15269	54	GC09M109404	4.49428	https://www.genecards.org/cgi-bin/carddisp.pl?gene=SPTLC1
UGT1A1	UDP Glucuronosyltransferase Family 1 Member A1	Protein Coding	P22309	59	GC02P233760	4.48693	https://www.genecards.org/cgi-bin/carddisp.pl?gene=UGT1A1
CSN1S1	Casein Alpha S1	Protein Coding	P47710	45	GC04P070027	4.48374	https://www.genecards.org/cgi-bin/carddisp.pl?gene=CSN1S1
PSMG2	Proteasome Assembly Chaperone 2	Protein Coding	Q969U7	46	GC18P021566	4.48145	https://www.genecards.org/cgi-bin/carddisp.pl?gene=PSMG2
CNR2	Cannabinoid Receptor 2	Protein Coding	P34972	54	GC01M023870	4.48053	https://www.genecards.org/cgi-bin/carddisp.pl?gene=CNR2
GRIN1	Glutamate Ionotropic Receptor NMDA Type Subunit 1	Protein Coding	Q05586	59	GC09P137138	4.47997	https://www.genecards.org/cgi-bin/carddisp.pl?gene=GRIN1
IRX1	Iroquois Homeobox 1	Protein Coding	P78414	44	GC05P003602	4.46957	https://www.genecards.org/cgi-bin/carddisp.pl?gene=IRX1
TRIM32	Tripartite Motif Containing 32	Protein Coding	Q13049	52	GC09P116687	4.46834	https://www.genecards.org/cgi-bin/carddisp.pl?gene=TRIM32
F8	Coagulation Factor VIII	Protein Coding	P00451	56	GC0XM154835	4.46676	https://www.genecards.org/cgi-bin/carddisp.pl?gene=F8
POLR1A	RNA Polymerase I Subunit A	Protein Coding	O95602	51	GC02M086021	4.46591	https://www.genecards.org/cgi-bin/carddisp.pl?gene=POLR1A
HSD11B2	Hydroxysteroid 11-Beta Dehydrogenase 2	Protein Coding	P80365	54	GC16P082836	4.46317	https://www.genecards.org/cgi-bin/carddisp.pl?gene=HSD11B2
LINC01370	Long Intergenic Non-Protein Coding RNA 1370	RNA Gene		18	GC20P041170	4.46262	https://www.genecards.org/cgi-bin/carddisp.pl?gene=LINC01370
UBE3C	Ubiquitin Protein Ligase E3C	Protein Coding	Q15386	50	GC07P157138	4.46239	https://www.genecards.org/cgi-bin/carddisp.pl?gene=UBE3C
FGFRL1	Fibroblast Growth Factor Receptor Like 1	Protein Coding	Q8N441	50	GC04P003899	4.45477	https://www.genecards.org/cgi-bin/carddisp.pl?gene=FGFRL1
DKK3	Dickkopf WNT Signaling Pathway Inhibitor 3	Protein Coding	Q9UBP4	49	GC11M012459	4.45348	https://www.genecards.org/cgi-bin/carddisp.pl?gene=DKK3
ITGB6	Integrin Subunit Beta 6	Protein Coding	P18564	56	GC02M160099	4.45254	https://www.genecards.org/cgi-bin/carddisp.pl?gene=ITGB6
LMBR1	Limb Development Membrane Protein 1	Protein Coding	Q8WVP7	48	GC07M156668	4.45147	https://www.genecards.org/cgi-bin/carddisp.pl?gene=LMBR1
POLR1D	RNA Polymerase I And III Subunit D	Protein Coding	P0DPB6	50	GC13P027620	4.4364	https://www.genecards.org/cgi-bin/carddisp.pl?gene=POLR1D
GP1BA	Glycoprotein Ib Platelet Subunit Alpha	Protein Coding	P07359	56	GC17P004932	4.43243	https://www.genecards.org/cgi-bin/carddisp.pl?gene=GP1BA
ABCD1	ATP Binding Cassette Subfamily D Member 1	Protein Coding	P33897	54	GC0XP153724	4.42965	https://www.genecards.org/cgi-bin/carddisp.pl?gene=ABCD1
HTR1A	5-Hydroxytryptamine Receptor 1A	Protein Coding	P08908	55	GC05M063960	4.42367	https://www.genecards.org/cgi-bin/carddisp.pl?gene=HTR1A
HNRNPA2B1	Heterogeneous Nuclear Ribonucleoprotein A2/B1	Protein Coding	P22626	54	GC07M026174	4.42321	https://www.genecards.org/cgi-bin/carddisp.pl?gene=HNRNPA2B1
IL17RA	Interleukin 17 Receptor A	Protein Coding	Q96F46	55	GC22P069829	4.42126	https://www.genecards.org/cgi-bin/carddisp.pl?gene=IL17RA
FGF18	Fibroblast Growth Factor 18	Protein Coding	O76093	51	GC05P171419	4.41859	https://www.genecards.org/cgi-bin/carddisp.pl?gene=FGF18
POMGNT2	Protein O-Linked Mannose N-Acetylglucosaminyltransferase 2 (Beta 1,4-)	Protein Coding	Q8NAT1	47	GC03M043121	4.41845	https://www.genecards.org/cgi-bin/carddisp.pl?gene=POMGNT2
CDX2	Caudal Type Homeobox 2	Protein Coding	Q99626	51	GC13M027962	4.41839	https://www.genecards.org/cgi-bin/carddisp.pl?gene=CDX2
STAR	Steroidogenic Acute Regulatory Protein	Protein Coding	P49675	53	GC08M038250	4.41497	https://www.genecards.org/cgi-bin/carddisp.pl?gene=STAR
LRP1	LDL Receptor Related Protein 1	Protein Coding	Q07954	56	GC12P057128	4.39932	https://www.genecards.org/cgi-bin/carddisp.pl?gene=LRP1
ARID2	AT-Rich Interaction Domain 2	Protein Coding	Q68CP9	49	GC12P045729	4.39869	https://www.genecards.org/cgi-bin/carddisp.pl?gene=ARID2
C2CD3	C2 Domain Containing 3 Centriole Elongation Regulator	Protein Coding	Q4AC94	47	GC11M074012	4.39579	https://www.genecards.org/cgi-bin/carddisp.pl?gene=C2CD3
ANXA2	Annexin A2	Protein Coding	P07355	56	GC15M060347	4.39347	https://www.genecards.org/cgi-bin/carddisp.pl?gene=ANXA2
SLC37A4	Solute Carrier Family 37 Member 4	Protein Coding	O43826	51	GC11M126542	4.38439	https://www.genecards.org/cgi-bin/carddisp.pl?gene=SLC37A4
PDYN	Prodynorphin	Protein Coding	P01213	54	GC20M001978	4.38305	https://www.genecards.org/cgi-bin/carddisp.pl?gene=PDYN
LAMP1	Lysosomal Associated Membrane Protein 1	Protein Coding	P11279	52	GC13P113297	4.38288	https://www.genecards.org/cgi-bin/carddisp.pl?gene=LAMP1
TLX1NB	TLX1 Neighbor	RNA Gene	P0CAT3	31	GC10M101090	4.38194	https://www.genecards.org/cgi-bin/carddisp.pl?gene=TLX1NB
CYP24A1	Cytochrome P450 Family 24 Subfamily A Member 1	Protein Coding	Q07973	55	GC20M054153	4.37636	https://www.genecards.org/cgi-bin/carddisp.pl?gene=CYP24A1
DVL2	Dishevelled Segment Polarity Protein 2	Protein Coding	O14641	52	GC17M007225	4.36952	https://www.genecards.org/cgi-bin/carddisp.pl?gene=DVL2
ITGA1	Integrin Subunit Alpha 1	Protein Coding	P56199	53	GC05P052788	4.36631	https://www.genecards.org/cgi-bin/carddisp.pl?gene=ITGA1
UTRN	Utrophin	Protein Coding	P46939	49	GC06P144285	4.36257	https://www.genecards.org/cgi-bin/carddisp.pl?gene=UTRN
MIR320A	MicroRNA 320a	RNA Gene		29	GC08M022306	4.36017	https://www.genecards.org/cgi-bin/carddisp.pl?gene=MIR320A
ISG15	ISG15 Ubiquitin Like Modifier	Protein Coding	P05161	55	GC01P001001	4.35586	https://www.genecards.org/cgi-bin/carddisp.pl?gene=ISG15
THRA	Thyroid Hormone Receptor Alpha	Protein Coding	P10827	55	GC17P040058	4.35027	https://www.genecards.org/cgi-bin/carddisp.pl?gene=THRA
CLN3	CLN3 Lysosomal/Endosomal Transmembrane Protein, Battenin	Protein Coding	Q13286	53	GC16M028466	4.34648	https://www.genecards.org/cgi-bin/carddisp.pl?gene=CLN3
NR5A1	Nuclear Receptor Subfamily 5 Group A Member 1	Protein Coding	Q13285	58	GC09M124481	4.34154	https://www.genecards.org/cgi-bin/carddisp.pl?gene=NR5A1
LIPC	Lipase C, Hepatic Type	Protein Coding	P11150	54	GC15P058410	4.33931	https://www.genecards.org/cgi-bin/carddisp.pl?gene=LIPC
FABP4	Fatty Acid Binding Protein 4	Protein Coding	P15090	51	GC08M081478	4.33705	https://www.genecards.org/cgi-bin/carddisp.pl?gene=FABP4
ITGA2B	Integrin Subunit Alpha 2b	Protein Coding	P08514	60	GC17M077853	4.33605	https://www.genecards.org/cgi-bin/carddisp.pl?gene=ITGA2B
NTF3	Neurotrophin 3	Protein Coding	P20783	53	GC12P038933	4.3299	https://www.genecards.org/cgi-bin/carddisp.pl?gene=NTF3
CCR3	C-C Motif Chemokine Receptor 3	Protein Coding	P51677	54	GC03P057390	4.32419	https://www.genecards.org/cgi-bin/carddisp.pl?gene=CCR3
ATL1	Atlastin GTPase 1	Protein Coding	Q8WXF7	50	GC14P050532	4.32372	https://www.genecards.org/cgi-bin/carddisp.pl?gene=ATL1
IRF2	Interferon Regulatory Factor 2	Protein Coding	P14316	51	GC04M184387	4.3231	https://www.genecards.org/cgi-bin/carddisp.pl?gene=IRF2
PNPT1	Polyribonucleotide Nucleotidyltransferase 1	Protein Coding	Q8TCS8	52	GC02M055634	4.3167	https://www.genecards.org/cgi-bin/carddisp.pl?gene=PNPT1
MIR381	MicroRNA 381	RNA Gene		26	GC14P116759	4.3101	https://www.genecards.org/cgi-bin/carddisp.pl?gene=MIR381
AVP	Arginine Vasopressin	Protein Coding	P01185	54	GC20M003082	4.30673	https://www.genecards.org/cgi-bin/carddisp.pl?gene=AVP
NPHS2	NPHS2 Stomatin Family Member, Podocin	Protein Coding	Q9NP85	51	GC01M179554	4.30135	https://www.genecards.org/cgi-bin/carddisp.pl?gene=NPHS2
S100A6	S100 Calcium Binding Protein A6	Protein Coding	P06703	51	GC01M160893	4.29951	https://www.genecards.org/cgi-bin/carddisp.pl?gene=S100A6
IRAK4	Interleukin 1 Receptor Associated Kinase 4	Protein Coding	Q9NWZ3	58	GC12P043758	4.29694	https://www.genecards.org/cgi-bin/carddisp.pl?gene=IRAK4
AZU1	Azurocidin 1	Protein Coding	P20160	48	GC19P000825	4.28804	https://www.genecards.org/cgi-bin/carddisp.pl?gene=AZU1
KIAA0753	KIAA0753	Protein Coding	Q2KHM9	42	GC17M006578	4.28663	https://www.genecards.org/cgi-bin/carddisp.pl?gene=KIAA0753
SKIC2	SKI2 Subunit Of Superkiller Complex	Protein Coding	Q15477	52	GC06P144468	4.27602	https://www.genecards.org/cgi-bin/carddisp.pl?gene=SKIC2
LIFR	LIF Receptor Subunit Alpha	Protein Coding	P42702	55	GC05M038476	4.27397	https://www.genecards.org/cgi-bin/carddisp.pl?gene=LIFR
NEFH	Neurofilament Heavy Chain	Protein Coding	P12036	54	GC22P029480	4.27358	https://www.genecards.org/cgi-bin/carddisp.pl?gene=NEFH
SUCLG1	Succinate-CoA Ligase GDP/ADP-Forming Subunit Alpha	Protein Coding	P53597	53	GC02M084423	4.26536	https://www.genecards.org/cgi-bin/carddisp.pl?gene=SUCLG1
MYF5	Myogenic Factor 5	Protein Coding	P13349	48	GC12P080716	4.26366	https://www.genecards.org/cgi-bin/carddisp.pl?gene=MYF5
GORASP1	Golgi Reassembly Stacking Protein 1	Protein Coding	Q9BQQ3	48	GC03M039096	4.26155	https://www.genecards.org/cgi-bin/carddisp.pl?gene=GORASP1
RNASE3	Ribonuclease A Family Member 3	Protein Coding	P12724	49	GC14P020891	4.26113	https://www.genecards.org/cgi-bin/carddisp.pl?gene=RNASE3
CTSA	Cathepsin A	Protein Coding	P10619	55	GC20P045890	4.2587	https://www.genecards.org/cgi-bin/carddisp.pl?gene=CTSA
FA2H	Fatty Acid 2-Hydroxylase	Protein Coding	Q7L5A8	53	GC16M074712	4.25681	https://www.genecards.org/cgi-bin/carddisp.pl?gene=FA2H
NTRK3	Neurotrophic Receptor Tyrosine Kinase 3	Protein Coding	Q16288	61	GC15M087859	4.25612	https://www.genecards.org/cgi-bin/carddisp.pl?gene=NTRK3
STAT5A	Signal Transducer And Activator Of Transcription 5A	Protein Coding	P42229	56	GC17P042287	4.24689	https://www.genecards.org/cgi-bin/carddisp.pl?gene=STAT5A
KDM2B	Lysine Demethylase 2B	Protein Coding	Q8NHM5	51	GC12M123630	4.24657	https://www.genecards.org/cgi-bin/carddisp.pl?gene=KDM2B
LAMB2	Laminin Subunit Beta 2	Protein Coding	P55268	54	GC03M049121	4.24268	https://www.genecards.org/cgi-bin/carddisp.pl?gene=LAMB2
APAF1	Apoptotic Peptidase Activating Factor 1	Protein Coding	O14727	56	GC12P098645	4.23278	https://www.genecards.org/cgi-bin/carddisp.pl?gene=APAF1
PINK1	PTEN Induced Kinase 1	Protein Coding	Q9BXM7	55	GC01P041392	4.23248	https://www.genecards.org/cgi-bin/carddisp.pl?gene=PINK1
BDKRB2	Bradykinin Receptor B2	Protein Coding	P30411	53	GC14P096205	4.22905	https://www.genecards.org/cgi-bin/carddisp.pl?gene=BDKRB2
GHSR	Growth Hormone Secretagogue Receptor	Protein Coding	Q92847	55	GC03M172443	4.22669	https://www.genecards.org/cgi-bin/carddisp.pl?gene=GHSR
TET2	Tet Methylcytosine Dioxygenase 2	Protein Coding	Q6N021	54	GC04P105145	4.22562	https://www.genecards.org/cgi-bin/carddisp.pl?gene=TET2
SMPD3	Sphingomyelin Phosphodiesterase 3	Protein Coding	Q9NY59	49	GC16M068358	4.20956	https://www.genecards.org/cgi-bin/carddisp.pl?gene=SMPD3
AHCY	Adenosylhomocysteinase	Protein Coding	P23526	57	GC20M035768	4.20645	https://www.genecards.org/cgi-bin/carddisp.pl?gene=AHCY
PTGER2	Prostaglandin E Receptor 2	Protein Coding	P43116	57	GC14P052314	4.1985	https://www.genecards.org/cgi-bin/carddisp.pl?gene=PTGER2
ABCC3	ATP Binding Cassette Subfamily C Member 3	Protein Coding	O15438	53	GC17P050634	4.19316	https://www.genecards.org/cgi-bin/carddisp.pl?gene=ABCC3
DLL3	Delta Like Canonical Notch Ligand 3	Protein Coding	Q9NYJ7	50	GC19P039498	4.1854	https://www.genecards.org/cgi-bin/carddisp.pl?gene=DLL3
CACNA2D1	Calcium Voltage-Gated Channel Auxiliary Subunit Alpha2delta 1	Protein Coding	P54289	55	GC07M081946	4.18257	https://www.genecards.org/cgi-bin/carddisp.pl?gene=CACNA2D1
ARRB2	Arrestin Beta 2	Protein Coding	P32121	54	GC17P111039	4.17885	https://www.genecards.org/cgi-bin/carddisp.pl?gene=ARRB2
TRH	Thyrotropin Releasing Hormone	Protein Coding	P20396	50	GC03P129974	4.17878	https://www.genecards.org/cgi-bin/carddisp.pl?gene=TRH
POU2F1	POU Class 2 Homeobox 1	Protein Coding	P14859	50	GC01P167229	4.17717	https://www.genecards.org/cgi-bin/carddisp.pl?gene=POU2F1
TRAPPC12	Trafficking Protein Particle Complex Subunit 12	Protein Coding	Q8WVT3	47	GC02P003394	4.17518	https://www.genecards.org/cgi-bin/carddisp.pl?gene=TRAPPC12
SPEN	Spen Family Transcriptional Repressor	Protein Coding	Q96T58	49	GC01P040837	4.17216	https://www.genecards.org/cgi-bin/carddisp.pl?gene=SPEN
ECE1	Endothelin Converting Enzyme 1	Protein Coding	P42892	58	GC01M021217	4.16892	https://www.genecards.org/cgi-bin/carddisp.pl?gene=ECE1
EIF6	Eukaryotic Translation Initiation Factor 6	Protein Coding	P56537	49	GC20M035278	4.16861	https://www.genecards.org/cgi-bin/carddisp.pl?gene=EIF6
USP4	Ubiquitin Specific Peptidase 4	Protein Coding	Q13107	50	GC03M049277	4.16731	https://www.genecards.org/cgi-bin/carddisp.pl?gene=USP4
SMPD2	Sphingomyelin Phosphodiesterase 2	Protein Coding	O60906	47	GC06P109440	4.16676	https://www.genecards.org/cgi-bin/carddisp.pl?gene=SMPD2
FAT4	FAT Atypical Cadherin 4	Protein Coding	Q6V0I7	46	GC04P125315	4.16478	https://www.genecards.org/cgi-bin/carddisp.pl?gene=FAT4
PEX1	Peroxisomal Biogenesis Factor 1	Protein Coding	O43933	53	GC07M092487	4.16345	https://www.genecards.org/cgi-bin/carddisp.pl?gene=PEX1
WNT5B	Wnt Family Member 5B	Protein Coding	Q9H1J7	50	GC12P001529	4.16229	https://www.genecards.org/cgi-bin/carddisp.pl?gene=WNT5B
EGR2	Early Growth Response 2	Protein Coding	P11161	53	GC10M062811	4.16104	https://www.genecards.org/cgi-bin/carddisp.pl?gene=EGR2
COL12A1	Collagen Type XII Alpha 1 Chain	Protein Coding	Q99715	49	GC06M075084	4.15727	https://www.genecards.org/cgi-bin/carddisp.pl?gene=COL12A1
IRAK3	Interleukin 1 Receptor Associated Kinase 3	Protein Coding	Q9Y616	55	GC12P066516	4.15587	https://www.genecards.org/cgi-bin/carddisp.pl?gene=IRAK3
MEOX1	Mesenchyme Homeobox 1	Protein Coding	P50221	48	GC17M043640	4.14386	https://www.genecards.org/cgi-bin/carddisp.pl?gene=MEOX1
P2RX3	Purinergic Receptor P2X 3	Protein Coding	P56373	52	GC11P057335	4.13705	https://www.genecards.org/cgi-bin/carddisp.pl?gene=P2RX3
CHRD	Chordin	Protein Coding	Q9H2X0	49	GC03P184380	4.13562	https://www.genecards.org/cgi-bin/carddisp.pl?gene=CHRD
AGRN	Agrin	Protein Coding	O00468	54	GC01P001020	4.13405	https://www.genecards.org/cgi-bin/carddisp.pl?gene=AGRN
FGF14	Fibroblast Growth Factor 14	Protein Coding	Q92915	51	GC13M101710	4.12662	https://www.genecards.org/cgi-bin/carddisp.pl?gene=FGF14
DPF2	Double PHD Fingers 2	Protein Coding	Q92785	50	GC11P089077	4.12429	https://www.genecards.org/cgi-bin/carddisp.pl?gene=DPF2
HK2	Hexokinase 2	Protein Coding	P52789	55	GC02P074947	4.11353	https://www.genecards.org/cgi-bin/carddisp.pl?gene=HK2
ABCG5	ATP Binding Cassette Subfamily G Member 5	Protein Coding	Q9H222	54	GC02M043806	4.10968	https://www.genecards.org/cgi-bin/carddisp.pl?gene=ABCG5
FDPS	Farnesyl Diphosphate Synthase	Protein Coding	P14324	54	GC01P155308	4.10921	https://www.genecards.org/cgi-bin/carddisp.pl?gene=FDPS
IL17F	Interleukin 17F	Protein Coding	Q96PD4	51	GC06M094117	4.1088	https://www.genecards.org/cgi-bin/carddisp.pl?gene=IL17F
OTUD5	OTU Deubiquitinase 5	Protein Coding	Q96G74	48	GC0XM048922	4.1088	https://www.genecards.org/cgi-bin/carddisp.pl?gene=OTUD5
EMD	Emerin	Protein Coding	P50402	54	GC0XP154379	4.10708	https://www.genecards.org/cgi-bin/carddisp.pl?gene=EMD
HOXA9	Homeobox A9	Protein Coding	P31269	45	GC07M027162	4.10394	https://www.genecards.org/cgi-bin/carddisp.pl?gene=HOXA9
RXRB	Retinoid X Receptor Beta	Protein Coding	P28702	55	GC06M033193	4.10242	https://www.genecards.org/cgi-bin/carddisp.pl?gene=RXRB
SCO2	Synthesis Of Cytochrome C Oxidase 2	Protein Coding	O43819	53	GC22M050523	4.10088	https://www.genecards.org/cgi-bin/carddisp.pl?gene=SCO2
RNY3	RNA, Ro60-Associated Y3	RNA Gene		22	GC07P157981	4.09723	https://www.genecards.org/cgi-bin/carddisp.pl?gene=RNY3
GALNT3	Polypeptide N-Acetylgalactosaminyltransferase 3	Protein Coding	Q14435	54	GC02M165747	4.08635	https://www.genecards.org/cgi-bin/carddisp.pl?gene=GALNT3
CACNA1H	Calcium Voltage-Gated Channel Subunit Alpha1 H	Protein Coding	O95180	58	GC16P001153	4.08457	https://www.genecards.org/cgi-bin/carddisp.pl?gene=CACNA1H
INHBA	Inhibin Subunit Beta A	Protein Coding	P08476	53	GC07M041670	4.08202	https://www.genecards.org/cgi-bin/carddisp.pl?gene=INHBA
NCOA2	Nuclear Receptor Coactivator 2	Protein Coding	Q15596	53	GC08M070109	4.07895	https://www.genecards.org/cgi-bin/carddisp.pl?gene=NCOA2
ATP2B1	ATPase Plasma Membrane Ca2+ Transporting 1	Protein Coding	P20020	51	GC12M089588	4.07631	https://www.genecards.org/cgi-bin/carddisp.pl?gene=ATP2B1
UGCG	UDP-Glucose Ceramide Glucosyltransferase	Protein Coding	Q16739	53	GC09P111896	4.06784	https://www.genecards.org/cgi-bin/carddisp.pl?gene=UGCG
LRPPRC	Leucine Rich Pentatricopeptide Repeat Containing	Protein Coding	P42704	51	GC02M043886	4.06779	https://www.genecards.org/cgi-bin/carddisp.pl?gene=LRPPRC
RPS14	Ribosomal Protein S14	Protein Coding	P62263	50	GC05M150443	4.06622	https://www.genecards.org/cgi-bin/carddisp.pl?gene=RPS14
CYP27A1	Cytochrome P450 Family 27 Subfamily A Member 1	Protein Coding	Q02318	55	GC02P218781	4.06562	https://www.genecards.org/cgi-bin/carddisp.pl?gene=CYP27A1
MIR654	MicroRNA 654	RNA Gene		24	GC14P116777	4.0651	https://www.genecards.org/cgi-bin/carddisp.pl?gene=MIR654
NR1H4	Nuclear Receptor Subfamily 1 Group H Member 4	Protein Coding	Q96RI1	56	GC12P100473	4.06062	https://www.genecards.org/cgi-bin/carddisp.pl?gene=NR1H4
ETV6	ETS Variant Transcription Factor 6	Protein Coding	P41212	54	GC12P011649	4.05977	https://www.genecards.org/cgi-bin/carddisp.pl?gene=ETV6
RARG	Retinoic Acid Receptor Gamma	Protein Coding	P13631	54	GC12M053210	4.05858	https://www.genecards.org/cgi-bin/carddisp.pl?gene=RARG
TPM1	Tropomyosin 1	Protein Coding	P09493	58	GC15P165361	4.05541	https://www.genecards.org/cgi-bin/carddisp.pl?gene=TPM1
PIGN	Phosphatidylinositol Glycan Anchor Biosynthesis Class N	Protein Coding	O95427	48	GC18M061905	4.05119	https://www.genecards.org/cgi-bin/carddisp.pl?gene=PIGN
WDPCP	WD Repeat Containing Planar Cell Polarity Effector	Protein Coding	O95876	46	GC02M063121	4.04949	https://www.genecards.org/cgi-bin/carddisp.pl?gene=WDPCP
TAF6	TATA-Box Binding Protein Associated Factor 6	Protein Coding	P49848	48	GC07M105253	4.04931	https://www.genecards.org/cgi-bin/carddisp.pl?gene=TAF6
SFTA3	Surfactant Associated 3	RNA Gene	P0C7M3	39	GC14M036474	4.04898	https://www.genecards.org/cgi-bin/carddisp.pl?gene=SFTA3
PHACTR1	Phosphatase And Actin Regulator 1	Protein Coding	Q9C0D0	46	GC06P012717	4.04432	https://www.genecards.org/cgi-bin/carddisp.pl?gene=PHACTR1
SLCO2A1	Solute Carrier Organic Anion Transporter Family Member 2A1	Protein Coding	Q92959	51	GC03M133932	4.03661	https://www.genecards.org/cgi-bin/carddisp.pl?gene=SLCO2A1
MFGE8	Milk Fat Globule EGF And Factor V/VIII Domain Containing	Protein Coding	Q08431	51	GC15M088898	4.03658	https://www.genecards.org/cgi-bin/carddisp.pl?gene=MFGE8
CCL18	C-C Motif Chemokine Ligand 18	Protein Coding	P55774	45	GC17P036064	4.00914	https://www.genecards.org/cgi-bin/carddisp.pl?gene=CCL18
AMPD1	Adenosine Monophosphate Deaminase 1	Protein Coding	P23109	55	GC01M114673	4.00557	https://www.genecards.org/cgi-bin/carddisp.pl?gene=AMPD1
PAPPA	Pappalysin 1	Protein Coding	Q13219	51	GC09P124390	4.00173	https://www.genecards.org/cgi-bin/carddisp.pl?gene=PAPPA
SCARB1	Scavenger Receptor Class B Member 1	Protein Coding	Q8WTV0	56	GC12M124776	4.00068	https://www.genecards.org/cgi-bin/carddisp.pl?gene=SCARB1
SGCB	Sarcoglycan Beta	Protein Coding	Q16585	49	GC04M052019	3.99657	https://www.genecards.org/cgi-bin/carddisp.pl?gene=SGCB
F9	Coagulation Factor IX	Protein Coding	P00740	56	GC0XP139530	3.99429	https://www.genecards.org/cgi-bin/carddisp.pl?gene=F9
ALX1	ALX Homeobox 1	Protein Coding	Q15699	48	GC12P085279	3.99209	https://www.genecards.org/cgi-bin/carddisp.pl?gene=ALX1
USP18	Ubiquitin Specific Peptidase 18	Protein Coding	Q9UMW8	48	GC22P069881	3.99134	https://www.genecards.org/cgi-bin/carddisp.pl?gene=USP18
LIPE	Lipase E, Hormone Sensitive Type	Protein Coding	Q05469	55	GC19M042401	3.98151	https://www.genecards.org/cgi-bin/carddisp.pl?gene=LIPE
MPDU1	Mannose-P-Dolichol Utilization Defect 1	Protein Coding	O75352	50	GC17P007583	3.9811	https://www.genecards.org/cgi-bin/carddisp.pl?gene=MPDU1
ABCG8	ATP Binding Cassette Subfamily G Member 8	Protein Coding	Q9H221	50	GC02P043828	3.97785	https://www.genecards.org/cgi-bin/carddisp.pl?gene=ABCG8
ERCC6L2	ERCC Excision Repair 6 Like 2	Protein Coding	Q5T890	47	GC09P095871	3.97733	https://www.genecards.org/cgi-bin/carddisp.pl?gene=ERCC6L2
PAX8	Paired Box 8	Protein Coding	Q06710	53	GC02M113215	3.97672	https://www.genecards.org/cgi-bin/carddisp.pl?gene=PAX8
CCDC47	Coiled-Coil Domain Containing 47	Protein Coding	Q96A33	44	GC17M063745	3.9763	https://www.genecards.org/cgi-bin/carddisp.pl?gene=CCDC47
NCOA1	Nuclear Receptor Coactivator 1	Protein Coding	Q15788	53	GC02P024492	3.97605	https://www.genecards.org/cgi-bin/carddisp.pl?gene=NCOA1
HMBS	Hydroxymethylbilane Synthase	Protein Coding	P08397	53	GC11P119084	3.97513	https://www.genecards.org/cgi-bin/carddisp.pl?gene=HMBS
PACRG	Parkin Coregulated	Protein Coding	Q96M98	49	GC06P162727	3.97002	https://www.genecards.org/cgi-bin/carddisp.pl?gene=PACRG
ENAM	Enamelin	Protein Coding	Q9NRM1	47	GC04P070628	3.96656	https://www.genecards.org/cgi-bin/carddisp.pl?gene=ENAM
NUDT6	Nudix Hydrolase 6	Protein Coding	P53370	46	GC04M122888	3.9612	https://www.genecards.org/cgi-bin/carddisp.pl?gene=NUDT6
VPS33A	VPS33A Core Subunit Of CORVET And HOPS Complexes	Protein Coding	Q96AX1	48	GC12M122229	3.95987	https://www.genecards.org/cgi-bin/carddisp.pl?gene=VPS33A
NR4A1	Nuclear Receptor Subfamily 4 Group A Member 1	Protein Coding	P22736	55	GC12P052022	3.95984	https://www.genecards.org/cgi-bin/carddisp.pl?gene=NR4A1
RAB33A	RAB33A, Member RAS Oncogene Family	Protein Coding	Q14088	45	GC0XP130110	3.95539	https://www.genecards.org/cgi-bin/carddisp.pl?gene=RAB33A
DPP4	Dipeptidyl Peptidase 4	Protein Coding	P27487	58	GC02M161992	3.95518	https://www.genecards.org/cgi-bin/carddisp.pl?gene=DPP4
MIR874	MicroRNA 874	RNA Gene		24	GC05M137647	3.95459	https://www.genecards.org/cgi-bin/carddisp.pl?gene=MIR874
TMEM237	Transmembrane Protein 237	Protein Coding	Q96Q45	45	GC02M201620	3.95077	https://www.genecards.org/cgi-bin/carddisp.pl?gene=TMEM237
CDK5RAP3	CDK5 Regulatory Subunit Associated Protein 3	Protein Coding	Q96JB5	44	GC17P047967	3.94278	https://www.genecards.org/cgi-bin/carddisp.pl?gene=CDK5RAP3
EPG5	Ectopic P-Granules 5 Autophagy Tethering Factor	Protein Coding	Q9HCE0	47	GC18M045800	3.9394	https://www.genecards.org/cgi-bin/carddisp.pl?gene=EPG5
MIR4306	MicroRNA 4306	RNA Gene		12	GC13P099643	3.9325	https://www.genecards.org/cgi-bin/carddisp.pl?gene=MIR4306
ASS1	Argininosuccinate Synthase 1	Protein Coding	P00966	56	GC09P130444	3.93058	https://www.genecards.org/cgi-bin/carddisp.pl?gene=ASS1
RUNX3	RUNX Family Transcription Factor 3	Protein Coding	Q13761	52	GC01M024899	3.92608	https://www.genecards.org/cgi-bin/carddisp.pl?gene=RUNX3
CTNNA2	Catenin Alpha 2	Protein Coding	P26232	52	GC02P079185	3.92577	https://www.genecards.org/cgi-bin/carddisp.pl?gene=CTNNA2
B4GAT1	Beta-1,4-Glucuronyltransferase 1	Protein Coding	O43505	45	GC11M066345	3.92411	https://www.genecards.org/cgi-bin/carddisp.pl?gene=B4GAT1
DSE	Dermatan Sulfate Epimerase	Protein Coding	Q9UL01	48	GC06P136156	3.92347	https://www.genecards.org/cgi-bin/carddisp.pl?gene=DSE
SI	Sucrase-Isomaltase	Protein Coding	P14410	54	GC03M164978	3.92093	https://www.genecards.org/cgi-bin/carddisp.pl?gene=SI
EXOSC9	Exosome Component 9	Protein Coding	Q06265	50	GC04P121801	3.91785	https://www.genecards.org/cgi-bin/carddisp.pl?gene=EXOSC9
MIR708	MicroRNA 708	RNA Gene		26	GC11M079402	3.91456	https://www.genecards.org/cgi-bin/carddisp.pl?gene=MIR708
FIBP	FGF1 Intracellular Binding Protein	Protein Coding	O43427	50	GC11M125411	3.91446	https://www.genecards.org/cgi-bin/carddisp.pl?gene=FIBP
F2RL2	Coagulation Factor II Thrombin Receptor Like 2	Protein Coding	O00254	48	GC05M076615	3.91284	https://www.genecards.org/cgi-bin/carddisp.pl?gene=F2RL2
GFRA1	GDNF Family Receptor Alpha 1	Protein Coding	P56159	55	GC10M116056	3.91164	https://www.genecards.org/cgi-bin/carddisp.pl?gene=GFRA1
MATN1	Matrilin 1	Protein Coding	P21941	50	GC01M030711	3.90338	https://www.genecards.org/cgi-bin/carddisp.pl?gene=MATN1
CLNK	Cytokine Dependent Hematopoietic Cell Linker	Protein Coding	Q7Z7G1	39	GC04M010491	3.89537	https://www.genecards.org/cgi-bin/carddisp.pl?gene=CLNK
PRKCB	Protein Kinase C Beta	Protein Coding	P05771	58	GC16P081181	3.89279	https://www.genecards.org/cgi-bin/carddisp.pl?gene=PRKCB
GAL	Galanin And GMAP Prepropeptide	Protein Coding	P22466	54	GC11P089308	3.89131	https://www.genecards.org/cgi-bin/carddisp.pl?gene=GAL
DDIT4	DNA Damage Inducible Transcript 4	Protein Coding	Q9NX09	47	GC10P072273	3.88945	https://www.genecards.org/cgi-bin/carddisp.pl?gene=DDIT4
DYNC2I2	Dynein 2 Intermediate Chain 2	Protein Coding	Q96EX3	45	GC09M129330	3.8884	https://www.genecards.org/cgi-bin/carddisp.pl?gene=DYNC2I2
SOAT1	Sterol O-Acyltransferase 1	Protein Coding	P35610	53	GC01P179294	3.87963	https://www.genecards.org/cgi-bin/carddisp.pl?gene=SOAT1
GOLGA2	Golgin A2	Protein Coding	Q08379	49	GC09M128255	3.87554	https://www.genecards.org/cgi-bin/carddisp.pl?gene=GOLGA2
ABCC8	ATP Binding Cassette Subfamily C Member 8	Protein Coding	Q09428	54	GC11M017392	3.87214	https://www.genecards.org/cgi-bin/carddisp.pl?gene=ABCC8
CYP11B1	Cytochrome P450 Family 11 Subfamily B Member 1	Protein Coding	P15538	54	GC08M142872	3.87181	https://www.genecards.org/cgi-bin/carddisp.pl?gene=CYP11B1
CLN8	CLN8 Transmembrane ER And ERGIC Protein	Protein Coding	Q9UBY8	50	GC08P001755	3.86885	https://www.genecards.org/cgi-bin/carddisp.pl?gene=CLN8
CHST14	Carbohydrate Sulfotransferase 14	Protein Coding	Q8NCH0	50	GC15P040470	3.86651	https://www.genecards.org/cgi-bin/carddisp.pl?gene=CHST14
DDX41	DEAD-Box Helicase 41	Protein Coding	Q9UJV9	52	GC05M177511	3.86128	https://www.genecards.org/cgi-bin/carddisp.pl?gene=DDX41
TMEM126B	Transmembrane Protein 126B	Protein Coding	Q8IUX1	46	GC11P085628	3.85633	https://www.genecards.org/cgi-bin/carddisp.pl?gene=TMEM126B
HPD	4-Hydroxyphenylpyruvate Dioxygenase	Protein Coding	P32754	54	GC12M121839	3.85374	https://www.genecards.org/cgi-bin/carddisp.pl?gene=HPD
TGM2	Transglutaminase 2	Protein Coding	P21980	56	GC20M038127	3.85281	https://www.genecards.org/cgi-bin/carddisp.pl?gene=TGM2
RAB3GAP1	RAB3 GTPase Activating Protein Catalytic Subunit 1	Protein Coding	Q15042	50	GC02P135052	3.84784	https://www.genecards.org/cgi-bin/carddisp.pl?gene=RAB3GAP1
HSP90B1	Heat Shock Protein 90 Beta Family Member 1	Protein Coding	P14625	55	GC12P103930	3.84751	https://www.genecards.org/cgi-bin/carddisp.pl?gene=HSP90B1
SAMD9L	Sterile Alpha Motif Domain Containing 9 Like	Protein Coding	Q8IVG5	45	GC07M093130	3.84248	https://www.genecards.org/cgi-bin/carddisp.pl?gene=SAMD9L
BMI1	BMI1 Proto-Oncogene, Polycomb Ring Finger	Protein Coding	P35226	52	GC10P022337	3.84224	https://www.genecards.org/cgi-bin/carddisp.pl?gene=BMI1
COLEC10	Collectin Subfamily Member 10	Protein Coding	Q9Y6Z7	48	GC08P118952	3.84083	https://www.genecards.org/cgi-bin/carddisp.pl?gene=COLEC10
GTF2E2	General Transcription Factor IIE Subunit 2	Protein Coding	P29084	50	GC08M030578	3.83579	https://www.genecards.org/cgi-bin/carddisp.pl?gene=GTF2E2
ADAMTS1	ADAM Metallopeptidase With Thrombospondin Type 1 Motif 1	Protein Coding	Q9UHI8	52	GC21M026835	3.83353	https://www.genecards.org/cgi-bin/carddisp.pl?gene=ADAMTS1
SF3B2	Splicing Factor 3b Subunit 2	Protein Coding	Q13435	50	GC11P066050	3.82993	https://www.genecards.org/cgi-bin/carddisp.pl?gene=SF3B2
MUS81	MUS81 Structure-Specific Endonuclease Subunit	Protein Coding	Q96NY9	49	GC11P089117	3.82891	https://www.genecards.org/cgi-bin/carddisp.pl?gene=MUS81
NME1	NME/NM23 Nucleoside Diphosphate Kinase 1	Protein Coding	P15531	54	GC17P112649	3.82251	https://www.genecards.org/cgi-bin/carddisp.pl?gene=NME1
MTAP	Methylthioadenosine Phosphorylase	Protein Coding	Q13126	58	GC09P021806	3.82228	https://www.genecards.org/cgi-bin/carddisp.pl?gene=MTAP
MIR1207	MicroRNA 1207	RNA Gene		23	GC08P128049	3.82074	https://www.genecards.org/cgi-bin/carddisp.pl?gene=MIR1207
DIO2	Iodothyronine Deiodinase 2	Protein Coding	Q92813	48	GC14M080197	3.81862	https://www.genecards.org/cgi-bin/carddisp.pl?gene=DIO2
ID1	Inhibitor Of DNA Binding 1	Protein Coding	P41134	50	GC20P031605	3.808	https://www.genecards.org/cgi-bin/carddisp.pl?gene=ID1
CCBE1	Collagen And Calcium Binding EGF Domains 1	Protein Coding	Q6UXH8	48	GC18M059430	3.80604	https://www.genecards.org/cgi-bin/carddisp.pl?gene=CCBE1
ETS2	ETS Proto-Oncogene 2, Transcription Factor	Protein Coding	P15036	50	GC21P038805	3.79958	https://www.genecards.org/cgi-bin/carddisp.pl?gene=ETS2
CRIPTO	Cripto, EGF-CFC Family Member	Protein Coding	P13385	48	GC03P058241	3.79281	https://www.genecards.org/cgi-bin/carddisp.pl?gene=CRIPTO
GPX1	Glutathione Peroxidase 1	Protein Coding	P07203	51	GC03M053731	3.79054	https://www.genecards.org/cgi-bin/carddisp.pl?gene=GPX1
FOXA1	Forkhead Box A1	Protein Coding	P55317	52	GC14M037589	3.78468	https://www.genecards.org/cgi-bin/carddisp.pl?gene=FOXA1
AP3B1	Adaptor Related Protein Complex 3 Subunit Beta 1	Protein Coding	O00203	53	GC05M078000	3.78377	https://www.genecards.org/cgi-bin/carddisp.pl?gene=AP3B1
SERPINF2	Serpin Family F Member 2	Protein Coding	P08697	54	GC17P001742	3.78095	https://www.genecards.org/cgi-bin/carddisp.pl?gene=SERPINF2
SULF1	Sulfatase 1	Protein Coding	Q8IWU6	50	GC08P069466	3.7748	https://www.genecards.org/cgi-bin/carddisp.pl?gene=SULF1
RBP4	Retinol Binding Protein 4	Protein Coding	P02753	54	GC10M093591	3.77384	https://www.genecards.org/cgi-bin/carddisp.pl?gene=RBP4
USF3	Upstream Transcription Factor Family Member 3	Protein Coding	Q68DE3	37	GC03M113649	3.77173	https://www.genecards.org/cgi-bin/carddisp.pl?gene=USF3
USP2	Ubiquitin Specific Peptidase 2	Protein Coding	O75604	51	GC11M119355	3.77126	https://www.genecards.org/cgi-bin/carddisp.pl?gene=USP2
APOA4	Apolipoprotein A4	Protein Coding	P06727	50	GC11M116820	3.76256	https://www.genecards.org/cgi-bin/carddisp.pl?gene=APOA4
RAB4B-EGLN2	RAB4B-EGLN2 Readthrough (NMD Candidate)	RNA Gene		18	GC19P040778	3.76127	https://www.genecards.org/cgi-bin/carddisp.pl?gene=RAB4B-EGLN2
RPS6KA5	Ribosomal Protein S6 Kinase A5	Protein Coding	O75582	55	GC14M090847	3.75404	https://www.genecards.org/cgi-bin/carddisp.pl?gene=RPS6KA5
CSMD1	CUB And Sushi Multiple Domains 1	Protein Coding	Q96PZ7	46	GC08M002953	3.75348	https://www.genecards.org/cgi-bin/carddisp.pl?gene=CSMD1
DUSP19	Dual Specificity Phosphatase 19	Protein Coding	Q8WTR2	45	GC02P183078	3.7476	https://www.genecards.org/cgi-bin/carddisp.pl?gene=DUSP19
KMT2C	Lysine Methyltransferase 2C	Protein Coding	Q8NEZ4	52	GC07M152134	3.74585	https://www.genecards.org/cgi-bin/carddisp.pl?gene=KMT2C
SMG8	SMG8 Nonsense Mediated MRNA Decay Factor	Protein Coding	Q8ND04	43	GC17P059209	3.74089	https://www.genecards.org/cgi-bin/carddisp.pl?gene=SMG8
ID2	Inhibitor Of DNA Binding 2	Protein Coding	Q02363	51	GC02P008678	3.73336	https://www.genecards.org/cgi-bin/carddisp.pl?gene=ID2
GP1BB	Glycoprotein Ib Platelet Subunit Beta	Protein Coding	P13224	52	GC22P069918	3.72797	https://www.genecards.org/cgi-bin/carddisp.pl?gene=GP1BB
H3C12	H3 Clustered Histone 12	Protein Coding	P68431	43	GC06M094903	3.72477	https://www.genecards.org/cgi-bin/carddisp.pl?gene=H3C12
NAA50	N-Alpha-Acetyltransferase 50, NatE Catalytic Subunit	Protein Coding	Q9GZZ1	44	GC03M113716	3.72034	https://www.genecards.org/cgi-bin/carddisp.pl?gene=NAA50
TRE-TTC3-1	TRNA-Glu (Anticodon TTC) 3-1	RNA Gene		17	GC01P041019	3.71766	https://www.genecards.org/cgi-bin/carddisp.pl?gene=TRE-TTC3-1
SLC26A1	Solute Carrier Family 26 Member 1	Protein Coding	Q9H2B4	47	GC04M004794	3.71018	https://www.genecards.org/cgi-bin/carddisp.pl?gene=SLC26A1
SERPINB5	Serpin Family B Member 5	Protein Coding	P36952	52	GC18P063476	3.70934	https://www.genecards.org/cgi-bin/carddisp.pl?gene=SERPINB5
MIR182	MicroRNA 182	RNA Gene		28	GC07M129770	3.70699	https://www.genecards.org/cgi-bin/carddisp.pl?gene=MIR182
PHF21A	PHD Finger Protein 21A	Protein Coding	Q96BD5	52	GC11M124948	3.70656	https://www.genecards.org/cgi-bin/carddisp.pl?gene=PHF21A
HTR3A	5-Hydroxytryptamine Receptor 3A	Protein Coding	P46098	54	GC11P113975	3.70627	https://www.genecards.org/cgi-bin/carddisp.pl?gene=HTR3A
COQ3	Coenzyme Q3, Methyltransferase	Protein Coding	Q9NZJ6	46	GC06M099369	3.70624	https://www.genecards.org/cgi-bin/carddisp.pl?gene=COQ3
CD83	CD83 Molecule	Protein Coding	Q01151	49	GC06P014117	3.7025	https://www.genecards.org/cgi-bin/carddisp.pl?gene=CD83
CRABP2	Cellular Retinoic Acid Binding Protein 2	Protein Coding	P29373	51	GC01M161214	3.69869	https://www.genecards.org/cgi-bin/carddisp.pl?gene=CRABP2
ABCB11	ATP Binding Cassette Subfamily B Member 11	Protein Coding	O95342	55	GC02M168922	3.69612	https://www.genecards.org/cgi-bin/carddisp.pl?gene=ABCB11
SLC19A1	Solute Carrier Family 19 Member 1	Protein Coding	P41440	55	GC21M045493	3.69206	https://www.genecards.org/cgi-bin/carddisp.pl?gene=SLC19A1
TRD-GTC9-1	TRNA-Asp (Anticodon GTC) 9-1	RNA Gene		13	GC01P164909	3.68416	https://www.genecards.org/cgi-bin/carddisp.pl?gene=TRD-GTC9-1
KISS1R	KISS1 Receptor	Protein Coding	Q969F8	54	GC19P000917	3.68416	https://www.genecards.org/cgi-bin/carddisp.pl?gene=KISS1R
CRAT	Carnitine O-Acetyltransferase	Protein Coding	P43155	53	GC09M129094	3.66941	https://www.genecards.org/cgi-bin/carddisp.pl?gene=CRAT
EIF2S1	Eukaryotic Translation Initiation Factor 2 Subunit Alpha	Protein Coding	P05198	54	GC14P067359	3.66554	https://www.genecards.org/cgi-bin/carddisp.pl?gene=EIF2S1
ARRB1	Arrestin Beta 1	Protein Coding	P49407	53	GC11M125753	3.66425	https://www.genecards.org/cgi-bin/carddisp.pl?gene=ARRB1
FBL	Fibrillarin	Protein Coding	P22087	51	GC19M039834	3.65994	https://www.genecards.org/cgi-bin/carddisp.pl?gene=FBL
TMEM70	Transmembrane Protein 70	Protein Coding	Q9BUB7	48	GC08P073972	3.65893	https://www.genecards.org/cgi-bin/carddisp.pl?gene=TMEM70
SIRT3	Sirtuin 3	Protein Coding	Q9NTG7	56	GC11M000215	3.64752	https://www.genecards.org/cgi-bin/carddisp.pl?gene=SIRT3
MAP2	Microtubule Associated Protein 2	Protein Coding	P11137	53	GC02P209424	3.63762	https://www.genecards.org/cgi-bin/carddisp.pl?gene=MAP2
XPR1	Xenotropic And Polytropic Retrovirus Receptor 1	Protein Coding	Q9UBH6	51	GC01P180632	3.63531	https://www.genecards.org/cgi-bin/carddisp.pl?gene=XPR1
LEF1	Lymphoid Enhancer Binding Factor 1	Protein Coding	Q9UJU2	56	GC04M108047	3.63154	https://www.genecards.org/cgi-bin/carddisp.pl?gene=LEF1
DGCR8	DGCR8 Microprocessor Complex Subunit	Protein Coding	Q8WYQ5	52	GC22P020080	3.62192	https://www.genecards.org/cgi-bin/carddisp.pl?gene=DGCR8
CYP26C1	Cytochrome P450 Family 26 Subfamily C Member 1	Protein Coding	Q6V0L0	50	GC10P093060	3.62184	https://www.genecards.org/cgi-bin/carddisp.pl?gene=CYP26C1
SFRP1	Secreted Frizzled Related Protein 1	Protein Coding	Q8N474	52	GC08M041262	3.61759	https://www.genecards.org/cgi-bin/carddisp.pl?gene=SFRP1
FABP3	Fatty Acid Binding Protein 3	Protein Coding	P05413	52	GC01M031376	3.6116	https://www.genecards.org/cgi-bin/carddisp.pl?gene=FABP3
HMGA1	High Mobility Group AT-Hook 1	Protein Coding	P17096	55	GC06P134947	3.6079	https://www.genecards.org/cgi-bin/carddisp.pl?gene=HMGA1
MYH2	Myosin Heavy Chain 2	Protein Coding	Q9UKX2	53	GC17M010521	3.60781	https://www.genecards.org/cgi-bin/carddisp.pl?gene=MYH2
HIBCH	3-Hydroxyisobutyryl-CoA Hydrolase	Protein Coding	Q6NVY1	50	GC02M190189	3.60643	https://www.genecards.org/cgi-bin/carddisp.pl?gene=HIBCH
FKBP1A	FKBP Prolyl Isomerase 1A	Protein Coding	P62942	56	GC20M001369	3.60089	https://www.genecards.org/cgi-bin/carddisp.pl?gene=FKBP1A
PROM1	Prominin 1	Protein Coding	O43490	55	GC04M015965	3.59987	https://www.genecards.org/cgi-bin/carddisp.pl?gene=PROM1
PAK4	P21 (RAC1) Activated Kinase 4	Protein Coding	O96013	54	GC19P039125	3.59426	https://www.genecards.org/cgi-bin/carddisp.pl?gene=PAK4
HRH2	Histamine Receptor H2	Protein Coding	P25021	52	GC05P175659	3.59373	https://www.genecards.org/cgi-bin/carddisp.pl?gene=HRH2
COQ4	Coenzyme Q4	Protein Coding	Q9Y3A0	47	GC09P128322	3.59354	https://www.genecards.org/cgi-bin/carddisp.pl?gene=COQ4
EPRS1	Glutamyl-Prolyl-TRNA Synthetase 1	Protein Coding	P07814	53	GC01M219969	3.5897	https://www.genecards.org/cgi-bin/carddisp.pl?gene=EPRS1
CTNNA1	Catenin Alpha 1	Protein Coding	P35221	55	GC05P138682	3.58966	https://www.genecards.org/cgi-bin/carddisp.pl?gene=CTNNA1
ATP13A2	ATPase Cation Transporting 13A2	Protein Coding	Q9NQ11	53	GC01M016985	3.58745	https://www.genecards.org/cgi-bin/carddisp.pl?gene=ATP13A2
ENTPD1	Ectonucleoside Triphosphate Diphosphohydrolase 1	Protein Coding	P49961	58	GC10P109494	3.58586	https://www.genecards.org/cgi-bin/carddisp.pl?gene=ENTPD1
PES1	Pescadillo Ribosomal Biogenesis Factor 1	Protein Coding	O00541	47	GC22M030576	3.57871	https://www.genecards.org/cgi-bin/carddisp.pl?gene=PES1
RNPC3	RNA Binding Region (RNP1, RRM) Containing 3	Protein Coding	Q96LT9	46	GC01P103525	3.57456	https://www.genecards.org/cgi-bin/carddisp.pl?gene=RNPC3
OPN1LW	Opsin 1, Long Wave Sensitive	Protein Coding	P04000	45	GC0XP154144	3.57398	https://www.genecards.org/cgi-bin/carddisp.pl?gene=OPN1LW
DNM3	Dynamin 3	Protein Coding	Q9UQ16	51	GC01P171930	3.57378	https://www.genecards.org/cgi-bin/carddisp.pl?gene=DNM3
CGA	Glycoprotein Hormones, Alpha Polypeptide	Protein Coding	P01215	54	GC06M087085	3.57089	https://www.genecards.org/cgi-bin/carddisp.pl?gene=CGA
MID1	Midline 1	Protein Coding	O15344	50	GC0XM010445	3.57062	https://www.genecards.org/cgi-bin/carddisp.pl?gene=MID1
FZD5	Frizzled Class Receptor 5	Protein Coding	Q13467	54	GC02M207762	3.57043	https://www.genecards.org/cgi-bin/carddisp.pl?gene=FZD5
KAT5	Lysine Acetyltransferase 5	Protein Coding	Q92993	58	GC11P065711	3.56912	https://www.genecards.org/cgi-bin/carddisp.pl?gene=KAT5
BABAM2	BRISC And BRCA1 A Complex Member 2	Protein Coding	Q9NXR7	46	GC02P028562	3.56731	https://www.genecards.org/cgi-bin/carddisp.pl?gene=BABAM2
CLEC4A	C-Type Lectin Domain Family 4 Member A	Protein Coding	Q9UMR7	45	GC12P039023	3.5656	https://www.genecards.org/cgi-bin/carddisp.pl?gene=CLEC4A
UCP2	Uncoupling Protein 2	Protein Coding	P55851	55	GC11M073974	3.56537	https://www.genecards.org/cgi-bin/carddisp.pl?gene=UCP2
FAM20C	FAM20C Golgi Associated Secretory Pathway Kinase	Protein Coding	Q8IXL6	53	GC07P000192	3.56037	https://www.genecards.org/cgi-bin/carddisp.pl?gene=FAM20C
GJB1	Gap Junction Protein Beta 1	Protein Coding	P08034	55	GC0XP071212	3.56005	https://www.genecards.org/cgi-bin/carddisp.pl?gene=GJB1
MCM5	Minichromosome Maintenance Complex Component 5	Protein Coding	P33992	53	GC22P035400	3.55525	https://www.genecards.org/cgi-bin/carddisp.pl?gene=MCM5
ANK2	Ankyrin 2	Protein Coding	Q01484	50	GC04P112735	3.55013	https://www.genecards.org/cgi-bin/carddisp.pl?gene=ANK2
RBL2	RB Transcriptional Corepressor Like 2	Protein Coding	Q08999	53	GC16P053433	3.54997	https://www.genecards.org/cgi-bin/carddisp.pl?gene=RBL2
NFATC2	Nuclear Factor Of Activated T Cells 2	Protein Coding	Q13469	55	GC20M051386	3.54661	https://www.genecards.org/cgi-bin/carddisp.pl?gene=NFATC2
PPARGC1B	PPARG Coactivator 1 Beta	Protein Coding	Q86YN6	44	GC05P149730	3.54657	https://www.genecards.org/cgi-bin/carddisp.pl?gene=PPARGC1B
HCCAT5	Hepatocellular Carcinoma Associated Transcript 5	RNA Gene		23	GC16P073092	3.5393	https://www.genecards.org/cgi-bin/carddisp.pl?gene=HCCAT5
KCNJ11	Potassium Inwardly Rectifying Channel Subfamily J Member 11	Protein Coding	Q14654	54	GC11M017948	3.53831	https://www.genecards.org/cgi-bin/carddisp.pl?gene=KCNJ11
OCRL	OCRL Inositol Polyphosphate-5-Phosphatase	Protein Coding	Q01968	53	GC0XP129539	3.53796	https://www.genecards.org/cgi-bin/carddisp.pl?gene=OCRL
ITGAV	Integrin Subunit Alpha V	Protein Coding	P06756	56	GC02P186589	3.52073	https://www.genecards.org/cgi-bin/carddisp.pl?gene=ITGAV
NCOR2	Nuclear Receptor Corepressor 2	Protein Coding	Q9Y618	52	GC12M124324	3.51737	https://www.genecards.org/cgi-bin/carddisp.pl?gene=NCOR2
DNAI2	Dynein Axonemal Intermediate Chain 2	Protein Coding	Q9GZS0	47	GC17P074274	3.51641	https://www.genecards.org/cgi-bin/carddisp.pl?gene=DNAI2
GPER1	G Protein-Coupled Estrogen Receptor 1	Protein Coding	Q99527	49	GC07P011353	3.51526	https://www.genecards.org/cgi-bin/carddisp.pl?gene=GPER1
UTP4	UTP4 Small Subunit Processome Component	Protein Coding	Q969X6	43	GC16P082986	3.51328	https://www.genecards.org/cgi-bin/carddisp.pl?gene=UTP4
VCAN	Versican	Protein Coding	P13611	55	GC05P083471	3.51267	https://www.genecards.org/cgi-bin/carddisp.pl?gene=VCAN
ADCY10	Adenylate Cyclase 10	Protein Coding	Q96PN6	52	GC01M167809	3.51115	https://www.genecards.org/cgi-bin/carddisp.pl?gene=ADCY10
HMMR	Hyaluronan Mediated Motility Receptor	Protein Coding	O75330	53	GC05P163466	3.50958	https://www.genecards.org/cgi-bin/carddisp.pl?gene=HMMR
GYPA	Glycophorin A (MNS Blood Group)	Protein Coding	P02724	53	GC04M144109	3.50917	https://www.genecards.org/cgi-bin/carddisp.pl?gene=GYPA
KPNB1	Karyopherin Subunit Beta 1	Protein Coding	Q14974	53	GC17P047649	3.50751	https://www.genecards.org/cgi-bin/carddisp.pl?gene=KPNB1
RNF213	Ring Finger Protein 213	Protein Coding	Q63HN8	48	GC17P080260	3.50648	https://www.genecards.org/cgi-bin/carddisp.pl?gene=RNF213
GOLPH3	Golgi Phosphoprotein 3	Protein Coding	Q9H4A6	47	GC05M032124	3.4935	https://www.genecards.org/cgi-bin/carddisp.pl?gene=GOLPH3
RPGR	Retinitis Pigmentosa GTPase Regulator	Protein Coding	Q92834	51	GC0XM038269	3.49168	https://www.genecards.org/cgi-bin/carddisp.pl?gene=RPGR
LOC126862586	CDK7 Strongly-Dependent Group 2 Enhancer GRCh37_chr17:48273702-48274901	Functional Element		9	GC17P114589	3.49109	https://www.genecards.org/cgi-bin/carddisp.pl?gene=LOC126862586
SLC2A3	Solute Carrier Family 2 Member 3	Protein Coding	P11169	56	GC12M007919	3.48789	https://www.genecards.org/cgi-bin/carddisp.pl?gene=SLC2A3
ALOX15	Arachidonate 15-Lipoxygenase	Protein Coding	P16050	54	GC17M004630	3.48676	https://www.genecards.org/cgi-bin/carddisp.pl?gene=ALOX15
SNX14	Sorting Nexin 14	Protein Coding	Q9Y5W7	45	GC06M094626	3.48617	https://www.genecards.org/cgi-bin/carddisp.pl?gene=SNX14
UBE2I	Ubiquitin Conjugating Enzyme E2 I	Protein Coding	P63279	56	GC16P080184	3.4831	https://www.genecards.org/cgi-bin/carddisp.pl?gene=UBE2I
UFL1	UFM1 Specific Ligase 1	Protein Coding	O94874	43	GC06P096521	3.47895	https://www.genecards.org/cgi-bin/carddisp.pl?gene=UFL1
PMP22	Peripheral Myelin Protein 22	Protein Coding	Q01453	52	GC17M015229	3.47788	https://www.genecards.org/cgi-bin/carddisp.pl?gene=PMP22
PDP1	Pyruvate Dehydrogenase Phosphatase Catalytic Subunit 1	Protein Coding	Q9P0J1	56	GC08P093857	3.46963	https://www.genecards.org/cgi-bin/carddisp.pl?gene=PDP1
PSMA7	Proteasome 20S Subunit Alpha 7	Protein Coding	O14818	53	GC20M062136	3.4684	https://www.genecards.org/cgi-bin/carddisp.pl?gene=PSMA7
ARSH	Arylsulfatase Family Member H	Protein Coding	Q5FYA8	40	GC0XP003006	3.46727	https://www.genecards.org/cgi-bin/carddisp.pl?gene=ARSH
RPS15A	Ribosomal Protein S15a	Protein Coding	P62244	50	GC16M018781	3.46139	https://www.genecards.org/cgi-bin/carddisp.pl?gene=RPS15A
LPA	Lipoprotein(A)	Protein Coding	P08519	50	GC06M160531	3.46085	https://www.genecards.org/cgi-bin/carddisp.pl?gene=LPA
HOXB1	Homeobox B1	Protein Coding	P14653	50	GC17M048528	3.45754	https://www.genecards.org/cgi-bin/carddisp.pl?gene=HOXB1
HIC1	HIC ZBTB Transcriptional Repressor 1	Protein Coding	Q14526	50	GC17P002054	3.45596	https://www.genecards.org/cgi-bin/carddisp.pl?gene=HIC1
CSMD3	CUB And Sushi Multiple Domains 3	Protein Coding	Q7Z407	43	GC08M112223	3.45468	https://www.genecards.org/cgi-bin/carddisp.pl?gene=CSMD3
MYO16	Myosin XVI	Protein Coding	Q9Y6X6	41	GC13P108495	3.45145	https://www.genecards.org/cgi-bin/carddisp.pl?gene=MYO16
TSEN34	TRNA Splicing Endonuclease Subunit 34	Protein Coding	Q9BSV6	46	GC19P121728	3.44791	https://www.genecards.org/cgi-bin/carddisp.pl?gene=TSEN34
IL21R	Interleukin 21 Receptor	Protein Coding	Q9HBE5	51	GC16P081252	3.4474	https://www.genecards.org/cgi-bin/carddisp.pl?gene=IL21R
SERAC1	Serine Active Site Containing 1	Protein Coding	Q96JX3	45	GC06M158109	3.4439	https://www.genecards.org/cgi-bin/carddisp.pl?gene=SERAC1
DLEU1	Deleted In Lymphocytic Leukemia 1	RNA Gene	O43261	36	GC13P050677	3.44058	https://www.genecards.org/cgi-bin/carddisp.pl?gene=DLEU1
PRPF6	Pre-MRNA Processing Factor 6	Protein Coding	O94906	49	GC20P063981	3.44052	https://www.genecards.org/cgi-bin/carddisp.pl?gene=PRPF6
PERP	P53 Apoptosis Effector Related To PMP22	Protein Coding	Q96FX8	47	GC06M138088	3.43705	https://www.genecards.org/cgi-bin/carddisp.pl?gene=PERP
KDM6B	Lysine Demethylase 6B	Protein Coding	O15054	54	GC17P007834	3.43531	https://www.genecards.org/cgi-bin/carddisp.pl?gene=KDM6B
PEX14	Peroxisomal Biogenesis Factor 14	Protein Coding	O75381	51	GC01P010472	3.43224	https://www.genecards.org/cgi-bin/carddisp.pl?gene=PEX14
XBP1	X-Box Binding Protein 1	Protein Coding	P17861	55	GC22M028794	3.43208	https://www.genecards.org/cgi-bin/carddisp.pl?gene=XBP1
MIR26A1	MicroRNA 26a-1	RNA Gene		28	GC03P037969	3.43106	https://www.genecards.org/cgi-bin/carddisp.pl?gene=MIR26A1
SLC25A13	Solute Carrier Family 25 Member 13	Protein Coding	Q9UJS0	53	GC07M096120	3.43063	https://www.genecards.org/cgi-bin/carddisp.pl?gene=SLC25A13
CCN4	Cellular Communication Network Factor 4	Protein Coding	O95388	47	GC08P133192	3.42228	https://www.genecards.org/cgi-bin/carddisp.pl?gene=CCN4
WNT11	Wnt Family Member 11	Protein Coding	O96014	52	GC11M076186	3.41828	https://www.genecards.org/cgi-bin/carddisp.pl?gene=WNT11
SRY	Sex Determining Region Y	Protein Coding	Q05066	46	GC0YM002698	3.41764	https://www.genecards.org/cgi-bin/carddisp.pl?gene=SRY
IGFBP6	Insulin Like Growth Factor Binding Protein 6	Protein Coding	P24592	52	GC12P053097	3.4166	https://www.genecards.org/cgi-bin/carddisp.pl?gene=IGFBP6
MIR196A2	MicroRNA 196a-2	RNA Gene		29	GC12P060518	3.41449	https://www.genecards.org/cgi-bin/carddisp.pl?gene=MIR196A2
MIR155HG	MIR155 Host Gene	RNA Gene	C0HMA1	28	GC21P025650	3.41319	https://www.genecards.org/cgi-bin/carddisp.pl?gene=MIR155HG
HYDIN	HYDIN Axonemal Central Pair Apparatus Protein	Protein Coding	Q4G0P3	47	GC16M073262	3.41226	https://www.genecards.org/cgi-bin/carddisp.pl?gene=HYDIN
FKBP14	FKBP Prolyl Isomerase 14	Protein Coding	Q9NWM8	49	GC07M031325	3.40956	https://www.genecards.org/cgi-bin/carddisp.pl?gene=FKBP14
HBG2	Hemoglobin Subunit Gamma 2	Protein Coding	P69892	50	GC11M012035	3.40644	https://www.genecards.org/cgi-bin/carddisp.pl?gene=HBG2
POLI	DNA Polymerase Iota	Protein Coding	Q9UNA4	52	GC18P054274	3.40644	https://www.genecards.org/cgi-bin/carddisp.pl?gene=POLI
NPHS1	NPHS1 Adhesion Molecule, Nephrin	Protein Coding	O60500	55	GC19M035825	3.40292	https://www.genecards.org/cgi-bin/carddisp.pl?gene=NPHS1
IGHM	Immunoglobulin Heavy Constant Mu	Protein Coding	P01871	43	GC14M120012	3.40098	https://www.genecards.org/cgi-bin/carddisp.pl?gene=IGHM
ATF6	Activating Transcription Factor 6	Protein Coding	P18850	57	GC01P161766	3.40078	https://www.genecards.org/cgi-bin/carddisp.pl?gene=ATF6
RPL10	Ribosomal Protein L10	Protein Coding	P27635	52	GC0XP154389	3.39922	https://www.genecards.org/cgi-bin/carddisp.pl?gene=RPL10
RNU6-1	RNA, U6 Small Nuclear 1	RNA Gene		21	GC15M067839	3.38512	https://www.genecards.org/cgi-bin/carddisp.pl?gene=RNU6-1
TCF7	Transcription Factor 7	Protein Coding	P36402	51	GC05P134192	3.38371	https://www.genecards.org/cgi-bin/carddisp.pl?gene=TCF7
MTUS2	Microtubule Associated Scaffold Protein 2	Protein Coding	Q5JR59	43	GC13P028820	3.38025	https://www.genecards.org/cgi-bin/carddisp.pl?gene=MTUS2
RIMBP3	RIMS Binding Protein 3	Protein Coding	Q9UFD9	36	GC22M018605	3.3786	https://www.genecards.org/cgi-bin/carddisp.pl?gene=RIMBP3
XPO1	Exportin 1	Protein Coding	O14980	56	GC02M061445	3.37855	https://www.genecards.org/cgi-bin/carddisp.pl?gene=XPO1
IL1RAP	Interleukin 1 Receptor Accessory Protein	Protein Coding	Q9NPH3	54	GC03P190514	3.37852	https://www.genecards.org/cgi-bin/carddisp.pl?gene=IL1RAP
FRZB	Frizzled Related Protein	Protein Coding	Q92765	50	GC02M182833	3.37831	https://www.genecards.org/cgi-bin/carddisp.pl?gene=FRZB
NBAS	NBAS Subunit Of NRZ Tethering Complex	Protein Coding	A2RRP1	48	GC02M014798	3.37714	https://www.genecards.org/cgi-bin/carddisp.pl?gene=NBAS
ACADM	Acyl-CoA Dehydrogenase Medium Chain	Protein Coding	P11310	55	GC01P075724	3.37109	https://www.genecards.org/cgi-bin/carddisp.pl?gene=ACADM
SALL1	Spalt Like Transcription Factor 1	Protein Coding	Q9NSC2	53	GC16M051135	3.37048	https://www.genecards.org/cgi-bin/carddisp.pl?gene=SALL1
WNT4	Wnt Family Member 4	Protein Coding	P56705	55	GC01M022190	3.3697	https://www.genecards.org/cgi-bin/carddisp.pl?gene=WNT4
E2F4	E2F Transcription Factor 4	Protein Coding	Q16254	53	GC16P067192	3.36557	https://www.genecards.org/cgi-bin/carddisp.pl?gene=E2F4
GDF2	Growth Differentiation Factor 2	Protein Coding	Q9UK05	53	GC10P047322	3.36555	https://www.genecards.org/cgi-bin/carddisp.pl?gene=GDF2
PIEZO2	Piezo Type Mechanosensitive Ion Channel Component 2	Protein Coding	Q9H5I5	47	GC18M010693	3.36554	https://www.genecards.org/cgi-bin/carddisp.pl?gene=PIEZO2
CNTLN	Centlein	Protein Coding	Q9NXG0	44	GC09P017124	3.36167	https://www.genecards.org/cgi-bin/carddisp.pl?gene=CNTLN
MIR585	MicroRNA 585	RNA Gene		17	GC05M169263	3.35907	https://www.genecards.org/cgi-bin/carddisp.pl?gene=MIR585
HAX1	HCLS1 Associated Protein X-1	Protein Coding	O00165	51	GC01P164481	3.35778	https://www.genecards.org/cgi-bin/carddisp.pl?gene=HAX1
LSM2	LSM2 Homolog, U6 Small Nuclear RNA And MRNA Degradation Associated	Protein Coding	Q9Y333	48	GC06M093799	3.35236	https://www.genecards.org/cgi-bin/carddisp.pl?gene=LSM2
FABP2	Fatty Acid Binding Protein 2	Protein Coding	P12104	50	GC04M119317	3.34757	https://www.genecards.org/cgi-bin/carddisp.pl?gene=FABP2
IFIT1	Interferon Induced Protein With Tetratricopeptide Repeats 1	Protein Coding	P09914	47	GC10P109390	3.34573	https://www.genecards.org/cgi-bin/carddisp.pl?gene=IFIT1
HSP90AB1	Heat Shock Protein 90 Alpha Family Class B Member 1	Protein Coding	P08238	58	GC06P044246	3.3432	https://www.genecards.org/cgi-bin/carddisp.pl?gene=HSP90AB1
TET3	Tet Methylcytosine Dioxygenase 3	Protein Coding	O43151	48	GC02P074012	3.34316	https://www.genecards.org/cgi-bin/carddisp.pl?gene=TET3
EXTL2	Exostosin Like Glycosyltransferase 2	Protein Coding	Q9UBQ6	47	GC01M100872	3.34239	https://www.genecards.org/cgi-bin/carddisp.pl?gene=EXTL2
TNXB	Tenascin XB	Protein Coding	P22105	52	GC06M093808	3.34112	https://www.genecards.org/cgi-bin/carddisp.pl?gene=TNXB
CD38	CD38 Molecule	Protein Coding	P28907	55	GC04P024672	3.33361	https://www.genecards.org/cgi-bin/carddisp.pl?gene=CD38
DYNLT2B	Dynein Light Chain Tctex-Type 2B	Protein Coding	Q8WW35	45	GC03M196300	3.32652	https://www.genecards.org/cgi-bin/carddisp.pl?gene=DYNLT2B
FAM201A	Family With Sequence Similarity 201 Member A	RNA Gene	Q5SY85	25	GC09P038620	3.32593	https://www.genecards.org/cgi-bin/carddisp.pl?gene=FAM201A
STMN2	Stathmin 2	Protein Coding	Q93045	48	GC08P079610	3.32336	https://www.genecards.org/cgi-bin/carddisp.pl?gene=STMN2
STS	Steroid Sulfatase	Protein Coding	P08842	55	GC0XP007146	3.32035	https://www.genecards.org/cgi-bin/carddisp.pl?gene=STS
HABP2	Hyaluronan Binding Protein 2	Protein Coding	Q14520	53	GC10P113550	3.31346	https://www.genecards.org/cgi-bin/carddisp.pl?gene=HABP2
PRKCQ	Protein Kinase C Theta	Protein Coding	Q04759	57	GC10M006940	3.31298	https://www.genecards.org/cgi-bin/carddisp.pl?gene=PRKCQ
IDE	Insulin Degrading Enzyme	Protein Coding	P14735	57	GC10M092451	3.31295	https://www.genecards.org/cgi-bin/carddisp.pl?gene=IDE
RREB1	Ras Responsive Element Binding Protein 1	Protein Coding	Q92766	48	GC06P007107	3.31208	https://www.genecards.org/cgi-bin/carddisp.pl?gene=RREB1
EXOSC5	Exosome Component 5	Protein Coding	Q9NQT4	50	GC19M092802	3.30692	https://www.genecards.org/cgi-bin/carddisp.pl?gene=EXOSC5
LINC01191	Long Intergenic Non-Protein Coding RNA 1191	RNA Gene		20	GC02P143694	3.30589	https://www.genecards.org/cgi-bin/carddisp.pl?gene=LINC01191
RPS3	Ribosomal Protein S3	Protein Coding	P23396	51	GC11P089608	3.30485	https://www.genecards.org/cgi-bin/carddisp.pl?gene=RPS3
FXN	Frataxin	Protein Coding	Q16595	55	GC09P069035	3.30371	https://www.genecards.org/cgi-bin/carddisp.pl?gene=FXN
ACVR2B	Activin A Receptor Type 2B	Protein Coding	Q13705	58	GC03P038453	3.29881	https://www.genecards.org/cgi-bin/carddisp.pl?gene=ACVR2B
PTPA	Protein Phosphatase 2 Phosphatase Activator	Protein Coding	Q15257	52	GC09P141447	3.29612	https://www.genecards.org/cgi-bin/carddisp.pl?gene=PTPA
SMAD9	SMAD Family Member 9	Protein Coding	O15198	55	GC13M036844	3.2943	https://www.genecards.org/cgi-bin/carddisp.pl?gene=SMAD9
GMDS-DT	GMDS Divergent Transcript	RNA Gene		20	GC06P002268	3.29346	https://www.genecards.org/cgi-bin/carddisp.pl?gene=GMDS-DT
LBX1-AS1	LBX1 Antisense RNA 1	RNA Gene		22	GC10P109761	3.29294	https://www.genecards.org/cgi-bin/carddisp.pl?gene=LBX1-AS1
ADORA2B	Adenosine A2b Receptor	Protein Coding	P29275	56	GC17P111403	3.29106	https://www.genecards.org/cgi-bin/carddisp.pl?gene=ADORA2B
SULT1A3	Sulfotransferase Family 1A Member 3	Protein Coding	P0DMM9	45	GC16P030199	3.28923	https://www.genecards.org/cgi-bin/carddisp.pl?gene=SULT1A3
ASAH2	N-Acylsphingosine Amidohydrolase 2	Protein Coding	Q9NR71	50	GC10M050182	3.28609	https://www.genecards.org/cgi-bin/carddisp.pl?gene=ASAH2
SMG9	SMG9 Nonsense Mediated MRNA Decay Factor	Protein Coding	Q9H0W8	42	GC19M043727	3.27777	https://www.genecards.org/cgi-bin/carddisp.pl?gene=SMG9
CILK1	Ciliogenesis Associated Kinase 1	Protein Coding	Q9UPZ9	50	GC06M094150	3.27374	https://www.genecards.org/cgi-bin/carddisp.pl?gene=CILK1
GFI1	Growth Factor Independent 1 Transcriptional Repressor	Protein Coding	Q99684	50	GC01M092474	3.27359	https://www.genecards.org/cgi-bin/carddisp.pl?gene=GFI1
ADIPOR1	Adiponectin Receptor 1	Protein Coding	Q96A54	52	GC01M202940	3.2731	https://www.genecards.org/cgi-bin/carddisp.pl?gene=ADIPOR1
COQ8A	Coenzyme Q8A	Protein Coding	Q8NI60	52	GC01P226939	3.26791	https://www.genecards.org/cgi-bin/carddisp.pl?gene=COQ8A
GAA	Alpha Glucosidase	Protein Coding	P10253	59	GC17P080101	3.26544	https://www.genecards.org/cgi-bin/carddisp.pl?gene=GAA
ACD	ACD Shelterin Complex Subunit And Telomerase Recruitment Factor	Protein Coding	Q96AP0	50	GC16M067658	3.26466	https://www.genecards.org/cgi-bin/carddisp.pl?gene=ACD
AVPR2	Arginine Vasopressin Receptor 2	Protein Coding	P30518	54	GC0XP153902	3.26185	https://www.genecards.org/cgi-bin/carddisp.pl?gene=AVPR2
EXO1	Exonuclease 1	Protein Coding	Q9UQ84	52	GC01P241847	3.26109	https://www.genecards.org/cgi-bin/carddisp.pl?gene=EXO1
FZD7	Frizzled Class Receptor 7	Protein Coding	O75084	53	GC02P203700	3.26067	https://www.genecards.org/cgi-bin/carddisp.pl?gene=FZD7
HAMP	Hepcidin Antimicrobial Peptide	Protein Coding	P81172	52	GC19P112928	3.25593	https://www.genecards.org/cgi-bin/carddisp.pl?gene=HAMP
PCK2	Phosphoenolpyruvate Carboxykinase 2, Mitochondrial	Protein Coding	Q16822	54	GC14P024094	3.25046	https://www.genecards.org/cgi-bin/carddisp.pl?gene=PCK2
MYF6	Myogenic Factor 6	Protein Coding	P23409	51	GC12P080707	3.24859	https://www.genecards.org/cgi-bin/carddisp.pl?gene=MYF6
MEF2A	Myocyte Enhancer Factor 2A	Protein Coding	Q02078	54	GC15P099565	3.24144	https://www.genecards.org/cgi-bin/carddisp.pl?gene=MEF2A
LGR5	Leucine Rich Repeat Containing G Protein-Coupled Receptor 5	Protein Coding	O75473	52	GC12P071439	3.2395	https://www.genecards.org/cgi-bin/carddisp.pl?gene=LGR5
LARGE1	LARGE Xylosyl- And Glucuronyltransferase 1	Protein Coding	O95461	50	GC22M077010	3.23904	https://www.genecards.org/cgi-bin/carddisp.pl?gene=LARGE1
CGB5	Chorionic Gonadotropin Subunit Beta 5	Protein Coding	P0DN86	38	GC19P049043	3.23484	https://www.genecards.org/cgi-bin/carddisp.pl?gene=CGB5
RAB18	RAB18, Member RAS Oncogene Family	Protein Coding	Q9NP72	47	GC10P027504	3.2348	https://www.genecards.org/cgi-bin/carddisp.pl?gene=RAB18
COQ9	Coenzyme Q9	Protein Coding	O75208	50	GC16P057447	3.23461	https://www.genecards.org/cgi-bin/carddisp.pl?gene=COQ9
SRP19	Signal Recognition Particle 19	Protein Coding	P09132	47	GC05P112862	3.23059	https://www.genecards.org/cgi-bin/carddisp.pl?gene=SRP19
APOC3	Apolipoprotein C3	Protein Coding	P02656	54	GC11P116829	3.22949	https://www.genecards.org/cgi-bin/carddisp.pl?gene=APOC3
CLDN5	Claudin 5	Protein Coding	O00501	48	GC22M019523	3.22609	https://www.genecards.org/cgi-bin/carddisp.pl?gene=CLDN5
MIR340	MicroRNA 340	RNA Gene		25	GC05M180015	3.22199	https://www.genecards.org/cgi-bin/carddisp.pl?gene=MIR340
DANCR	Differentiation Antagonizing Non-Protein Coding RNA	RNA Gene	P0C864	30	GC04P052712	3.22152	https://www.genecards.org/cgi-bin/carddisp.pl?gene=DANCR
TRPC6	Transient Receptor Potential Cation Channel Subfamily C Member 6	Protein Coding	Q9Y210	58	GC11M101451	3.22064	https://www.genecards.org/cgi-bin/carddisp.pl?gene=TRPC6
CS	Citrate Synthase	Protein Coding	O75390	54	GC12M056271	3.21958	https://www.genecards.org/cgi-bin/carddisp.pl?gene=CS
ASPH	Aspartate Beta-Hydroxylase	Protein Coding	Q12797	51	GC08M061500	3.21545	https://www.genecards.org/cgi-bin/carddisp.pl?gene=ASPH
PDCD4	Programmed Cell Death 4	Protein Coding	Q53EL6	52	GC10P110871	3.21512	https://www.genecards.org/cgi-bin/carddisp.pl?gene=PDCD4
KIF5C	Kinesin Family Member 5C	Protein Coding	O60282	51	GC02P148875	3.20919	https://www.genecards.org/cgi-bin/carddisp.pl?gene=KIF5C
CLCN3	Chloride Voltage-Gated Channel 3	Protein Coding	P51790	54	GC04P169612	3.20917	https://www.genecards.org/cgi-bin/carddisp.pl?gene=CLCN3
FST	Follistatin	Protein Coding	P19883	57	GC05P053480	3.20694	https://www.genecards.org/cgi-bin/carddisp.pl?gene=FST
BBS4	Bardet-Biedl Syndrome 4	Protein Coding	Q96RK4	50	GC15P072686	3.20271	https://www.genecards.org/cgi-bin/carddisp.pl?gene=BBS4
SEPTIN9	Septin 9	Protein Coding	Q9UHD8	50	GC17P113212	3.19966	https://www.genecards.org/cgi-bin/carddisp.pl?gene=SEPTIN9
CCN1	Cellular Communication Network Factor 1	Protein Coding	O00622	49	GC01P085585	3.19864	https://www.genecards.org/cgi-bin/carddisp.pl?gene=CCN1
CC2D2B	Coiled-Coil And C2 Domain Containing 2B	Protein Coding	Q6DHV5	39	GC10P109499	3.19838	https://www.genecards.org/cgi-bin/carddisp.pl?gene=CC2D2B
UFSP1	UFM1 Specific Peptidase 1 (Inactive)	Protein Coding	Q6NVU6	38	GC07M100888	3.19838	https://www.genecards.org/cgi-bin/carddisp.pl?gene=UFSP1
ACTMAP	Actin Maturation Protease	Protein Coding	Q5BKX5	37	GC19M040740	3.19838	https://www.genecards.org/cgi-bin/carddisp.pl?gene=ACTMAP
MKRN2OS	MKRN2 Opposite Strand	Protein Coding	H3BPM6	27	GC03M012514	3.19838	https://www.genecards.org/cgi-bin/carddisp.pl?gene=MKRN2OS
FMOD	Fibromodulin	Protein Coding	Q06828	50	GC01M203340	3.19594	https://www.genecards.org/cgi-bin/carddisp.pl?gene=FMOD
CHPF	Chondroitin Polymerizing Factor	Protein Coding	Q8IZ52	45	GC02M219538	3.19594	https://www.genecards.org/cgi-bin/carddisp.pl?gene=CHPF
MDK	Midkine	Protein Coding	P21741	51	GC11P046380	3.1955	https://www.genecards.org/cgi-bin/carddisp.pl?gene=MDK
POP5	POP5 Homolog, Ribonuclease P/MRP Subunit	Protein Coding	Q969H6	41	GC12M120578	3.19109	https://www.genecards.org/cgi-bin/carddisp.pl?gene=POP5
P2RY12	Purinergic Receptor P2Y12	Protein Coding	Q9H244	56	GC03M151336	3.18652	https://www.genecards.org/cgi-bin/carddisp.pl?gene=P2RY12
S100A2	S100 Calcium Binding Protein A2	Protein Coding	P29034	50	GC01M153561	3.18366	https://www.genecards.org/cgi-bin/carddisp.pl?gene=S100A2
GRB10	Growth Factor Receptor Bound Protein 10	Protein Coding	Q13322	51	GC07M050590	3.17807	https://www.genecards.org/cgi-bin/carddisp.pl?gene=GRB10
CYP2R1	Cytochrome P450 Family 2 Subfamily R Member 1	Protein Coding	Q6VVX0	52	GC11M014877	3.17652	https://www.genecards.org/cgi-bin/carddisp.pl?gene=CYP2R1
CTNS	Cystinosin, Lysosomal Cystine Transporter	Protein Coding	O60931	53	GC17P003636	3.17378	https://www.genecards.org/cgi-bin/carddisp.pl?gene=CTNS
RYR2	Ryanodine Receptor 2	Protein Coding	Q92736	55	GC01P237042	3.17165	https://www.genecards.org/cgi-bin/carddisp.pl?gene=RYR2
PTN	Pleiotrophin	Protein Coding	P21246	50	GC07M137227	3.17039	https://www.genecards.org/cgi-bin/carddisp.pl?gene=PTN
ST3GAL4	ST3 Beta-Galactoside Alpha-2,3-Sialyltransferase 4	Protein Coding	Q11206	51	GC11P126355	3.17022	https://www.genecards.org/cgi-bin/carddisp.pl?gene=ST3GAL4
IRF9	Interferon Regulatory Factor 9	Protein Coding	Q00978	53	GC14P024161	3.1686	https://www.genecards.org/cgi-bin/carddisp.pl?gene=IRF9
RORA	RAR Related Orphan Receptor A	Protein Coding	P35398	58	GC15M060488	3.16642	https://www.genecards.org/cgi-bin/carddisp.pl?gene=RORA
ANO10	Anoctamin 10	Protein Coding	Q9NW15	47	GC03M043355	3.16318	https://www.genecards.org/cgi-bin/carddisp.pl?gene=ANO10
RAB27A	RAB27A, Member RAS Oncogene Family	Protein Coding	P51159	55	GC15M055202	3.16145	https://www.genecards.org/cgi-bin/carddisp.pl?gene=RAB27A
ARNT	Aryl Hydrocarbon Receptor Nuclear Translocator	Protein Coding	P27540	54	GC01M150809	3.15585	https://www.genecards.org/cgi-bin/carddisp.pl?gene=ARNT
ADAMTSL4	ADAMTS Like 4	Protein Coding	Q6UY14	48	GC01P150549	3.15571	https://www.genecards.org/cgi-bin/carddisp.pl?gene=ADAMTSL4
ACVR2A	Activin A Receptor Type 2A	Protein Coding	P27037	54	GC02P147844	3.15557	https://www.genecards.org/cgi-bin/carddisp.pl?gene=ACVR2A
RPL38	Ribosomal Protein L38	Protein Coding	P63173	45	GC17P113077	3.14399	https://www.genecards.org/cgi-bin/carddisp.pl?gene=RPL38
BMP3	Bone Morphogenetic Protein 3	Protein Coding	P12645	50	GC04P081030	3.13734	https://www.genecards.org/cgi-bin/carddisp.pl?gene=BMP3
SLC31A1	Solute Carrier Family 31 Member 1	Protein Coding	O15431	53	GC09P113221	3.13646	https://www.genecards.org/cgi-bin/carddisp.pl?gene=SLC31A1
VSX1	Visual System Homeobox 1	Protein Coding	Q9NZR4	46	GC20M025070	3.13523	https://www.genecards.org/cgi-bin/carddisp.pl?gene=VSX1
MMP20	Matrix Metallopeptidase 20	Protein Coding	O60882	51	GC11M102576	3.1317	https://www.genecards.org/cgi-bin/carddisp.pl?gene=MMP20
HBA1	Hemoglobin Subunit Alpha 1	Protein Coding	P69905	51	GC16P080149	3.12625	https://www.genecards.org/cgi-bin/carddisp.pl?gene=HBA1
VAPB	VAMP Associated Protein B And C	Protein Coding	O95292	53	GC20P058389	3.1217	https://www.genecards.org/cgi-bin/carddisp.pl?gene=VAPB
MYO9A	Myosin IXA	Protein Coding	B2RTY4	46	GC15M071822	3.12058	https://www.genecards.org/cgi-bin/carddisp.pl?gene=MYO9A
CD2AP	CD2 Associated Protein	Protein Coding	Q9Y5K6	51	GC06P135083	3.11906	https://www.genecards.org/cgi-bin/carddisp.pl?gene=CD2AP
GNE	Glucosamine (UDP-N-Acetyl)-2-Epimerase/N-Acetylmannosamine Kinase	Protein Coding	Q9Y223	51	GC09M036214	3.11844	https://www.genecards.org/cgi-bin/carddisp.pl?gene=GNE
BNIP1	BCL2 Interacting Protein 1	Protein Coding	Q12981	43	GC05P173144	3.11748	https://www.genecards.org/cgi-bin/carddisp.pl?gene=BNIP1
ANXA6	Annexin A6	Protein Coding	P08133	52	GC05M151100	3.11564	https://www.genecards.org/cgi-bin/carddisp.pl?gene=ANXA6
KLF2	KLF Transcription Factor 2	Protein Coding	Q9Y5W3	47	GC19P112590	3.10908	https://www.genecards.org/cgi-bin/carddisp.pl?gene=KLF2
ASH1L	ASH1 Like Histone Lysine Methyltransferase	Protein Coding	Q9NR48	48	GC01M155335	3.10864	https://www.genecards.org/cgi-bin/carddisp.pl?gene=ASH1L
RPL22	Ribosomal Protein L22	Protein Coding	P35268	48	GC01M014309	3.10481	https://www.genecards.org/cgi-bin/carddisp.pl?gene=RPL22
APOC1	Apolipoprotein C1	Protein Coding	P02654	49	GC19P044914	3.10132	https://www.genecards.org/cgi-bin/carddisp.pl?gene=APOC1
PISD	Phosphatidylserine Decarboxylase	Protein Coding	Q9UG56	50	GC22M076979	3.09826	https://www.genecards.org/cgi-bin/carddisp.pl?gene=PISD
BHLHA9	Basic Helix-Loop-Helix Family Member A9	Protein Coding	Q7RTU4	35	GC17P001270	3.09699	https://www.genecards.org/cgi-bin/carddisp.pl?gene=BHLHA9
MIR645	MicroRNA 645	RNA Gene		14	GC20P050585	3.09402	https://www.genecards.org/cgi-bin/carddisp.pl?gene=MIR645
MIR5572	MicroRNA 5572	RNA Gene		11	GC15P080581	3.09402	https://www.genecards.org/cgi-bin/carddisp.pl?gene=MIR5572
MIR4441	MicroRNA 4441	RNA Gene		10	GC02M239373	3.09402	https://www.genecards.org/cgi-bin/carddisp.pl?gene=MIR4441
PPP1R12A	Protein Phosphatase 1 Regulatory Subunit 12A	Protein Coding	O14974	52	GC12M079773	3.08838	https://www.genecards.org/cgi-bin/carddisp.pl?gene=PPP1R12A
GFPT1	Glutamine--Fructose-6-Phosphate Transaminase 1	Protein Coding	Q06210	55	GC02M069319	3.08759	https://www.genecards.org/cgi-bin/carddisp.pl?gene=GFPT1
B3GLCT	Beta 3-Glucosyltransferase	Protein Coding	Q6Y288	47	GC13P031207	3.08471	https://www.genecards.org/cgi-bin/carddisp.pl?gene=B3GLCT
FLT3LG	Fms Related Receptor Tyrosine Kinase 3 Ligand	Protein Coding	P49771	49	GC19P113426	3.08345	https://www.genecards.org/cgi-bin/carddisp.pl?gene=FLT3LG
MT-TL1	Mitochondrially Encoded TRNA-Leu (UUA/G) 1	RNA Gene		23	GCMTP003232	3.08308	https://www.genecards.org/cgi-bin/carddisp.pl?gene=MT-TL1
STX6	Syntaxin 6	Protein Coding	O43752	47	GC01M180972	3.07973	https://www.genecards.org/cgi-bin/carddisp.pl?gene=STX6
SPAST	Spastin	Protein Coding	Q9UBP0	51	GC02P032063	3.07595	https://www.genecards.org/cgi-bin/carddisp.pl?gene=SPAST
IFNL1	Interferon Lambda 1	Protein Coding	Q8IU54	45	GC19P039296	3.07431	https://www.genecards.org/cgi-bin/carddisp.pl?gene=IFNL1
SH2B3	SH2B Adaptor Protein 3	Protein Coding	Q9UQQ2	55	GC12P111405	3.07068	https://www.genecards.org/cgi-bin/carddisp.pl?gene=SH2B3
ABCG1	ATP Binding Cassette Subfamily G Member 1	Protein Coding	P45844	51	GC21P042199	3.06383	https://www.genecards.org/cgi-bin/carddisp.pl?gene=ABCG1
MGAM	Maltase-Glucoamylase	Protein Coding	O43451	52	GC07P159421	3.06267	https://www.genecards.org/cgi-bin/carddisp.pl?gene=MGAM
MC2R	Melanocortin 2 Receptor	Protein Coding	Q01718	54	GC18M033998	3.06097	https://www.genecards.org/cgi-bin/carddisp.pl?gene=MC2R
SAG	S-Antigen Visual Arrestin	Protein Coding	P10523	54	GC02P233542	3.05543	https://www.genecards.org/cgi-bin/carddisp.pl?gene=SAG
NR5A2	Nuclear Receptor Subfamily 5 Group A Member 2	Protein Coding	O00482	52	GC01P199996	3.0528	https://www.genecards.org/cgi-bin/carddisp.pl?gene=NR5A2
SIRT6	Sirtuin 6	Protein Coding	Q8N6T7	52	GC19M004174	3.04895	https://www.genecards.org/cgi-bin/carddisp.pl?gene=SIRT6
PAX5	Paired Box 5	Protein Coding	Q02548	54	GC09M037043	3.04335	https://www.genecards.org/cgi-bin/carddisp.pl?gene=PAX5
LMBRD1	LMBR1 Domain Containing 1	Protein Coding	Q9NUN5	48	GC06M094268	3.04021	https://www.genecards.org/cgi-bin/carddisp.pl?gene=LMBRD1
CCDC134	Coiled-Coil Domain Containing 134	Protein Coding	Q9H6E4	46	GC22P041800	3.03979	https://www.genecards.org/cgi-bin/carddisp.pl?gene=CCDC134
TERF1	Telomeric Repeat Binding Factor 1	Protein Coding	P54274	50	GC08P073008	3.0377	https://www.genecards.org/cgi-bin/carddisp.pl?gene=TERF1
FSHR	Follicle Stimulating Hormone Receptor	Protein Coding	P23945	56	GC02M048962	3.03503	https://www.genecards.org/cgi-bin/carddisp.pl?gene=FSHR
NAGA	Alpha-N-Acetylgalactosaminidase	Protein Coding	P17050	53	GC22M042058	3.02319	https://www.genecards.org/cgi-bin/carddisp.pl?gene=NAGA
ATG7	Autophagy Related 7	Protein Coding	O95352	52	GC03P021552	3.02226	https://www.genecards.org/cgi-bin/carddisp.pl?gene=ATG7
PSEN2	Presenilin 2	Protein Coding	P49810	58	GC01P226870	3.01922	https://www.genecards.org/cgi-bin/carddisp.pl?gene=PSEN2
RAP1A	RAP1A, Member Of RAS Oncogene Family	Protein Coding	P62834	53	GC01P111542	3.01758	https://www.genecards.org/cgi-bin/carddisp.pl?gene=RAP1A
CACNA1D	Calcium Voltage-Gated Channel Subunit Alpha1 D	Protein Coding	Q01668	56	GC03P053328	3.01647	https://www.genecards.org/cgi-bin/carddisp.pl?gene=CACNA1D
ALMS1	ALMS1 Centrosome And Basal Body Associated Protein	Protein Coding	Q8TCU4	49	GC02P073385	3.01526	https://www.genecards.org/cgi-bin/carddisp.pl?gene=ALMS1
ATP2A2	ATPase Sarcoplasmic/Endoplasmic Reticulum Ca2+ Transporting 2	Protein Coding	P16615	60	GC12P110280	3.01325	https://www.genecards.org/cgi-bin/carddisp.pl?gene=ATP2A2
AMBN	Ameloblastin	Protein Coding	Q9NP70	47	GC04P070593	3.01277	https://www.genecards.org/cgi-bin/carddisp.pl?gene=AMBN
IFT81	Intraflagellar Transport 81	Protein Coding	Q8WYA0	51	GC12P110124	3.00734	https://www.genecards.org/cgi-bin/carddisp.pl?gene=IFT81
PSPH	Phosphoserine Phosphatase	Protein Coding	P78330	54	GC07M070134	3.00678	https://www.genecards.org/cgi-bin/carddisp.pl?gene=PSPH
PCAT1	Prostate Cancer Associated Transcript 1	RNA Gene		24	GC08P126553	3.00604	https://www.genecards.org/cgi-bin/carddisp.pl?gene=PCAT1
BBS1	Bardet-Biedl Syndrome 1	Protein Coding	Q8NFJ9	48	GC11P089185	3.00148	https://www.genecards.org/cgi-bin/carddisp.pl?gene=BBS1
TGFBR3	Transforming Growth Factor Beta Receptor 3	Protein Coding	Q03167	54	GC01M091680	2.99966	https://www.genecards.org/cgi-bin/carddisp.pl?gene=TGFBR3
PYGM	Glycogen Phosphorylase, Muscle Associated	Protein Coding	P11217	55	GC11M064746	2.99735	https://www.genecards.org/cgi-bin/carddisp.pl?gene=PYGM
TRPM8	Transient Receptor Potential Cation Channel Subfamily M Member 8	Protein Coding	Q7Z2W7	54	GC02P233917	2.99668	https://www.genecards.org/cgi-bin/carddisp.pl?gene=TRPM8
MAD2L1	Mitotic Arrest Deficient 2 Like 1	Protein Coding	Q13257	53	GC04M120055	2.99259	https://www.genecards.org/cgi-bin/carddisp.pl?gene=MAD2L1
MYOCD	Myocardin	Protein Coding	Q8IZQ8	53	GC17P012665	2.98958	https://www.genecards.org/cgi-bin/carddisp.pl?gene=MYOCD
TRPC1	Transient Receptor Potential Cation Channel Subfamily C Member 1	Protein Coding	P48995	50	GC03P142724	2.98917	https://www.genecards.org/cgi-bin/carddisp.pl?gene=TRPC1
IGFBP4	Insulin Like Growth Factor Binding Protein 4	Protein Coding	P22692	52	GC17P040443	2.9891	https://www.genecards.org/cgi-bin/carddisp.pl?gene=IGFBP4
LOC107133510	Origin Of Replication At HBB	Functional Element		10	GC11P005222	2.98486	https://www.genecards.org/cgi-bin/carddisp.pl?gene=LOC107133510
OFCC1	Orofacial Cleft 1 Candidate 1 (Pseudogene)	RNA Gene	Q8IZS5	36	GC06M009596	2.98466	https://www.genecards.org/cgi-bin/carddisp.pl?gene=OFCC1
DNAJB6	DnaJ Heat Shock Protein Family (Hsp40) Member B6	Protein Coding	O75190	50	GC07P157335	2.97937	https://www.genecards.org/cgi-bin/carddisp.pl?gene=DNAJB6
MAN2C1	Mannosidase Alpha Class 2C Member 1	Protein Coding	Q9NTJ4	47	GC15M075355	2.97542	https://www.genecards.org/cgi-bin/carddisp.pl?gene=MAN2C1
UFD1	Ubiquitin Recognition Factor In ER Associated Degradation 1	Protein Coding	Q92890	51	GC22M020042	2.97465	https://www.genecards.org/cgi-bin/carddisp.pl?gene=UFD1
KLF10	KLF Transcription Factor 10	Protein Coding	Q13118	48	GC08M102648	2.97391	https://www.genecards.org/cgi-bin/carddisp.pl?gene=KLF10
GDI1	GDP Dissociation Inhibitor 1	Protein Coding	P31150	52	GC0XP154436	2.96767	https://www.genecards.org/cgi-bin/carddisp.pl?gene=GDI1
KLK3	Kallikrein Related Peptidase 3	Protein Coding	P07288	55	GC19P050854	2.96551	https://www.genecards.org/cgi-bin/carddisp.pl?gene=KLK3
ARSK	Arylsulfatase Family Member K	Protein Coding	Q6UWY0	46	GC05P095555	2.9619	https://www.genecards.org/cgi-bin/carddisp.pl?gene=ARSK
FGD5-AS1	FGD5 Antisense RNA 1	RNA Gene		21	GC03M026214	2.96131	https://www.genecards.org/cgi-bin/carddisp.pl?gene=FGD5-AS1
EMILIN1	Elastin Microfibril Interfacer 1	Protein Coding	Q9Y6C2	45	GC02P027078	2.95768	https://www.genecards.org/cgi-bin/carddisp.pl?gene=EMILIN1
CALM3	Calmodulin 3	Protein Coding	P0DP25	51	GC19P046601	2.95675	https://www.genecards.org/cgi-bin/carddisp.pl?gene=CALM3
PIGT	Phosphatidylinositol Glycan Anchor Biosynthesis Class T	Protein Coding	Q969N2	50	GC20P045416	2.95152	https://www.genecards.org/cgi-bin/carddisp.pl?gene=PIGT
RPS15	Ribosomal Protein S15	Protein Coding	P62841	46	GC19P001438	2.94775	https://www.genecards.org/cgi-bin/carddisp.pl?gene=RPS15
TBC1D20	TBC1 Domain Family Member 20	Protein Coding	Q96BZ9	46	GC20M000423	2.94763	https://www.genecards.org/cgi-bin/carddisp.pl?gene=TBC1D20
SPTB	Spectrin Beta, Erythrocytic	Protein Coding	P11277	51	GC14M064746	2.94708	https://www.genecards.org/cgi-bin/carddisp.pl?gene=SPTB
SCGB1A1	Secretoglobin Family 1A Member 1	Protein Coding	P11684	50	GC11P062405	2.94385	https://www.genecards.org/cgi-bin/carddisp.pl?gene=SCGB1A1
HES1	Hes Family BHLH Transcription Factor 1	Protein Coding	Q14469	53	GC03P194136	2.93953	https://www.genecards.org/cgi-bin/carddisp.pl?gene=HES1
EXOSC1	Exosome Component 1	Protein Coding	Q9Y3B2	47	GC10M097435	2.93867	https://www.genecards.org/cgi-bin/carddisp.pl?gene=EXOSC1
CANX	Calnexin	Protein Coding	P27824	54	GC05P179678	2.93722	https://www.genecards.org/cgi-bin/carddisp.pl?gene=CANX
MIR1246	MicroRNA 1246	RNA Gene		13	GC02M176600	2.93686	https://www.genecards.org/cgi-bin/carddisp.pl?gene=MIR1246
LIPA	Lipase A, Lysosomal Acid Type	Protein Coding	P38571	56	GC10M089213	2.93411	https://www.genecards.org/cgi-bin/carddisp.pl?gene=LIPA
SHOX2	SHOX Homeobox 2	Protein Coding	O60902	46	GC03M158095	2.92628	https://www.genecards.org/cgi-bin/carddisp.pl?gene=SHOX2
TMEM165	Transmembrane Protein 165	Protein Coding	Q9HC07	46	GC04P055395	2.92599	https://www.genecards.org/cgi-bin/carddisp.pl?gene=TMEM165
TAGLN	Transgelin	Protein Coding	Q01995	52	GC11P117199	2.92328	https://www.genecards.org/cgi-bin/carddisp.pl?gene=TAGLN
HGD	Homogentisate 1,2-Dioxygenase	Protein Coding	Q93099	52	GC03M120628	2.92294	https://www.genecards.org/cgi-bin/carddisp.pl?gene=HGD
SLC1A5	Solute Carrier Family 1 Member 5	Protein Coding	Q15758	53	GC19M092991	2.9192	https://www.genecards.org/cgi-bin/carddisp.pl?gene=SLC1A5
CGB3	Chorionic Gonadotropin Subunit Beta 3	Protein Coding	P0DN86	42	GC19M093065	2.91175	https://www.genecards.org/cgi-bin/carddisp.pl?gene=CGB3
GANAB	Glucosidase II Alpha Subunit	Protein Coding	Q14697	54	GC11M125242	2.9074	https://www.genecards.org/cgi-bin/carddisp.pl?gene=GANAB
KMT5B	Lysine Methyltransferase 5B	Protein Coding	Q4FZB7	50	GC11M125538	2.90617	https://www.genecards.org/cgi-bin/carddisp.pl?gene=KMT5B
KIF21B	Kinesin Family Member 21B	Protein Coding	O75037	45	GC01M200938	2.9042	https://www.genecards.org/cgi-bin/carddisp.pl?gene=KIF21B
ARG1	Arginase 1	Protein Coding	P05089	58	GC06P136455	2.90307	https://www.genecards.org/cgi-bin/carddisp.pl?gene=ARG1
NUTM1	NUT Midline Carcinoma Family Member 1	Protein Coding	Q86Y26	43	GC15P034343	2.90163	https://www.genecards.org/cgi-bin/carddisp.pl?gene=NUTM1
JAK3	Janus Kinase 3	Protein Coding	P52333	59	GC19M017824	2.89879	https://www.genecards.org/cgi-bin/carddisp.pl?gene=JAK3
DHH	Desert Hedgehog Signaling Molecule	Protein Coding	O43323	50	GC12M051208	2.89373	https://www.genecards.org/cgi-bin/carddisp.pl?gene=DHH
TFEB	Transcription Factor EB	Protein Coding	P19484	51	GC06M093992	2.89011	https://www.genecards.org/cgi-bin/carddisp.pl?gene=TFEB
SRP72	Signal Recognition Particle 72	Protein Coding	O76094	49	GC04P056466	2.89004	https://www.genecards.org/cgi-bin/carddisp.pl?gene=SRP72
PTGIR	Prostaglandin I2 Receptor	Protein Coding	P43119	54	GC19M092977	2.88794	https://www.genecards.org/cgi-bin/carddisp.pl?gene=PTGIR
SNHG12	Small Nucleolar RNA Host Gene 12	RNA Gene	Q9BXW3	30	GC01M031297	2.87973	https://www.genecards.org/cgi-bin/carddisp.pl?gene=SNHG12
ADAM15	ADAM Metallopeptidase Domain 15	Protein Coding	Q13444	52	GC01P155050	2.87344	https://www.genecards.org/cgi-bin/carddisp.pl?gene=ADAM15
HMGB2	High Mobility Group Box 2	Protein Coding	P26583	50	GC04M173331	2.87332	https://www.genecards.org/cgi-bin/carddisp.pl?gene=HMGB2
TUBA4A	Tubulin Alpha 4a	Protein Coding	P68366	56	GC02M219249	2.86808	https://www.genecards.org/cgi-bin/carddisp.pl?gene=TUBA4A
LMBRD2	LMBR1 Domain Containing 2	Protein Coding	Q68DH5	40	GC05M036098	2.86343	https://www.genecards.org/cgi-bin/carddisp.pl?gene=LMBRD2
IGF2-AS	IGF2 Antisense RNA	RNA Gene	Q6U949	34	GC11P002140	2.86148	https://www.genecards.org/cgi-bin/carddisp.pl?gene=IGF2-AS
MC4R	Melanocortin 4 Receptor	Protein Coding	P32245	55	GC18M060371	2.85918	https://www.genecards.org/cgi-bin/carddisp.pl?gene=MC4R
MYT1L	Myelin Transcription Factor 1 Like	Protein Coding	Q9UL68	52	GC02M001789	2.85489	https://www.genecards.org/cgi-bin/carddisp.pl?gene=MYT1L
SYNE2	Spectrin Repeat Containing Nuclear Envelope Protein 2	Protein Coding	Q8WXH0	48	GC14P063761	2.85264	https://www.genecards.org/cgi-bin/carddisp.pl?gene=SYNE2
DDHD1	DDHD Domain Containing 1	Protein Coding	Q8NEL9	47	GC14M053036	2.85046	https://www.genecards.org/cgi-bin/carddisp.pl?gene=DDHD1
GRK2	G Protein-Coupled Receptor Kinase 2	Protein Coding	P25098	56	GC11P067266	2.84958	https://www.genecards.org/cgi-bin/carddisp.pl?gene=GRK2
MANBA	Mannosidase Beta	Protein Coding	O00462	52	GC04M102631	2.84942	https://www.genecards.org/cgi-bin/carddisp.pl?gene=MANBA
PACSIN3	Protein Kinase C And Casein Kinase Substrate In Neurons 3	Protein Coding	Q9UKS6	45	GC11M124995	2.84671	https://www.genecards.org/cgi-bin/carddisp.pl?gene=PACSIN3
SLC9A3	Solute Carrier Family 9 Member A3	Protein Coding	P48764	56	GC05M000472	2.84592	https://www.genecards.org/cgi-bin/carddisp.pl?gene=SLC9A3
APOA5	Apolipoprotein A5	Protein Coding	Q6Q788	52	GC11M116789	2.8403	https://www.genecards.org/cgi-bin/carddisp.pl?gene=APOA5
SCT	Secretin	Protein Coding	P09683	42	GC11M000626	2.83638	https://www.genecards.org/cgi-bin/carddisp.pl?gene=SCT
CETP	Cholesteryl Ester Transfer Protein	Protein Coding	P11597	55	GC16P056961	2.83563	https://www.genecards.org/cgi-bin/carddisp.pl?gene=CETP
SLC29A3	Solute Carrier Family 29 Member 3	Protein Coding	Q9BZD2	52	GC10P072137	2.83072	https://www.genecards.org/cgi-bin/carddisp.pl?gene=SLC29A3
PTPRD	Protein Tyrosine Phosphatase Receptor Type D	Protein Coding	P23468	54	GC09M008307	2.82925	https://www.genecards.org/cgi-bin/carddisp.pl?gene=PTPRD
CARD9	Caspase Recruitment Domain Family Member 9	Protein Coding	Q9H257	54	GC09M136364	2.82672	https://www.genecards.org/cgi-bin/carddisp.pl?gene=CARD9
AMTN	Amelotin	Protein Coding	Q6UX39	39	GC04P070518	2.82222	https://www.genecards.org/cgi-bin/carddisp.pl?gene=AMTN
DDR2	Discoidin Domain Receptor Tyrosine Kinase 2	Protein Coding	Q16832	59	GC01P164939	2.81884	https://www.genecards.org/cgi-bin/carddisp.pl?gene=DDR2
WNT16	Wnt Family Member 16	Protein Coding	Q9UBV4	47	GC07P121325	2.81869	https://www.genecards.org/cgi-bin/carddisp.pl?gene=WNT16
MSTO1	Misato Mitochondrial Distribution And Morphology Regulator 1	Protein Coding	Q9BUK6	46	GC01P164575	2.81441	https://www.genecards.org/cgi-bin/carddisp.pl?gene=MSTO1
ELOF1	Elongation Factor 1	Protein Coding	P60002	44	GC19M011551	2.81175	https://www.genecards.org/cgi-bin/carddisp.pl?gene=ELOF1
CHST2	Carbohydrate Sulfotransferase 2	Protein Coding	Q9Y4C5	43	GC03P143119	2.80863	https://www.genecards.org/cgi-bin/carddisp.pl?gene=CHST2
PAPPA2	Pappalysin 2	Protein Coding	Q9BXP8	48	GC01P176463	2.80705	https://www.genecards.org/cgi-bin/carddisp.pl?gene=PAPPA2
CDK9	Cyclin Dependent Kinase 9	Protein Coding	P50750	54	GC09P141379	2.80187	https://www.genecards.org/cgi-bin/carddisp.pl?gene=CDK9
GJA4	Gap Junction Protein Alpha 4	Protein Coding	P35212	51	GC01P034792	2.80055	https://www.genecards.org/cgi-bin/carddisp.pl?gene=GJA4
IFNAR2	Interferon Alpha And Beta Receptor Subunit 2	Protein Coding	P48551	58	GC21P033229	2.80033	https://www.genecards.org/cgi-bin/carddisp.pl?gene=IFNAR2
RPL6	Ribosomal Protein L6	Protein Coding	Q02878	47	GC12M112320	2.80008	https://www.genecards.org/cgi-bin/carddisp.pl?gene=RPL6
TBX20	T-Box Transcription Factor 20	Protein Coding	Q9UMR3	51	GC07M035237	2.79816	https://www.genecards.org/cgi-bin/carddisp.pl?gene=TBX20
TNNI2	Troponin I2, Fast Skeletal Type	Protein Coding	P48788	52	GC11P010658	2.7978	https://www.genecards.org/cgi-bin/carddisp.pl?gene=TNNI2
FRS2	Fibroblast Growth Factor Receptor Substrate 2	Protein Coding	Q8WU20	49	GC12P069471	2.7948	https://www.genecards.org/cgi-bin/carddisp.pl?gene=FRS2
PIGK	Phosphatidylinositol Glycan Anchor Biosynthesis Class K	Protein Coding	Q92643	50	GC01M077088	2.78927	https://www.genecards.org/cgi-bin/carddisp.pl?gene=PIGK
BMP15	Bone Morphogenetic Protein 15	Protein Coding	O95972	51	GC0XP050910	2.78848	https://www.genecards.org/cgi-bin/carddisp.pl?gene=BMP15
MAN1B1	Mannosidase Alpha Class 1B Member 1	Protein Coding	Q9UKM7	55	GC09P137086	2.78541	https://www.genecards.org/cgi-bin/carddisp.pl?gene=MAN1B1
AOC3	Amine Oxidase Copper Containing 3	Protein Coding	Q16853	54	GC17P042851	2.7786	https://www.genecards.org/cgi-bin/carddisp.pl?gene=AOC3
PIGB	Phosphatidylinositol Glycan Anchor Biosynthesis Class B	Protein Coding	Q92521	49	GC15P055318	2.77681	https://www.genecards.org/cgi-bin/carddisp.pl?gene=PIGB
P2RX5-TAX1BP3	P2RX5-TAX1BP3 Readthrough (NMD Candidate)	RNA Gene		18	GC17M074585	2.77144	https://www.genecards.org/cgi-bin/carddisp.pl?gene=P2RX5-TAX1BP3
EPIC1	Epigenetically Induced MYC Interacting LncRNA 1	RNA Gene		13	GC22P070863	2.77004	https://www.genecards.org/cgi-bin/carddisp.pl?gene=EPIC1
CCNG1	Cyclin G1	Protein Coding	P51959	49	GC05P163446	2.76898	https://www.genecards.org/cgi-bin/carddisp.pl?gene=CCNG1
LOC129994126	ATAC-STARR-Seq Lymphoblastoid Silent Region 16127	Functional Element		8	GC05P078985	2.76835	https://www.genecards.org/cgi-bin/carddisp.pl?gene=LOC129994126
RNU6ATAC	RNA, U6atac Small Nuclear	RNA Gene		23	GC09M134164	2.76123	https://www.genecards.org/cgi-bin/carddisp.pl?gene=RNU6ATAC
ADAMTS8	ADAM Metallopeptidase With Thrombospondin Type 1 Motif 8	Protein Coding	Q9UP79	48	GC11M130404	2.76033	https://www.genecards.org/cgi-bin/carddisp.pl?gene=ADAMTS8
NPR3	Natriuretic Peptide Receptor 3	Protein Coding	P17342	53	GC05P032689	2.75928	https://www.genecards.org/cgi-bin/carddisp.pl?gene=NPR3
EWSAT1	Ewing Sarcoma Associated Transcript 1	RNA Gene		25	GC15P157676	2.75766	https://www.genecards.org/cgi-bin/carddisp.pl?gene=EWSAT1
VPS35	VPS35 Retromer Complex Component	Protein Coding	Q96QK1	52	GC16M047289	2.75296	https://www.genecards.org/cgi-bin/carddisp.pl?gene=VPS35
DTNBP1	Dystrobrevin Binding Protein 1	Protein Coding	Q96EV8	51	GC06M015593	2.74881	https://www.genecards.org/cgi-bin/carddisp.pl?gene=DTNBP1
TRPA1	Transient Receptor Potential Cation Channel Subfamily A Member 1	Protein Coding	O75762	56	GC08M072019	2.7474	https://www.genecards.org/cgi-bin/carddisp.pl?gene=TRPA1
MANF	Mesencephalic Astrocyte Derived Neurotrophic Factor	Protein Coding	P55145	48	GC03P051385	2.74539	https://www.genecards.org/cgi-bin/carddisp.pl?gene=MANF
SCYL2	SCY1 Like Pseudokinase 2	Protein Coding	Q6P3W7	45	GC12P100267	2.74526	https://www.genecards.org/cgi-bin/carddisp.pl?gene=SCYL2
SLC30A2	Solute Carrier Family 30 Member 2	Protein Coding	Q9BRI3	50	GC01M031026	2.74466	https://www.genecards.org/cgi-bin/carddisp.pl?gene=SLC30A2
CYGB	Cytoglobin	Protein Coding	Q8WWM9	48	GC17M076527	2.74174	https://www.genecards.org/cgi-bin/carddisp.pl?gene=CYGB
FBXO4	F-Box Protein 4	Protein Coding	Q9UKT5	40	GC05P041925	2.74078	https://www.genecards.org/cgi-bin/carddisp.pl?gene=FBXO4
H3C13	H3 Clustered Histone 13	Protein Coding	Q71DI3	42	GC01M160718	2.74069	https://www.genecards.org/cgi-bin/carddisp.pl?gene=H3C13
HNF1A	HNF1 Homeobox A	Protein Coding	P20823	55	GC12P120978	2.73517	https://www.genecards.org/cgi-bin/carddisp.pl?gene=HNF1A
HTR2C	5-Hydroxytryptamine Receptor 2C	Protein Coding	P28335	53	GC0XP114584	2.73188	https://www.genecards.org/cgi-bin/carddisp.pl?gene=HTR2C
MIR3922	MicroRNA 3922	RNA Gene		16	GC12P104591	2.72655	https://www.genecards.org/cgi-bin/carddisp.pl?gene=MIR3922
PTGDR	Prostaglandin D2 Receptor	Protein Coding	Q13258	55	GC14P052267	2.71741	https://www.genecards.org/cgi-bin/carddisp.pl?gene=PTGDR
SOD3	Superoxide Dismutase 3	Protein Coding	P08294	52	GC04P025034	2.71584	https://www.genecards.org/cgi-bin/carddisp.pl?gene=SOD3
IL34	Interleukin 34	Protein Coding	Q6ZMJ4	46	GC16P083055	2.71495	https://www.genecards.org/cgi-bin/carddisp.pl?gene=IL34
ISCA2	Iron-Sulfur Cluster Assembly 2	Protein Coding	Q86U28	48	GC14P074493	2.71458	https://www.genecards.org/cgi-bin/carddisp.pl?gene=ISCA2
CCDC85B	Coiled-Coil Domain Containing 85B	Protein Coding	Q15834	40	GC11P065890	2.71296	https://www.genecards.org/cgi-bin/carddisp.pl?gene=CCDC85B
TTC7A	Tetratricopeptide Repeat Domain 7A	Protein Coding	Q9ULT0	47	GC02P046919	2.71166	https://www.genecards.org/cgi-bin/carddisp.pl?gene=TTC7A
[truncated: 866 more rows]

## Sheet: sheet2-relevance score≥1
Gene Symbol
TNF
COL2A1
TP53
TRPV4
TNFRSF1A
IL6
TNFRSF1B
EGFR
TNFSF10
IL1B
CDKN2A
TNFRSF11B
TNFSF11
IL10
FGFR3
FAS
LTA
TGFB1
CTNNB1
PTEN
SMAD4
IFNG
CXCL8
MAPK1
CREBBP
CASP8
AKT1
CRP
MIR21
BRAF
FGFR2
TNFRSF10A
TNFRSF11A
EP300
H19
ERBB2
COL1A1
HRAS
GNPTAB
IL1A
TNFAIP3
MMP9
CASP3
TRAF2
COMP
TNFSF13B
FBN1
B2M
NFE2L2
MAP2K1
MIR210
TNFSF12
CCL2
VEGFA
NFKB1
MIR155
CD40LG
RIPK1
PTGS2
NOTCH1
SMAD3
TLR4
RHOA
BCL2
MIR221
HLA-DRB1
ADAM17
CD40
TNFSF4
RAC1
CSF2
TGFBR2
MEG3
SERPINE1
TRADD
MIR146B
IGF1
ICAM1
TNFSF15
ACE
SDHD
LOX
CCND1
SDHB
IL4
ESR1
CBS
MAPK8
IL18
MIR214
F5
SELE
ALB
TERT
SLC2A1
IL2
ADIPOQ
LEP
RUNX2
UFSP2
FADD
MYLK
MMP3
ACAN
BRCA2
FGFR1
MIR195
STAT3
IL1RN
BMP2
MMP1
SPP1
F2
MMP13
MIR122
INS
HIF1A
CYCS
NOS2
BRCA1
GNAS
TNFRSF9
MMP2
COL1A2
MAP2K2
IFNA1
RET
FN1
BAX
EGF
FGF2
CSF3
TGFB2
TNFRSF10D
CDKN1A
VCAM1
TGFBR1
SOX9
F3
BGLAP
HLA-B
ADAR
MIR142
APOE
IL1R1
FLNA
WNT7A
IGFBP3
MTOR
MIR31
MYH11
HOTAIR
XIAP
LMNA
GAS5
JUN
MIR19A
TRAF6
NFKBIA
CERNA3
IL17A
WNT5A
EDN1
MTHFR
PARP1
MIR373
MIR125A
PPARG
MAPK14
MIR34A
TIMP1
CSF1
IHH
STAT1
SMAD6
MIR222
MYC
ANXA5
NOS3
MATN3
MIRLET7D
MIR148A
FZD2
MECP2
TGFB3
MIR200A
IGF1R
COL9A2
COL9A1
GBA1
SLC26A2
GLI3
RB1
DYM
RNF217-AS1
HMGB1
RNU4ATAC
BGN
TRAF1
MIR17
CHUK
BDNF-AS
PRKD1
SELP
TYMS
HGF
ABCB1
MALAT1
CDK6
GSTM1
MIR98
IKBKB
LRP5
RELA
BCL2L1
MIR494
CASP9
PIK3CG
ELN
IGF2
TWIST1
MIR22
MIR148B
CASP1
FANCG
MEFV
DVL1
TGFA
TLR2
CD44
SLC2A10
KDR
EZH2
BMP6
LBR
SOD1
NF1
CD36
COL3A1
COL9A3
SHH
PDCD1
NTRK1
MIR146A
CDH1
NEK9
VDR
MIR30B
GSTP1
LTBP3
CHEK2
EXT1
CD27
NT5E
HAND2-AS1
NGFR
CENPJ
IL2RA
MB
DKK1
APOA1
MET
SRC
ADAMTSL2
PSMC3
HSPG2
ACTA2
SOD2
RAD21
PTCH1
GDF5
MIR127
FOS
MIR181A1
SMAD2
TINF2
TNFAIP2
XYLT1
CDKN2B-AS1
BIRC5
IFNB1
DVL3
MMP14
MDM2
JAK2
ATRX
GALNS
TREX1
CANT1
THBD
HBB
CALCA
BDNF
TERC
FGF8
MIR34C
POC1A
CCL5
VIM
SBDS
NPPA
SOST
GFAP
ELANE
RBBP8
APOB
NPR2
TIMP3
B3GALT6
TMX2-CTNND1
CFTR
PIK3C2A
WNT1
FBN2
RMRP
RINT1
PTH1R
TUBA1A
SOD2-OT1
KIT
PCNT
VWF
LUCAT1
MIR223
CDK4
EDA
GPT
IL1RAPL2
MIR143
CXCL12
PTHLH
KIF22
PVT1
GSTT1
FLNB
IL3
PRKG1
RTEL1
MIR628
POLG
GHRL
EPO
MIR30A
CXCR4
CYP1A1
IKBKG
TRPS1
CEP152
TIMP2
PLOD1
CTSK
IDUA
NGF
SETD2
LMX1B
ACTB
ENPP1
CAT
ASPM
MAPK3
SDHA
MIR483
APOH
HMOX1
MIR199A1
LINC01672
MIR25
COL11A2
REN
TBX15
GJA1
POMC
NIPBL
SCN1A
COL10A1
SERPINC1
PALB2
MAPT
DKC1
ARSB
GLB1
ACP5
PCNA
C1QTNF5
IFNGR1
IL6R
TNFAIP8
MSX2
IL15
SMARCAL1
SP1
AIFM1
FANCA
ENG
RETN
NAGLU
EIF4E
TCIRG1
E2F1
CCN6
KRT18
GAPDH
SP7
MCPH1
CTC1
NSD1
PTH
CTSD
PDGFRB
GUSB
IL12B
JAG1
ATRIP
LINC02605
AGT
ANGPT2
TONSL
ACTA1
DNMT3B
CYP3A4
RAD51
MIR140
INSR
GRN
CDKN1B
PTPRC
IFNA2
NLRP3
SDHAF2
CXCL10
CREB1
MAN2B1
COL11A1
CCR7
BMP4
XIST
VEGFC
HSPD1
CYP1B1
IL23R
ALPL
LDLR
GSK3B
KITLG
PLA2G6
IFIH1
CLCN7
IFT140
TRAIP
SMAD5-AS1
CYLD
MIRLET7C
ALDH2
ERCC2
ATP7A
PTX3
RAB3GAP2
MPO
SMO
MIR100
TSC1
TANK
MIR126
FANCD2
COL5A1
PON1
ADAMTS2
MIR145
NEAT1
CDK5RAP2
SELENON
TUG1
STING1
KMT2D
KNG1
IL11
TUBB3
CDC6
EDNRA
IRAK1
MT-CO1
SMC1A
PSEN1
LINC-ROR
MUC1
TLR3
MAP3K14
MIR181D
IRS1
APP
CKB
WWOX
FLT1
PRL
MIF
WDR62
SMPD1
OFD1
SRCAP
SMARCA4
PLAU
TG
EPHB4
TSHR
LPL
DMD
HSP90AA1
NR3C1
AKT3
STXBP1
IRF3
CAV1
S100B
HOTTIP
CCN2
EMSLR
TGIF1
FANCB
POSTN
COL4A1
C4A
CDKN1C
LGALS3
IL5
RUNX1
CCL3
CEP63
MIR10B
CKMT2
RPS6KA3
AR
MADD
DNAJC21
DNAH8
INPP5K
CYP2D6
PTGS1
AGTR1
CYP1A2
EXT2
MYD88
TTN
ABL1
SIL1
PLAT
EXTL3
DMP1
NOG
TPP1
PEPD
EIF2AK3
HMGCR
TMEM67
PRKN
CKMT1B
ACVR1B
IL12A
COL5A2
IL6ST
NFATC1
ESCO2
WNT10B
MMP12
UCA1
ANKLE2
DES
HULC
SOX6
LTBP2
GLI2
CASP2
ITGB1
LCN2
TRIP11
PDCD6IP
KMT2A
NOTCH3
MIR27A
ZMPSTE24
TFAP2A
SST
IBSP
MIR23B
CTSB
MIR130A
SELL
TCF4
EVC2
RPS27
MFAP5
THSD4
NHP2
PSTPIP1
TLR9
GATA1
BMP7
CDK1
SERPINA1
MIR125B1
CEP135
KCNQ1OT1
DLK1
NOS1
PPARA
MIR15B
HSPA4
ASXL1
CCAT1
TTR
ALPP
CHST3
MYH7
CCL11
SPTAN1
NOTCH2
NOP10
THBS1
SIRT1
ADA2
TBX4
MIR133B
SNCA
ETS1
PAX6
ASAH1
ARID1B
AGER
WRN
TF
SAMHD1
PGR-AS1
NTRK2
RPL26
MCM7
MIR24-1
MIR9-1
CP
MIR149
SHBG
CLCN1
HSPA1A
ACE2
RYR1
ORC1
ZEB2
GNAQ
ANGPT1
CCR5
TRAPPC10
MIR181C
DNA2
LAMA5
DCN
TCOF1
CCL4
SRP54
ITGB3
SYNE1
PLOD2
RIGI
FKRP
CASC2
ALX4
KRT8
MMP8
BMP1
CD34
ADNP
PPT1
ITGAM
IRF1
RPL13
NPY
DHFR
ERAP1
APEX1
IL33
ADH1B
SPARC
DLX5
MIR132
PECAM1
SLC17A5
ORC6
LTBP1
MMP7
HNF1A-AS1
SQSTM1
SCARB2
PRKDC
BRD4
SATB2
MIR106B
HLA-A
SERPINF1
ACVR1
DICER1
CRADD
VTN
UNC45A
CBL
COMT
MIR486-1
ITGB2
APC
ROR2
FGFR4
GH1
ADAMTS4
ATRIP-TREX1
SASS6
PLCG1
MIR133A1
PAX1
ATP1A2
PGR
GALC
CSGALNACT1
CXCR3
APOL1
CRH
SMARCA2
CYP2C19
GLI1
SAA1
CHKA
SMC3
CYP19A1
GGT1
MIR379
LIF
CD68
MIR212
SKIC3
PDGFB
MYH9
COX5A
MIR203A
NPPB
CSNK2A1
MIR3200
IL18R1
PAX3
H3-3B
CEBPA
BCL11B
FOXO1
MCOLN1
DDRGK1
KIF14
TRAF3IP1
SNAP25
LRP6
HSPA5
PRKCZ
NRP1
SREBF1
NEFL
MAPK10
THPO
EFL1
UMOD
IL7
PPARGC1A
FANCM
FOXE1
CPT2
RPS19
KNL1
CHD4
IDH1
RASSF1
PLAUR
CASK
PLG
EIF2AK2
MIAT
RECQL4
TRPV1
CSF1R
MBL2
FLNC
FOSL1
SERPINH1
PSAP
CYP27B1
SMN1
CDKN2B
ADAM10
XDH
MMP10
AKT2
JAK1
DDX3X
EHMT1
ALK
MEGF8
CCNA2
CCR1
MIR92A1
PRKAR1A
IFT57
GMNN
FUCA1
COG4
FMR1
HBEGF
CSPP1
GJB2
UFC1
ARX
SOX10
TUBB2B
CHGA
FGF3
ZNF335
BMPR1A
OLR1
SCARNA5
LTF
ALOX5
TAC1
PRG4
IKZF1
KL
S100A9
RNASEH2C
MAP3K1
WNT3
CLU
ASPA
RPS20
MIRLET7A1
HDAC4
EZR
MIR200B
FGF7
SLC2A4
EXOSC3
PITX2
TFRC
TRAPPC11
HDAC8
ATP6V0A2
CD163
TBK1
AREG
RPL11
VCL
SNORD15A
NR4A2
MYOG
TBX1
MIR93
TPO
SPAG8
CIT
MSH6
MIR339
SPHK1
PAFAH1B1
HDAC9
MSX1
WNT10A
MIR124-1
NPC2
GDNF
PMM2
OBSL1
COPB2
PI4KA
COL4A2
NSD2
MIR28
SGSH
SLC10A7
DAG1
LOC106627981
CYBB
TBC1D24
ADAMTSL1
VPS13D
CEBPB
SLC12A2
MIR499A
PFAS
OPRM1
FGF9
PDHA1
RASA1
CR2
GATA3
MBP
EPOR
LEPR
TIMP4
MIR224
AHSG
LOC113939944
IARS2
ATF2
PRPF8
EFEMP1
RPL5
WNT3A
FURIN
GSR
GSDME
CHD7
DYSF
COL4A5
MYB
PTK2B
CDC45
SOX4
FHIT
PRKCA
FLT4
XRCC5
CSF3R
TRIP4
CYP21A2
FGF1
RAB23
XRCC6
IDS
MYOD1
GNRH1
EMG1
MEF2C
POU1F1
ANKH
SGCA
LHX4
DONSON
GHR
LRP2
SREBF2
MIR92A2
WT1
ZEB1
ESR2
GATA2
APTX
MIR196A1
DAPK1
MPZ
SOX11
CDK5
HTR2A
PROP1
PROS1
PDPN
HOXA11-AS
CARD14
IFI27
RRM2B
TRA-TGC7-1
IGF2R
FOXJ1
ACADVL
RNASEH2B
SCN4A
HSPA9
RHO
PORCN
F2RL1
MGP
NPC1
SFRP4
WDR35
ERBB4
PHEX
MIR199B
PITX1
RPS27A
DNMT1
KIFBP
MIR211
DOK7
CC2D2A
HFE
AUTS2
ATF4
ADAMTS7
FGF23
MEN1
TEK
NANS
SDC1
FGA
COL18A1
RPS6KB1
MIR200C
SOCS3
ADAMTS13
DSPP
ALX3
CX3CL1
EED
TRC-GCA24-1
STAMBP
SORL1
PTDSS1
CDKN3
AFF3
IGFBP7
MEPE
PWAR1
SOX5
MIR4693
DNMT3A
MBTPS1
MIRLET7B
NEU1
POLR1C
BUB1B
COL6A2
WDR19
CCNB1
PAH
HSPB2
ABCA1
CLN5
LEPQTL1
C3
GNS
ZFPM2
GNPTG
ADM
SMN2
KDM6A
MIR185
MITF
TRAPPC9
ORC4
SMAD7
MAX
ACVRL1
CIITA
DYNC2H1
RPL35A
GLA
KAT6B
TFPI
ABCC6
CYBA
EWSR1
ADD1
AMBP
NKX3-2
CCL20
PDGFRA
CYP17A1
GNB3
PDE4D
RPS24
ALS2
SLC6A4
CHAT
CDH23
CACNA1C
HNRNPK
ITGA4
TMEM216
GPX4
BICD2
DLX2
ANK3
IGFBP5
PROC
BSG
RNASEH2A
IL1R2
TSR2
AXIN1
SERPINA3
FOXO3
KIF7
IL21
ABCC9
GPC3
RXRA
MIR27B
DPAGT1
GJB6
GMPPB
HOXD13
FBLN5
PAX7
MECOM
HTT
DRD2
HYAL1
EYA1
IGFBP1
SLPI
LNCRNA-ATB
HSD11B1
CYP2C9
FAT1
MIR3133
CAMK2A
CHI3L1
COL6A3
BCL10
LRRK2
IGFBP2
PGF
RPS26
EPAS1
TPM2
COL4A3
HGSNAT
RPS17
GC
SLC25A1
KCNJ2
MIR423
PRKAA1
SAMD9
BRF1
PLOD3
BCR
PPIB
GCG
IFNAR1
HDAC2
LAMP2
OGA
UBA5
CTNND2
P4HA2
CDT1
DNAH9
TNC
BPI
IER3IP1
CEP120
TWNK
AARS1
SEC23B
GAST
NFKBIB
GFM1
MIR532
OSM
USH2A
DHCR7
MIR491
RPL31
RPS10
ABCC1
PARK7
EFEMP2
COL6A1
ARF3
CEP290
CRKL
SCARF2
MYO5A
ARCN1
TTN-AS1
VIP
CDH5
PRKCE
TWIST2
RPL15
RPS29
DLX6
HTRA1
NPPC
ACP1
GHRH
KCNQ3
MIR130B
F10
DUOX2
PYY
ERN1
COG2
MIR324
COL4A4
IL9
ADAM9
FGF4
CD79A
IFT43
UFM1
CHEK1
HPSE
ARSA
SLC1A2
PUF60
GDF15
PPBP
SETBP1
MFSD8
EDNRB
PCSK9
P2RX7
RPS28
VCP
AIF1
NXN
ALG12
TNNT2
TPM3
OSTM1
FASN
GRM7
HESX1
SUZ12
CEACAM5
SUCLA2
HSPA1B
CDH2
NR1H2
SUMF1
SYT1
CASR
NEB
FZD4
SALL4
MIR206
LTBP4
SETX
PTPN6
FREM1
CAMP
S100A8
FBLN1
MKS1
HNRNPR
MPL
G6PD
CHKB
CCR2
SGMS2
ALDH1A1
ADAMTS5
HSD17B4
ADAMTS3
FGF10
CNTF
HPX
ANKRD11
ANO5
PF4
LOC102724058
H1-4
NFIB
SH3PXD2B
CRPPA
SLC34A1
CYP11B2
GPNMB
FOXC1
FGB
MYO7A
LAMA2
TUBA8
ANXA1
RBM8A
ABCC2
MEG8
NPHP1
PROCR
NAMPT
KCNMA1
GBA2
FGF13
NOX4
PTGER4
GNRHR
LRP8
FHL1
CYP11A1
DNAJC5
DBH
GREM1
IRF6
SMAD1
TMEM38B
SNHG1
PLCB4
PLA2G2A
LGI1
FGG
CNTNAP2
NEK1
CALCR
SPTBN1
SNAP29
ZNF469
PKD2
TACR1
MCM4
MIR17HG
CX3CR1
NES
MIR135B
ERCC3
SLC39A14
OXT
LSM11
F2R
MRE11
PCYT1A
NRCAM
CHD2
HAPLN1
THY1
KCNJ8
CPA6
SGCG
NSMCE2
MIR330
MIR582
MIR451A
CHIT1
ANK1
S100A1
KIF1A
SEPSECS
CA2
COX4I1
NCOA3
A2M
BRWD3
BMPR2
ADRB2
HNRNPA1
SLC16A1
ATP7B
CD59
MYH14
IAPP
TOE1
AAAS
POMT1
MME
SMARCD1
CDH11
SPG7
AURKA
CTSL
PPARD
SEMA3A
MCAM
CRHR1
MIR31HG
CLN6
RIF1
TNNT1
DDB2
TREM2
TMEM222
IFT122
VEGFB
TRIM8
RELB
WLS
DPH2
HEY2
ANXA11
PEX2
WNT6
EHMT2
MIR20B
ITGA5
ANG
GLS
MRPS34
LINC01554
HNRNPH1
NR3C2
FTO
NLRP1
SGCD
HDAC3
DLL4
DCC
MIR216A
YY1
P4HB
LINC-PINT
CD55
MSTN
CXADR
GRHL3
CYB5A
DNASE1L3
TRPV6
NRG1
SPTLC1
UGT1A1
CSN1S1
PSMG2
CNR2
GRIN1
IRX1
TRIM32
F8
POLR1A
HSD11B2
LINC01370
UBE3C
FGFRL1
DKK3
ITGB6
LMBR1
POLR1D
GP1BA
ABCD1
HTR1A
HNRNPA2B1
IL17RA
FGF18
POMGNT2
CDX2
STAR
LRP1
ARID2
C2CD3
ANXA2
SLC37A4
PDYN
LAMP1
TLX1NB
CYP24A1
DVL2
ITGA1
UTRN
MIR320A
ISG15
THRA
CLN3
NR5A1
LIPC
FABP4
ITGA2B
NTF3
CCR3
ATL1
IRF2
PNPT1
MIR381
AVP
NPHS2
S100A6
IRAK4
AZU1
KIAA0753
SKIC2
LIFR
NEFH
SUCLG1
MYF5
GORASP1
RNASE3
CTSA
FA2H
NTRK3
STAT5A
KDM2B
LAMB2
APAF1
PINK1
BDKRB2
GHSR
TET2
SMPD3
AHCY
PTGER2
ABCC3
DLL3
CACNA2D1
ARRB2
TRH
POU2F1
TRAPPC12
SPEN
ECE1
EIF6
USP4
SMPD2
FAT4
PEX1
WNT5B
EGR2
COL12A1
IRAK3
MEOX1
P2RX3
CHRD
AGRN
FGF14
DPF2
HK2
ABCG5
FDPS
IL17F
OTUD5
EMD
HOXA9
RXRB
SCO2
RNY3
GALNT3
CACNA1H
INHBA
NCOA2
ATP2B1
UGCG
LRPPRC
RPS14
CYP27A1
MIR654
NR1H4
ETV6
RARG
TPM1
PIGN
WDPCP
TAF6
SFTA3
PHACTR1
SLCO2A1
MFGE8
CCL18
AMPD1
PAPPA
SCARB1
SGCB
F9
ALX1
USP18
LIPE
MPDU1
ABCG8
ERCC6L2
PAX8
CCDC47
NCOA1
HMBS
PACRG
ENAM
NUDT6
VPS33A
NR4A1
RAB33A
DPP4
MIR874
TMEM237
CDK5RAP3
EPG5
MIR4306
ASS1
RUNX3
CTNNA2
B4GAT1
DSE
SI
EXOSC9
MIR708
FIBP
F2RL2
GFRA1
MATN1
CLNK
PRKCB
GAL
DDIT4
DYNC2I2
SOAT1
GOLGA2
ABCC8
CYP11B1
CLN8
CHST14
DDX41
TMEM126B
HPD
TGM2
RAB3GAP1
HSP90B1
SAMD9L
BMI1
COLEC10
GTF2E2
ADAMTS1
SF3B2
MUS81
NME1
MTAP
MIR1207
DIO2
ID1
CCBE1
ETS2
CRIPTO
GPX1
FOXA1
AP3B1
SERPINF2
SULF1
RBP4
USF3
USP2
APOA4
RAB4B-EGLN2
RPS6KA5
CSMD1
DUSP19
KMT2C
SMG8
ID2
GP1BB
H3C12
NAA50
TRE-TTC3-1
SLC26A1
SERPINB5
MIR182
PHF21A
HTR3A
COQ3
CD83
CRABP2
ABCB11
SLC19A1
TRD-GTC9-1
KISS1R
CRAT
EIF2S1
ARRB1
FBL
TMEM70
SIRT3
MAP2
XPR1
LEF1
DGCR8
CYP26C1
SFRP1
FABP3
HMGA1
MYH2
HIBCH
FKBP1A
PROM1
PAK4
HRH2
COQ4
EPRS1
CTNNA1
ATP13A2
ENTPD1
PES1
RNPC3
OPN1LW
DNM3
CGA
MID1
FZD5
KAT5
BABAM2
CLEC4A
UCP2
FAM20C
GJB1
MCM5
ANK2
RBL2
NFATC2
PPARGC1B
HCCAT5
KCNJ11
OCRL
ITGAV
NCOR2
DNAI2
GPER1
UTP4
VCAN
ADCY10
HMMR
GYPA
KPNB1
RNF213
GOLPH3
RPGR
LOC126862586
SLC2A3
ALOX15
SNX14
UBE2I
UFL1
PMP22
PDP1
PSMA7
ARSH
RPS15A
LPA
HOXB1
HIC1
CSMD3
MYO16
TSEN34
IL21R
SERAC1
DLEU1
PRPF6
PERP
KDM6B
PEX14
XBP1
MIR26A1
SLC25A13
CCN4
WNT11
SRY
IGFBP6
MIR196A2
MIR155HG
HYDIN
FKBP14
HBG2
POLI
NPHS1
IGHM
ATF6
RPL10
RNU6-1
TCF7
MTUS2
RIMBP3
XPO1
IL1RAP
FRZB
NBAS
ACADM
SALL1
WNT4
E2F4
GDF2
PIEZO2
CNTLN
MIR585
HAX1
LSM2
FABP2
IFIT1
HSP90AB1
TET3
EXTL2
TNXB
CD38
DYNLT2B
FAM201A
STMN2
STS
HABP2
PRKCQ
IDE
RREB1
EXOSC5
LINC01191
RPS3
FXN
ACVR2B
PTPA
SMAD9
GMDS-DT
LBX1-AS1
ADORA2B
SULT1A3
ASAH2
SMG9
CILK1
GFI1
ADIPOR1
COQ8A
GAA
ACD
AVPR2
EXO1
FZD7
HAMP
PCK2
MYF6
MEF2A
LGR5
LARGE1
CGB5
RAB18
COQ9
SRP19
APOC3
CLDN5
MIR340
DANCR
TRPC6
CS
ASPH
PDCD4
KIF5C
CLCN3
FST
BBS4
SEPTIN9
CCN1
CC2D2B
UFSP1
ACTMAP
MKRN2OS
FMOD
CHPF
MDK
POP5
P2RY12
S100A2
GRB10
CYP2R1
CTNS
RYR2
PTN
ST3GAL4
IRF9
RORA
ANO10
RAB27A
ARNT
ADAMTSL4
ACVR2A
RPL38
BMP3
SLC31A1
VSX1
MMP20
HBA1
VAPB
MYO9A
CD2AP
GNE
BNIP1
ANXA6
KLF2
ASH1L
RPL22
APOC1
PISD
BHLHA9
MIR645
MIR5572
MIR4441
PPP1R12A
GFPT1
B3GLCT
FLT3LG
MT-TL1
STX6
SPAST
IFNL1
SH2B3
ABCG1
MGAM
MC2R
SAG
NR5A2
SIRT6
PAX5
LMBRD1
CCDC134
TERF1
FSHR
NAGA
ATG7
PSEN2
RAP1A
CACNA1D
ALMS1
ATP2A2
AMBN
IFT81
PSPH
PCAT1
BBS1
TGFBR3
PYGM
TRPM8
MAD2L1
MYOCD
TRPC1
IGFBP4
LOC107133510
OFCC1
DNAJB6
MAN2C1
UFD1
KLF10
GDI1
KLK3
ARSK
FGD5-AS1
EMILIN1
CALM3
PIGT
RPS15
TBC1D20
SPTB
SCGB1A1
HES1
EXOSC1
CANX
MIR1246
LIPA
SHOX2
TMEM165
TAGLN
HGD
SLC1A5
CGB3
GANAB
KMT5B
KIF21B
ARG1
NUTM1
JAK3
DHH
TFEB
SRP72
PTGIR
SNHG12
ADAM15
HMGB2
TUBA4A
LMBRD2
IGF2-AS
MC4R
MYT1L
SYNE2
DDHD1
GRK2
MANBA
PACSIN3
SLC9A3
APOA5
SCT
CETP
SLC29A3
PTPRD
CARD9
AMTN
DDR2
WNT16
MSTO1
ELOF1
CHST2
PAPPA2
CDK9
GJA4
IFNAR2
RPL6
TBX20
TNNI2
FRS2
PIGK
BMP15
MAN1B1
AOC3
PIGB
P2RX5-TAX1BP3
EPIC1
CCNG1
LOC129994126
RNU6ATAC
ADAMTS8
NPR3
EWSAT1
VPS35
DTNBP1
TRPA1
MANF
SCYL2
SLC30A2
CYGB
FBXO4
H3C13
HNF1A
HTR2C
MIR3922
PTGDR
SOD3
IL34
ISCA2
CCDC85B
TTC7A
[truncated: 737 more rows]
