# Supplementary material for: Inhibition of insulin degrading enzyme suppresses osteoclast hyperactivity via enhancing Nrf2-dependent antioxidant response in glucocorticoid-induced osteonecrosis of the femoral head
Source: Mol Med. 2024 Jul 31;30:111. doi: 10.1186/s10020-024-00880-1 (PMC11292917; doi:10.1186/s10020-024-00880-1)
Supplement: Supplementary file 5 — Supplementary material 5: Sheet (1) Gene clusters associated with “glucocorticoid” acquired from GeneCards database. Sheet (2) Gene symbols with relevance score ≥ 1. [file 10020_2024_880_MOESM5_ESM.xlsx]

## Sheet: sheet1-glucocorticoid
Gene Symbol	Description	Category	Uniprot ID	Gifts	GC Id	Relevance score	GeneCards Link
NR3C1	Nuclear Receptor Subfamily 3 Group C Member 1	Protein Coding	P04150	58	GC05M143277	121.337	https://www.genecards.org/cgi-bin/carddisp.pl?gene=NR3C1
MC2R	Melanocortin 2 Receptor	Protein Coding	Q01718	54	GC18M033998	63.4649	https://www.genecards.org/cgi-bin/carddisp.pl?gene=MC2R
CYP11B1	Cytochrome P450 Family 11 Subfamily B Member 1	Protein Coding	P15538	54	GC08M142872	52.158	https://www.genecards.org/cgi-bin/carddisp.pl?gene=CYP11B1
MRAP	Melanocortin 2 Receptor Accessory Protein	Protein Coding	Q8TCY5	43	GC21P032291	47.2966	https://www.genecards.org/cgi-bin/carddisp.pl?gene=MRAP
NNT	Nicotinamide Nucleotide Transhydrogenase	Protein Coding	Q13423	51	GC05P043602	43.2076	https://www.genecards.org/cgi-bin/carddisp.pl?gene=NNT
CYP11B2	Cytochrome P450 Family 11 Subfamily B Member 2	Protein Coding	P19099	55	GC08M142910	42.3327	https://www.genecards.org/cgi-bin/carddisp.pl?gene=CYP11B2
TXNRD2	Thioredoxin Reductase 2	Protein Coding	Q9NNW7	54	GC22M020053	36.4841	https://www.genecards.org/cgi-bin/carddisp.pl?gene=TXNRD2
SGK1	Serum/Glucocorticoid Regulated Kinase 1	Protein Coding	O00141	58	GC06M134169	36.4138	https://www.genecards.org/cgi-bin/carddisp.pl?gene=SGK1
LOC106799833	CYP11B1 Recombination Region	Functional Element		9	GC08P142874	35.0613	https://www.genecards.org/cgi-bin/carddisp.pl?gene=LOC106799833
GLCCI1	Glucocorticoid Induced 1	Protein Coding	Q86VQ1	45	GC07P011664	32.5252	https://www.genecards.org/cgi-bin/carddisp.pl?gene=GLCCI1
AAAS	Aladin WD Repeat Nucleoporin	Protein Coding	Q9NRG9	49	GC12M053307	30.2228	https://www.genecards.org/cgi-bin/carddisp.pl?gene=AAAS
GCCD3	Glucocorticoid Deficiency 3	Genetic Locus		5	GC08U901657	27.0636	https://www.genecards.org/cgi-bin/carddisp.pl?gene=GCCD3
STAR	Steroidogenic Acute Regulatory Protein	Protein Coding	P49675	53	GC08M038250	26.2044	https://www.genecards.org/cgi-bin/carddisp.pl?gene=STAR
SGK3	Serum/Glucocorticoid Regulated Kinase Family Member 3	Protein Coding	Q96BR1	47	GC08P066712	24.8754	https://www.genecards.org/cgi-bin/carddisp.pl?gene=SGK3
GMEB1	Glucocorticoid Modulatory Element Binding Protein 1	Protein Coding	Q9Y692	38	GC01P042187	24.4095	https://www.genecards.org/cgi-bin/carddisp.pl?gene=GMEB1
HSD11B1	Hydroxysteroid 11-Beta Dehydrogenase 1	Protein Coding	P28845	59	GC01P209686	24.1989	https://www.genecards.org/cgi-bin/carddisp.pl?gene=HSD11B1
GMEB2	Glucocorticoid Modulatory Element Binding Protein 2	Protein Coding	Q9UKD1	42	GC20M063587	23.0952	https://www.genecards.org/cgi-bin/carddisp.pl?gene=GMEB2
HSD11B2	Hydroxysteroid 11-Beta Dehydrogenase 2	Protein Coding	P80365	54	GC16P082836	22.4379	https://www.genecards.org/cgi-bin/carddisp.pl?gene=HSD11B2
SGK2	Serum/Glucocorticoid Regulated Kinase 2	Protein Coding	Q9HBY8	50	GC20P043558	22.3889	https://www.genecards.org/cgi-bin/carddisp.pl?gene=SGK2
CYP17A1	Cytochrome P450 Family 17 Subfamily A Member 1	Protein Coding	P05093	58	GC10M102830	21.3565	https://www.genecards.org/cgi-bin/carddisp.pl?gene=CYP17A1
NR3C2	Nuclear Receptor Subfamily 3 Group C Member 2	Protein Coding	P08235	55	GC04M148078	21.18	https://www.genecards.org/cgi-bin/carddisp.pl?gene=NR3C2
LOC106799834	CYP11B2 Recombination Region	Functional Element		9	GC08P142903	20.4958	https://www.genecards.org/cgi-bin/carddisp.pl?gene=LOC106799834
CYP21A2	Cytochrome P450 Family 21 Subfamily A Member 2	Protein Coding	P08686	52	GC06P134844	20.4343	https://www.genecards.org/cgi-bin/carddisp.pl?gene=CYP21A2
POMC	Proopiomelanocortin	Protein Coding	P01189	56	GC02M025160	19.5677	https://www.genecards.org/cgi-bin/carddisp.pl?gene=POMC
TSC22D3	TSC22 Domain Family Member 3	Protein Coding	Q99576	48	GC0XM107713	17.6429	https://www.genecards.org/cgi-bin/carddisp.pl?gene=TSC22D3
MRAP-AS1	MRAP Antisense RNA 1	RNA Gene		16	GC21M032283	17.146	https://www.genecards.org/cgi-bin/carddisp.pl?gene=MRAP-AS1
LOC125418060	Sharpr-MPRA Regulatory Region 333	Functional Element		4	GC21P032306	17.146	https://www.genecards.org/cgi-bin/carddisp.pl?gene=LOC125418060
CRH	Corticotropin Releasing Hormone	Protein Coding	P06850	52	GC08M066176	15.8756	https://www.genecards.org/cgi-bin/carddisp.pl?gene=CRH
HSD3B2	Hydroxy-Delta-5-Steroid Dehydrogenase, 3 Beta- And Steroid Delta-Isomerase 2	Protein Coding	P26439	54	GC01P119414	15.784	https://www.genecards.org/cgi-bin/carddisp.pl?gene=HSD3B2
MYOC	Myocilin	Protein Coding	Q99972	50	GC01M171604	15.5067	https://www.genecards.org/cgi-bin/carddisp.pl?gene=MYOC
TNF	Tumor Necrosis Factor	Protein Coding	P01375	61	GC06P134820	15.1825	https://www.genecards.org/cgi-bin/carddisp.pl?gene=TNF
LOC117152611	DPP4 -4.2 Kb Glucocorticoid Response Element	Functional Element		4	GC02P162078	14.4403	https://www.genecards.org/cgi-bin/carddisp.pl?gene=LOC117152611
GCCD2	Glucocorticoid Deficiency 2	Genetic Locus		3	GC00U922322	14.2395	https://www.genecards.org/cgi-bin/carddisp.pl?gene=GCCD2
NCOA2	Nuclear Receptor Coactivator 2	Protein Coding	Q15596	53	GC08M070109	14.1519	https://www.genecards.org/cgi-bin/carddisp.pl?gene=NCOA2
IL6	Interleukin 6	Protein Coding	P05231	60	GC07P022725	13.944	https://www.genecards.org/cgi-bin/carddisp.pl?gene=IL6
HSP90AA1	Heat Shock Protein 90 Alpha Family Class A Member 1	Protein Coding	P07900	60	GC14M102080	13.6492	https://www.genecards.org/cgi-bin/carddisp.pl?gene=HSP90AA1
AR	Androgen Receptor	Protein Coding	P10275	60	GC0XP067544	12.9365	https://www.genecards.org/cgi-bin/carddisp.pl?gene=AR
CYP3A4	Cytochrome P450 Family 3 Subfamily A Member 4	Protein Coding	P08684	56	GC07M100029	12.2324	https://www.genecards.org/cgi-bin/carddisp.pl?gene=CYP3A4
CYP11A1	Cytochrome P450 Family 11 Subfamily A Member 1	Protein Coding	P05108	56	GC15M074337	11.9215	https://www.genecards.org/cgi-bin/carddisp.pl?gene=CYP11A1
JUN	Jun Proto-Oncogene, AP-1 Transcription Factor Subunit	Protein Coding	P05412	58	GC01M058780	11.8425	https://www.genecards.org/cgi-bin/carddisp.pl?gene=JUN
TNFRSF18	TNF Receptor Superfamily Member 18	Protein Coding	Q9Y5U5	51	GC01M001203	11.8063	https://www.genecards.org/cgi-bin/carddisp.pl?gene=TNFRSF18
BGLAP	Bone Gamma-Carboxyglutamate Protein	Protein Coding	P02818	49	GC01P156242	11.7823	https://www.genecards.org/cgi-bin/carddisp.pl?gene=BGLAP
ARHGAP35	Rho GTPase Activating Protein 35	Protein Coding	Q9NRY4	46	GC19P046860	11.7586	https://www.genecards.org/cgi-bin/carddisp.pl?gene=ARHGAP35
SERPINA6	Serpin Family A Member 6	Protein Coding	P08185	54	GC14M119770	11.6431	https://www.genecards.org/cgi-bin/carddisp.pl?gene=SERPINA6
PGR	Progesterone Receptor	Protein Coding	P06401	59	GC11M126145	11.5362	https://www.genecards.org/cgi-bin/carddisp.pl?gene=PGR
IL1B	Interleukin 1 Beta	Protein Coding	P01584	56	GC02M112829	11.2631	https://www.genecards.org/cgi-bin/carddisp.pl?gene=IL1B
IL5	Interleukin 5	Protein Coding	P05113	54	GC05M132541	11.2124	https://www.genecards.org/cgi-bin/carddisp.pl?gene=IL5
BCL2A1	BCL2 Related Protein A1	Protein Coding	Q16548	50	GC15M148332	11.1938	https://www.genecards.org/cgi-bin/carddisp.pl?gene=BCL2A1
MIF	Macrophage Migration Inhibitory Factor	Protein Coding	P14174	56	GC22P023894	11.0803	https://www.genecards.org/cgi-bin/carddisp.pl?gene=MIF
IL4	Interleukin 4	Protein Coding	P05112	55	GC05P132673	11.0697	https://www.genecards.org/cgi-bin/carddisp.pl?gene=IL4
ESR1	Estrogen Receptor 1	Protein Coding	P03372	62	GC06P151656	10.8036	https://www.genecards.org/cgi-bin/carddisp.pl?gene=ESR1
KCNJ5	Potassium Inwardly Rectifying Channel Subfamily J Member 5	Protein Coding	P48544	56	GC11P128891	10.7665	https://www.genecards.org/cgi-bin/carddisp.pl?gene=KCNJ5
IL10	Interleukin 10	Protein Coding	P22301	56	GC01M206767	10.7338	https://www.genecards.org/cgi-bin/carddisp.pl?gene=IL10
FKBP5	FKBP Prolyl Isomerase 5	Protein Coding	Q13451	58	GC06M093925	10.6123	https://www.genecards.org/cgi-bin/carddisp.pl?gene=FKBP5
IL2	Interleukin 2	Protein Coding	P60568	55	GC04M122451	10.5248	https://www.genecards.org/cgi-bin/carddisp.pl?gene=IL2
NR0B1	Nuclear Receptor Subfamily 0 Group B Member 1	Protein Coding	P51843	53	GC0XM030304	10.5126	https://www.genecards.org/cgi-bin/carddisp.pl?gene=NR0B1
CXCL8	C-X-C Motif Chemokine Ligand 8	Protein Coding	P10145	53	GC04P073740	10.3192	https://www.genecards.org/cgi-bin/carddisp.pl?gene=CXCL8
FKBP4	FKBP Prolyl Isomerase 4	Protein Coding	Q02790	53	GC12P003347	9.84811	https://www.genecards.org/cgi-bin/carddisp.pl?gene=FKBP4
IFNG	Interferon Gamma	Protein Coding	P01579	59	GC12M068154	9.83143	https://www.genecards.org/cgi-bin/carddisp.pl?gene=IFNG
CLCN2	Chloride Voltage-Gated Channel 2	Protein Coding	P51788	54	GC03M184346	9.64871	https://www.genecards.org/cgi-bin/carddisp.pl?gene=CLCN2
PTGS2	Prostaglandin-Endoperoxide Synthase 2	Protein Coding	P35354	58	GC01M186671	9.64554	https://www.genecards.org/cgi-bin/carddisp.pl?gene=PTGS2
TP53	Tumor Protein P53	Protein Coding	P04637	62	GC17M007661	9.52956	https://www.genecards.org/cgi-bin/carddisp.pl?gene=TP53
CYB5A	Cytochrome B5 Type A	Protein Coding	P00167	52	GC18M074250	9.51345	https://www.genecards.org/cgi-bin/carddisp.pl?gene=CYB5A
MCM4	Minichromosome Maintenance Complex Component 4	Protein Coding	P33991	54	GC08P047966	9.48262	https://www.genecards.org/cgi-bin/carddisp.pl?gene=MCM4
POR	Cytochrome P450 Oxidoreductase	Protein Coding	P16435	55	GC07P075899	9.44639	https://www.genecards.org/cgi-bin/carddisp.pl?gene=POR
ANXA1	Annexin A1	Protein Coding	P04083	55	GC09P073151	9.38087	https://www.genecards.org/cgi-bin/carddisp.pl?gene=ANXA1
INS	Insulin	Protein Coding	P01308	56	GC11M002159	9.23416	https://www.genecards.org/cgi-bin/carddisp.pl?gene=INS
GLCCI1-DT	GLCCI1 Divergent Transcript	RNA Gene		16	GC07M007949	9.23116	https://www.genecards.org/cgi-bin/carddisp.pl?gene=GLCCI1-DT
IGF1	Insulin Like Growth Factor 1	Protein Coding	P05019	57	GC12M102395	8.98083	https://www.genecards.org/cgi-bin/carddisp.pl?gene=IGF1
REN	Renin	Protein Coding	P00797	58	GC01M204154	8.88579	https://www.genecards.org/cgi-bin/carddisp.pl?gene=REN
BDNF-AS	BDNF Antisense RNA	RNA Gene		29	GC11P027466	8.74198	https://www.genecards.org/cgi-bin/carddisp.pl?gene=BDNF-AS
BCL2	BCL2 Apoptosis Regulator	Protein Coding	P10415	59	GC18M063123	8.73382	https://www.genecards.org/cgi-bin/carddisp.pl?gene=BCL2
TNFRSF11B	TNF Receptor Superfamily Member 11b	Protein Coding	O00300	56	GC08M118923	8.72717	https://www.genecards.org/cgi-bin/carddisp.pl?gene=TNFRSF11B
NCOA1	Nuclear Receptor Coactivator 1	Protein Coding	Q15788	53	GC02P024492	8.69112	https://www.genecards.org/cgi-bin/carddisp.pl?gene=NCOA1
SMAD5-AS1	SMAD5 Antisense RNA 1	RNA Gene	Q9Y6J3	29	GC05M136129	8.63043	https://www.genecards.org/cgi-bin/carddisp.pl?gene=SMAD5-AS1
AKT1	AKT Serine/Threonine Kinase 1	Protein Coding	P31749	62	GC14M104769	8.48571	https://www.genecards.org/cgi-bin/carddisp.pl?gene=AKT1
PRL	Prolactin	Protein Coding	P01236	53	GC06M022287	8.45676	https://www.genecards.org/cgi-bin/carddisp.pl?gene=PRL
MAPK1	Mitogen-Activated Protein Kinase 1	Protein Coding	P28482	61	GC22M021759	8.4404	https://www.genecards.org/cgi-bin/carddisp.pl?gene=MAPK1
NR1H2	Nuclear Receptor Subfamily 1 Group H Member 2	Protein Coding	P55055	54	GC19P050329	8.42569	https://www.genecards.org/cgi-bin/carddisp.pl?gene=NR1H2
TRAPPC11	Trafficking Protein Particle Complex Subunit 11	Protein Coding	Q7Z392	45	GC04P183659	8.41362	https://www.genecards.org/cgi-bin/carddisp.pl?gene=TRAPPC11
TNFSF11	TNF Superfamily Member 11	Protein Coding	O14788	58	GC13P042562	8.2115	https://www.genecards.org/cgi-bin/carddisp.pl?gene=TNFSF11
IL13	Interleukin 13	Protein Coding	P35225	53	GC05P132656	8.1965	https://www.genecards.org/cgi-bin/carddisp.pl?gene=IL13
CREB1	CAMP Responsive Element Binding Protein 1	Protein Coding	P16220	59	GC02P207529	8.17661	https://www.genecards.org/cgi-bin/carddisp.pl?gene=CREB1
MAPK8	Mitogen-Activated Protein Kinase 8	Protein Coding	P45983	58	GC10P048306	8.16176	https://www.genecards.org/cgi-bin/carddisp.pl?gene=MAPK8
NFKB1	Nuclear Factor Kappa B Subunit 1	Protein Coding	P19838	61	GC04P102501	8.16087	https://www.genecards.org/cgi-bin/carddisp.pl?gene=NFKB1
LOC106780800	CYP21A2 Recombination Region	Functional Element		9	GC06P137864	8.10474	https://www.genecards.org/cgi-bin/carddisp.pl?gene=LOC106780800
TGFB1	Transforming Growth Factor Beta 1	Protein Coding	P01137	61	GC19M041301	8.09188	https://www.genecards.org/cgi-bin/carddisp.pl?gene=TGFB1
TAT	Tyrosine Aminotransferase	Protein Coding	P17735	54	GC16M071565	8.07427	https://www.genecards.org/cgi-bin/carddisp.pl?gene=TAT
TNFSF18	TNF Superfamily Member 18	Protein Coding	Q9UNG2	41	GC01M173009	7.95766	https://www.genecards.org/cgi-bin/carddisp.pl?gene=TNFSF18
CCL2	C-C Motif Chemokine Ligand 2	Protein Coding	P13500	58	GC17P034255	7.75579	https://www.genecards.org/cgi-bin/carddisp.pl?gene=CCL2
CTNNB1	Catenin Beta 1	Protein Coding	P35222	62	GC03P041194	7.73805	https://www.genecards.org/cgi-bin/carddisp.pl?gene=CTNNB1
MAPK14	Mitogen-Activated Protein Kinase 14	Protein Coding	Q16539	60	GC06P134977	7.7154	https://www.genecards.org/cgi-bin/carddisp.pl?gene=MAPK14
LEP	Leptin	Protein Coding	P41159	55	GC07P128241	7.66353	https://www.genecards.org/cgi-bin/carddisp.pl?gene=LEP
CDKN1C	Cyclin Dependent Kinase Inhibitor 1C	Protein Coding	P49918	53	GC11M011929	7.59383	https://www.genecards.org/cgi-bin/carddisp.pl?gene=CDKN1C
BMP2	Bone Morphogenetic Protein 2	Protein Coding	P12643	55	GC20P006767	7.57083	https://www.genecards.org/cgi-bin/carddisp.pl?gene=BMP2
SCNN1A	Sodium Channel Epithelial 1 Subunit Alpha	Protein Coding	P37088	58	GC12M006346	7.51518	https://www.genecards.org/cgi-bin/carddisp.pl?gene=SCNN1A
DUSP1	Dual Specificity Phosphatase 1	Protein Coding	P28562	54	GC05M172768	7.46511	https://www.genecards.org/cgi-bin/carddisp.pl?gene=DUSP1
NR1I2	Nuclear Receptor Subfamily 1 Group I Member 2	Protein Coding	O75469	52	GC03P119780	7.454	https://www.genecards.org/cgi-bin/carddisp.pl?gene=NR1I2
CYP3A5	Cytochrome P450 Family 3 Subfamily A Member 5	Protein Coding	P20815	53	GC07M099648	7.45187	https://www.genecards.org/cgi-bin/carddisp.pl?gene=CYP3A5
ICAM1	Intercellular Adhesion Molecule 1	Protein Coding	P05362	59	GC19P112296	7.43761	https://www.genecards.org/cgi-bin/carddisp.pl?gene=ICAM1
FOS	Fos Proto-Oncogene, AP-1 Transcription Factor Subunit	Protein Coding	P01100	59	GC14P075278	7.43683	https://www.genecards.org/cgi-bin/carddisp.pl?gene=FOS
SCNN1G	Sodium Channel Epithelial 1 Subunit Gamma	Protein Coding	P51170	56	GC16P023182	7.38919	https://www.genecards.org/cgi-bin/carddisp.pl?gene=SCNN1G
HSPA4	Heat Shock Protein Family A (Hsp70) Member 4	Protein Coding	P34932	52	GC05P133062	7.36542	https://www.genecards.org/cgi-bin/carddisp.pl?gene=HSPA4
GMPPA	GDP-Mannose Pyrophosphorylase A	Protein Coding	Q96IJ6	49	GC02P219498	7.34282	https://www.genecards.org/cgi-bin/carddisp.pl?gene=GMPPA
NR1I3	Nuclear Receptor Subfamily 1 Group I Member 3	Protein Coding	Q14994	53	GC01M161229	7.23751	https://www.genecards.org/cgi-bin/carddisp.pl?gene=NR1I3
CSF2	Colony Stimulating Factor 2	Protein Coding	P04141	54	GC05P132073	7.19499	https://www.genecards.org/cgi-bin/carddisp.pl?gene=CSF2
IL1A	Interleukin 1 Alpha	Protein Coding	P01583	54	GC02M112773	7.18457	https://www.genecards.org/cgi-bin/carddisp.pl?gene=IL1A
RELA	RELA Proto-Oncogene, NF-KB Subunit	Protein Coding	Q04206	60	GC11M065653	7.134	https://www.genecards.org/cgi-bin/carddisp.pl?gene=RELA
NR4A1	Nuclear Receptor Subfamily 4 Group A Member 1	Protein Coding	P22736	55	GC12P052022	7.09092	https://www.genecards.org/cgi-bin/carddisp.pl?gene=NR4A1
STAT5A	Signal Transducer And Activator Of Transcription 5A	Protein Coding	P42229	56	GC17P042287	7.07477	https://www.genecards.org/cgi-bin/carddisp.pl?gene=STAT5A
HDAC2	Histone Deacetylase 2	Protein Coding	Q92769	61	GC06M113933	7.00865	https://www.genecards.org/cgi-bin/carddisp.pl?gene=HDAC2
ABCB1	ATP Binding Cassette Subfamily B Member 1	Protein Coding	P08183	60	GC07M087504	6.97322	https://www.genecards.org/cgi-bin/carddisp.pl?gene=ABCB1
GAS5	Growth Arrest Specific 5	RNA Gene		31	GC01M173947	6.96854	https://www.genecards.org/cgi-bin/carddisp.pl?gene=GAS5
H6PD	Hexose-6-Phosphate Dehydrogenase/Glucose 1-Dehydrogenase	Protein Coding	O95479	53	GC01P009234	6.84792	https://www.genecards.org/cgi-bin/carddisp.pl?gene=H6PD
CREBBP	CREB Binding Protein	Protein Coding	Q92793	62	GC16M020489	6.72911	https://www.genecards.org/cgi-bin/carddisp.pl?gene=CREBBP
NR5A1	Nuclear Receptor Subfamily 5 Group A Member 1	Protein Coding	Q13285	58	GC09M124481	6.66024	https://www.genecards.org/cgi-bin/carddisp.pl?gene=NR5A1
PCK2	Phosphoenolpyruvate Carboxykinase 2, Mitochondrial	Protein Coding	Q16822	54	GC14P024094	6.6035	https://www.genecards.org/cgi-bin/carddisp.pl?gene=PCK2
CACNA1H	Calcium Voltage-Gated Channel Subunit Alpha1 H	Protein Coding	O95180	58	GC16P001153	6.51861	https://www.genecards.org/cgi-bin/carddisp.pl?gene=CACNA1H
TNXB	Tenascin XB	Protein Coding	P22105	52	GC06M093808	6.47576	https://www.genecards.org/cgi-bin/carddisp.pl?gene=TNXB
BMP6	Bone Morphogenetic Protein 6	Protein Coding	P22004	53	GC06P007726	6.47546	https://www.genecards.org/cgi-bin/carddisp.pl?gene=BMP6
LOC110673972	CYP11B1 Promoter	Functional Element		7	GC08P142879	6.41637	https://www.genecards.org/cgi-bin/carddisp.pl?gene=LOC110673972
PTGES3	Prostaglandin E Synthase 3	Protein Coding	Q15185	52	GC12M059281	6.35112	https://www.genecards.org/cgi-bin/carddisp.pl?gene=PTGES3
CCL5	C-C Motif Chemokine Ligand 5	Protein Coding	P13501	52	GC17M035871	6.31418	https://www.genecards.org/cgi-bin/carddisp.pl?gene=CCL5
GLUL	Glutamate-Ammonia Ligase	Protein Coding	P15104	57	GC01M182378	6.29624	https://www.genecards.org/cgi-bin/carddisp.pl?gene=GLUL
SCNN1B	Sodium Channel Epithelial 1 Subunit Beta	Protein Coding	P51168	57	GC16P023278	6.22933	https://www.genecards.org/cgi-bin/carddisp.pl?gene=SCNN1B
SRD5A1	Steroid 5 Alpha-Reductase 1	Protein Coding	P18405	52	GC05P006633	6.21294	https://www.genecards.org/cgi-bin/carddisp.pl?gene=SRD5A1
C8orf44-SGK3	C8orf44-SGK3 Readthrough	Protein Coding		19	GC08P067886	6.18812	https://www.genecards.org/cgi-bin/carddisp.pl?gene=C8orf44-SGK3
LOC110631417	CYP21A2 5' Regulatory Region	Functional Element		8	GC06P137901	6.14901	https://www.genecards.org/cgi-bin/carddisp.pl?gene=LOC110631417
AGT	Angiotensinogen	Protein Coding	P01019	58	GC01M230690	6.12385	https://www.genecards.org/cgi-bin/carddisp.pl?gene=AGT
CSF1	Colony Stimulating Factor 1	Protein Coding	P09603	53	GC01P109911	6.11459	https://www.genecards.org/cgi-bin/carddisp.pl?gene=CSF1
NFKBIA	NFKB Inhibitor Alpha	Protein Coding	P25963	59	GC14M035401	6.09483	https://www.genecards.org/cgi-bin/carddisp.pl?gene=NFKBIA
PRKACA	Protein Kinase CAMP-Activated Catalytic Subunit Alpha	Protein Coding	P17612	61	GC19M092217	6.07161	https://www.genecards.org/cgi-bin/carddisp.pl?gene=PRKACA
NCOR2	Nuclear Receptor Corepressor 2	Protein Coding	Q9Y618	52	GC12M124324	6.06546	https://www.genecards.org/cgi-bin/carddisp.pl?gene=NCOR2
LOC129994924	ATAC-STARR-Seq Lymphoblastoid Active Region 23348	Functional Element		2	GC05P153218	6.06167	https://www.genecards.org/cgi-bin/carddisp.pl?gene=LOC129994924
CCL11	C-C Motif Chemokine Ligand 11	Protein Coding	P51671	54	GC17P034285	6.05153	https://www.genecards.org/cgi-bin/carddisp.pl?gene=CCL11
ARID1A	AT-Rich Interaction Domain 1A	Protein Coding	O14497	54	GC01P026693	6.05152	https://www.genecards.org/cgi-bin/carddisp.pl?gene=ARID1A
ESRRB	Estrogen Related Receptor Beta	Protein Coding	O95718	56	GC14P076310	5.98982	https://www.genecards.org/cgi-bin/carddisp.pl?gene=ESRRB
CEBPB	CCAAT Enhancer Binding Protein Beta	Protein Coding	P17676	53	GC20P050190	5.96902	https://www.genecards.org/cgi-bin/carddisp.pl?gene=CEBPB
SMAD3	SMAD Family Member 3	Protein Coding	P84022	61	GC15P067063	5.95606	https://www.genecards.org/cgi-bin/carddisp.pl?gene=SMAD3
GH1	Growth Hormone 1	Protein Coding	P01241	52	GC17M063917	5.94986	https://www.genecards.org/cgi-bin/carddisp.pl?gene=GH1
IL2RA	Interleukin 2 Receptor Subunit Alpha	Protein Coding	P01589	59	GC10M006010	5.94277	https://www.genecards.org/cgi-bin/carddisp.pl?gene=IL2RA
CDKN1A	Cyclin Dependent Kinase Inhibitor 1A	Protein Coding	P38936	58	GC06P134985	5.86121	https://www.genecards.org/cgi-bin/carddisp.pl?gene=CDKN1A
IL17A	Interleukin 17A	Protein Coding	Q16552	52	GC06P052186	5.85308	https://www.genecards.org/cgi-bin/carddisp.pl?gene=IL17A
URB1	URB1 Ribosome Biogenesis Homolog	Protein Coding	O60287	39	GC21M032312	5.84117	https://www.genecards.org/cgi-bin/carddisp.pl?gene=URB1
ABCD1	ATP Binding Cassette Subfamily D Member 1	Protein Coding	P33897	54	GC0XP153724	5.83931	https://www.genecards.org/cgi-bin/carddisp.pl?gene=ABCD1
YWHAH	Tyrosine 3-Monooxygenase/Tryptophan 5-Monooxygenase Activation Protein Eta	Protein Coding	Q04917	54	GC22P031944	5.82044	https://www.genecards.org/cgi-bin/carddisp.pl?gene=YWHAH
SGPL1	Sphingosine-1-Phosphate Lyase 1	Protein Coding	O95470	55	GC10P070815	5.7861	https://www.genecards.org/cgi-bin/carddisp.pl?gene=SGPL1
GPR83	G Protein-Coupled Receptor 83	Protein Coding	Q9NYM4	44	GC11M094377	5.78103	https://www.genecards.org/cgi-bin/carddisp.pl?gene=GPR83
NR3C1P1	Nuclear Receptor Subfamily 3 Group C Member 1 Pseudogene 1	Pseudogene		10	GC16P087467	5.77741	https://www.genecards.org/cgi-bin/carddisp.pl?gene=NR3C1P1
GNAS	GNAS Complex Locus	Protein Coding	P84996	59	GC20P058839	5.77623	https://www.genecards.org/cgi-bin/carddisp.pl?gene=GNAS
ST13	ST13 Hsp70 Interacting Protein	Protein Coding	P50502	46	GC22M077123	5.77592	https://www.genecards.org/cgi-bin/carddisp.pl?gene=ST13
BRAF	B-Raf Proto-Oncogene, Serine/Threonine Kinase	Protein Coding	P15056	62	GC07M140773	5.75195	https://www.genecards.org/cgi-bin/carddisp.pl?gene=BRAF
MMP1	Matrix Metallopeptidase 1	Protein Coding	P03956	59	GC11M126178	5.73578	https://www.genecards.org/cgi-bin/carddisp.pl?gene=MMP1
BCL2L11	BCL2 Like 11	Protein Coding	O43521	53	GC02P111119	5.70095	https://www.genecards.org/cgi-bin/carddisp.pl?gene=BCL2L11
SMARCA4	SWI/SNF Related, Matrix Associated, Actin Dependent Regulator Of Chromatin, Subfamily A, Member 4	Protein Coding	P51532	60	GC19P112312	5.68451	https://www.genecards.org/cgi-bin/carddisp.pl?gene=SMARCA4
EP300	E1A Binding Protein P300	Protein Coding	Q09472	61	GC22P070686	5.67969	https://www.genecards.org/cgi-bin/carddisp.pl?gene=EP300
ATP1A1	ATPase Na+/K+ Transporting Subunit Alpha 1	Protein Coding	P05023	58	GC01P116372	5.67538	https://www.genecards.org/cgi-bin/carddisp.pl?gene=ATP1A1
CALCA	Calcitonin Related Polypeptide Alpha	Protein Coding	P06881	52	GC11M014966	5.60068	https://www.genecards.org/cgi-bin/carddisp.pl?gene=CALCA
VEGFA	Vascular Endothelial Growth Factor A	Protein Coding	P15692	57	GC06P043770	5.59686	https://www.genecards.org/cgi-bin/carddisp.pl?gene=VEGFA
IL3	Interleukin 3	Protein Coding	P08700	54	GC05P132060	5.53801	https://www.genecards.org/cgi-bin/carddisp.pl?gene=IL3
RUNX2	RUNX Family Transcription Factor 2	Protein Coding	Q13950	55	GC06P135072	5.53617	https://www.genecards.org/cgi-bin/carddisp.pl?gene=RUNX2
SPP1	Secreted Phosphoprotein 1	Protein Coding	P10451	54	GC04P087975	5.49368	https://www.genecards.org/cgi-bin/carddisp.pl?gene=SPP1
CSF1R	Colony Stimulating Factor 1 Receptor	Protein Coding	P07333	61	GC05M150053	5.46276	https://www.genecards.org/cgi-bin/carddisp.pl?gene=CSF1R
IL1R1	Interleukin 1 Receptor Type 1	Protein Coding	P14778	56	GC02P102136	5.44688	https://www.genecards.org/cgi-bin/carddisp.pl?gene=IL1R1
AIRE	Autoimmune Regulator	Protein Coding	O43918	53	GC21P044285	5.41956	https://www.genecards.org/cgi-bin/carddisp.pl?gene=AIRE
CSF3	Colony Stimulating Factor 3	Protein Coding	P09919	50	GC17P040015	5.40424	https://www.genecards.org/cgi-bin/carddisp.pl?gene=CSF3
POU2F1	POU Class 2 Homeobox 1	Protein Coding	P14859	50	GC01P167229	5.39361	https://www.genecards.org/cgi-bin/carddisp.pl?gene=POU2F1
WNK4	WNK Lysine Deficient Protein Kinase 4	Protein Coding	Q96J92	53	GC17P042780	5.38352	https://www.genecards.org/cgi-bin/carddisp.pl?gene=WNK4
PPP5C	Protein Phosphatase 5 Catalytic Subunit	Protein Coding	P53041	52	GC19P113288	5.37509	https://www.genecards.org/cgi-bin/carddisp.pl?gene=PPP5C
STAT5B	Signal Transducer And Activator Of Transcription 5B	Protein Coding	P51692	58	GC17M042199	5.33074	https://www.genecards.org/cgi-bin/carddisp.pl?gene=STAT5B
LOC132090521	Neanderthal Introgressed Variant-Containing Enhancer Experimental_50301	Functional Element		5	GC18P074291	5.31902	https://www.genecards.org/cgi-bin/carddisp.pl?gene=LOC132090521
SST	Somatostatin	Protein Coding	P61278	50	GC03M187668	5.31208	https://www.genecards.org/cgi-bin/carddisp.pl?gene=SST
NFATC1	Nuclear Factor Of Activated T Cells 1	Protein Coding	O95644	56	GC18P079395	5.29053	https://www.genecards.org/cgi-bin/carddisp.pl?gene=NFATC1
CD4	CD4 Molecule	Protein Coding	P01730	59	GC12P006786	5.28566	https://www.genecards.org/cgi-bin/carddisp.pl?gene=CD4
NCOR1	Nuclear Receptor Corepressor 1	Protein Coding	O75376	53	GC17M016029	5.2759	https://www.genecards.org/cgi-bin/carddisp.pl?gene=NCOR1
BAG1	BAG Cochaperone 1	Protein Coding	Q99933	51	GC09M033245	5.27555	https://www.genecards.org/cgi-bin/carddisp.pl?gene=BAG1
CLOCK	Clock Circadian Regulator	Protein Coding	O15516	53	GC04M055427	5.26853	https://www.genecards.org/cgi-bin/carddisp.pl?gene=CLOCK
NOS2	Nitric Oxide Synthase 2	Protein Coding	P35228	58	GC17M027756	5.22663	https://www.genecards.org/cgi-bin/carddisp.pl?gene=NOS2
RNASE3	Ribonuclease A Family Member 3	Protein Coding	P12724	49	GC14P020891	5.21856	https://www.genecards.org/cgi-bin/carddisp.pl?gene=RNASE3
USP8	Ubiquitin Specific Peptidase 8	Protein Coding	P40818	55	GC15P050424	5.21173	https://www.genecards.org/cgi-bin/carddisp.pl?gene=USP8
NCOA3	Nuclear Receptor Coactivator 3	Protein Coding	Q9Y6Q9	56	GC20P047501	5.2038	https://www.genecards.org/cgi-bin/carddisp.pl?gene=NCOA3
FGD1	FYVE, RhoGEF And PH Domain Containing 1	Protein Coding	P98174	48	GC0XM054457	5.19594	https://www.genecards.org/cgi-bin/carddisp.pl?gene=FGD1
TGFB1I1	Transforming Growth Factor Beta 1 Induced Transcript 1	Protein Coding	O43294	51	GC16P081734	5.19359	https://www.genecards.org/cgi-bin/carddisp.pl?gene=TGFB1I1
MMP9	Matrix Metallopeptidase 9	Protein Coding	P14780	62	GC20P046008	5.19295	https://www.genecards.org/cgi-bin/carddisp.pl?gene=MMP9
IL11	Interleukin 11	Protein Coding	P20809	50	GC19M055364	5.17553	https://www.genecards.org/cgi-bin/carddisp.pl?gene=IL11
MAPK3	Mitogen-Activated Protein Kinase 3	Protein Coding	P27361	58	GC16M044057	5.15449	https://www.genecards.org/cgi-bin/carddisp.pl?gene=MAPK3
CRP	C-Reactive Protein	Protein Coding	P02741	54	GC01M161311	5.15157	https://www.genecards.org/cgi-bin/carddisp.pl?gene=CRP
ONECUT1	One Cut Homeobox 1	Protein Coding	Q9UBC0	49	GC15M147855	5.13683	https://www.genecards.org/cgi-bin/carddisp.pl?gene=ONECUT1
BAX	BCL2 Associated X, Apoptosis Regulator	Protein Coding	Q07812	60	GC19P048954	5.12008	https://www.genecards.org/cgi-bin/carddisp.pl?gene=BAX
GATA3	GATA Binding Protein 3	Protein Coding	P23771	58	GC10P008045	5.08327	https://www.genecards.org/cgi-bin/carddisp.pl?gene=GATA3
IL1RN	Interleukin 1 Receptor Antagonist	Protein Coding	P18510	59	GC02P143688	5.07299	https://www.genecards.org/cgi-bin/carddisp.pl?gene=IL1RN
PIK3CA	Phosphatidylinositol-4,5-Bisphosphate 3-Kinase Catalytic Subunit Alpha	Protein Coding	P42336	61	GC03P179148	5.04551	https://www.genecards.org/cgi-bin/carddisp.pl?gene=PIK3CA
MC3R	Melanocortin 3 Receptor	Protein Coding	P41968	49	GC20P056248	5.01981	https://www.genecards.org/cgi-bin/carddisp.pl?gene=MC3R
ADIPOQ	Adiponectin, C1Q And Collagen Domain Containing	Protein Coding	Q15848	55	GC03P186842	5.01059	https://www.genecards.org/cgi-bin/carddisp.pl?gene=ADIPOQ
CRHR1	Corticotropin Releasing Hormone Receptor 1	Protein Coding	P34998	52	GC17P045784	5.0096	https://www.genecards.org/cgi-bin/carddisp.pl?gene=CRHR1
IL6R	Interleukin 6 Receptor	Protein Coding	P08887	59	GC01P154405	4.99953	https://www.genecards.org/cgi-bin/carddisp.pl?gene=IL6R
FDXR	Ferredoxin Reductase	Protein Coding	P22570	53	GC17M074862	4.99496	https://www.genecards.org/cgi-bin/carddisp.pl?gene=FDXR
KCNJ1	Potassium Inwardly Rectifying Channel Subfamily J Member 1	Protein Coding	P48048	56	GC11M128741	4.99308	https://www.genecards.org/cgi-bin/carddisp.pl?gene=KCNJ1
NEDD4L	NEDD4 Like E3 Ubiquitin Protein Ligase	Protein Coding	Q96PU5	55	GC18P058044	4.99205	https://www.genecards.org/cgi-bin/carddisp.pl?gene=NEDD4L
TBP	TATA-Box Binding Protein	Protein Coding	P20226	58	GC06P170554	4.98945	https://www.genecards.org/cgi-bin/carddisp.pl?gene=TBP
PPARA	Peroxisome Proliferator Activated Receptor Alpha	Protein Coding	Q07869	53	GC22P046150	4.98779	https://www.genecards.org/cgi-bin/carddisp.pl?gene=PPARA
LOC129994918	ATAC-STARR-Seq Lymphoblastoid Active Region 23342	Functional Element		2	GC05P153212	4.97889	https://www.genecards.org/cgi-bin/carddisp.pl?gene=LOC129994918
MYC	MYC Proto-Oncogene, BHLH Transcription Factor	Protein Coding	P01106	61	GC08P127735	4.9507	https://www.genecards.org/cgi-bin/carddisp.pl?gene=MYC
IGFBP1	Insulin Like Growth Factor Binding Protein 1	Protein Coding	P08833	52	GC07P049577	4.94823	https://www.genecards.org/cgi-bin/carddisp.pl?gene=IGFBP1
EGF	Epidermal Growth Factor	Protein Coding	P01133	60	GC04P109912	4.9036	https://www.genecards.org/cgi-bin/carddisp.pl?gene=EGF
CEBPA	CCAAT Enhancer Binding Protein Alpha	Protein Coding	P49715	54	GC19M033299	4.90234	https://www.genecards.org/cgi-bin/carddisp.pl?gene=CEBPA
RPS6KA5	Ribosomal Protein S6 Kinase A5	Protein Coding	O75582	55	GC14M090847	4.90177	https://www.genecards.org/cgi-bin/carddisp.pl?gene=RPS6KA5
LOC109029530	HSD3B2 5' Regulatory Region	Functional Element		6	GC01P119541	4.90026	https://www.genecards.org/cgi-bin/carddisp.pl?gene=LOC109029530
LINC01672	Long Intergenic Non-Protein Coding RNA 1672	RNA Gene		19	GC01P020797	4.8495	https://www.genecards.org/cgi-bin/carddisp.pl?gene=LINC01672
SMARCB1	SWI/SNF Related, Matrix Associated, Actin Dependent Regulator Of Chromatin, Subfamily B, Member 1	Protein Coding	Q12824	55	GC22P023786	4.84739	https://www.genecards.org/cgi-bin/carddisp.pl?gene=SMARCB1
ARMC5	Armadillo Repeat Containing 5	Protein Coding	Q96C12	45	GC16P081733	4.84364	https://www.genecards.org/cgi-bin/carddisp.pl?gene=ARMC5
RHO	Rhodopsin	Protein Coding	P08100	56	GC03P139009	4.8398	https://www.genecards.org/cgi-bin/carddisp.pl?gene=RHO
LINC02605	Long Intergenic Non-Protein Coding RNA 2605	RNA Gene		18	GC08P078838	4.83954	https://www.genecards.org/cgi-bin/carddisp.pl?gene=LINC02605
PLA2G4A	Phospholipase A2 Group IVA	Protein Coding	P47712	56	GC01P186798	4.81371	https://www.genecards.org/cgi-bin/carddisp.pl?gene=PLA2G4A
SATB1	SATB Homeobox 1	Protein Coding	Q01826	51	GC03M026294	4.80607	https://www.genecards.org/cgi-bin/carddisp.pl?gene=SATB1
PDPK1	3-Phosphoinositide Dependent Protein Kinase 1	Protein Coding	O15530	58	GC16P002537	4.80581	https://www.genecards.org/cgi-bin/carddisp.pl?gene=PDPK1
NFKB2	Nuclear Factor Kappa B Subunit 2	Protein Coding	Q00653	60	GC10P102394	4.80446	https://www.genecards.org/cgi-bin/carddisp.pl?gene=NFKB2
IFNA1	Interferon Alpha 1	Protein Coding	P01562	48	GC09P021770	4.79649	https://www.genecards.org/cgi-bin/carddisp.pl?gene=IFNA1
HSD3B1	Hydroxy-Delta-5-Steroid Dehydrogenase, 3 Beta- And Steroid Delta-Isomerase 1	Protein Coding	P14060	52	GC01P119507	4.79565	https://www.genecards.org/cgi-bin/carddisp.pl?gene=HSD3B1
PPARG	Peroxisome Proliferator Activated Receptor Gamma	Protein Coding	P37231	61	GC03P012287	4.7824	https://www.genecards.org/cgi-bin/carddisp.pl?gene=PPARG
MRAP2	Melanocortin 2 Receptor Accessory Protein 2	Protein Coding	Q96G30	42	GC06P135550	4.77562	https://www.genecards.org/cgi-bin/carddisp.pl?gene=MRAP2
TLR4	Toll Like Receptor 4	Protein Coding	O00206	60	GC09P117704	4.7751	https://www.genecards.org/cgi-bin/carddisp.pl?gene=TLR4
HSP90AB1	Heat Shock Protein 90 Alpha Family Class B Member 1	Protein Coding	P08238	58	GC06P044246	4.75834	https://www.genecards.org/cgi-bin/carddisp.pl?gene=HSP90AB1
ZFP36	ZFP36 Ring Finger Protein	Protein Coding	P26651	46	GC19P039406	4.74818	https://www.genecards.org/cgi-bin/carddisp.pl?gene=ZFP36
HDAC1	Histone Deacetylase 1	Protein Coding	Q13547	59	GC01P032292	4.74481	https://www.genecards.org/cgi-bin/carddisp.pl?gene=HDAC1
CBR1	Carbonyl Reductase 1	Protein Coding	P16152	52	GC21P036069	4.74126	https://www.genecards.org/cgi-bin/carddisp.pl?gene=CBR1
SERPINE1	Serpin Family E Member 1	Protein Coding	P05121	59	GC07P101127	4.74031	https://www.genecards.org/cgi-bin/carddisp.pl?gene=SERPINE1
CD36	CD36 Molecule (CD36 Blood Group)	Protein Coding	P16671	59	GC07P080369	4.72476	https://www.genecards.org/cgi-bin/carddisp.pl?gene=CD36
CYP17A1-AS1	CYP17A1 Antisense RNA 1	RNA Gene		22	GC10P109859	4.6999	https://www.genecards.org/cgi-bin/carddisp.pl?gene=CYP17A1-AS1
UGT1A1	UDP Glucuronosyltransferase Family 1 Member A1	Protein Coding	P22309	59	GC02P233760	4.6933	https://www.genecards.org/cgi-bin/carddisp.pl?gene=UGT1A1
SMARCE1	SWI/SNF Related, Matrix Associated, Actin Dependent Regulator Of Chromatin, Subfamily E, Member 1	Protein Coding	Q969G3	53	GC17M040624	4.69159	https://www.genecards.org/cgi-bin/carddisp.pl?gene=SMARCE1
IGFBP3	Insulin Like Growth Factor Binding Protein 3	Protein Coding	P17936	55	GC07M045912	4.69001	https://www.genecards.org/cgi-bin/carddisp.pl?gene=IGFBP3
CCL3	C-C Motif Chemokine Ligand 3	Protein Coding	P10147	50	GC17M036088	4.68257	https://www.genecards.org/cgi-bin/carddisp.pl?gene=CCL3
HNF4A	Hepatocyte Nuclear Factor 4 Alpha	Protein Coding	P41235	58	GC20P044355	4.68138	https://www.genecards.org/cgi-bin/carddisp.pl?gene=HNF4A
PTGS1	Prostaglandin-Endoperoxide Synthase 1	Protein Coding	P23219	55	GC09P122370	4.6539	https://www.genecards.org/cgi-bin/carddisp.pl?gene=PTGS1
NRIP1	Nuclear Receptor Interacting Protein 1	Protein Coding	P48552	53	GC21M014961	4.61708	https://www.genecards.org/cgi-bin/carddisp.pl?gene=NRIP1
VDR	Vitamin D Receptor	Protein Coding	P11473	57	GC12M047841	4.61411	https://www.genecards.org/cgi-bin/carddisp.pl?gene=VDR
H19	H19 Imprinted Maternally Expressed Transcript	RNA Gene		34	GC11M001995	4.60377	https://www.genecards.org/cgi-bin/carddisp.pl?gene=H19
CERNA3	Competing Endogenous LncRNA 3 For MiR-645	RNA Gene		19	GC08P056323	4.57257	https://www.genecards.org/cgi-bin/carddisp.pl?gene=CERNA3
CTLA4	Cytotoxic T-Lymphocyte Associated Protein 4	Protein Coding	P16410	57	GC02P203866	4.57243	https://www.genecards.org/cgi-bin/carddisp.pl?gene=CTLA4
HSPA1A	Heat Shock Protein Family A (Hsp70) Member 1A	Protein Coding	P0DMV8	55	GC06P134838	4.55687	https://www.genecards.org/cgi-bin/carddisp.pl?gene=HSPA1A
ACP5	Acid Phosphatase 5, Tartrate Resistant	Protein Coding	P13686	55	GC19M011574	4.54629	https://www.genecards.org/cgi-bin/carddisp.pl?gene=ACP5
OSM	Oncostatin M	Protein Coding	P13725	52	GC22M030262	4.52813	https://www.genecards.org/cgi-bin/carddisp.pl?gene=OSM
TTLL5	Tubulin Tyrosine Ligase Like 5	Protein Coding	Q6EMB2	47	GC14P075633	4.50746	https://www.genecards.org/cgi-bin/carddisp.pl?gene=TTLL5
SMARCA2	SWI/SNF Related, Matrix Associated, Actin Dependent Regulator Of Chromatin, Subfamily A, Member 2	Protein Coding	P51531	58	GC09P001980	4.50674	https://www.genecards.org/cgi-bin/carddisp.pl?gene=SMARCA2
JAK2	Janus Kinase 2	Protein Coding	O60674	62	GC09P004985	4.50477	https://www.genecards.org/cgi-bin/carddisp.pl?gene=JAK2
ALB	Albumin	Protein Coding	P02768	58	GC04P073397	4.50204	https://www.genecards.org/cgi-bin/carddisp.pl?gene=ALB
DKK1	Dickkopf WNT Signaling Pathway Inhibitor 1	Protein Coding	O94907	53	GC10P052314	4.4733	https://www.genecards.org/cgi-bin/carddisp.pl?gene=DKK1
CYP19A1	Cytochrome P450 Family 19 Subfamily A Member 1	Protein Coding	P11511	56	GC15M051208	4.45833	https://www.genecards.org/cgi-bin/carddisp.pl?gene=CYP19A1
IGF2	Insulin Like Growth Factor 2	Protein Coding	P01344	58	GC11M011904	4.43645	https://www.genecards.org/cgi-bin/carddisp.pl?gene=IGF2
ADRB2	Adrenoceptor Beta 2	Protein Coding	P07550	57	GC05P152320	4.43211	https://www.genecards.org/cgi-bin/carddisp.pl?gene=ADRB2
VCAM1	Vascular Cell Adhesion Molecule 1	Protein Coding	P19320	55	GC01P100719	4.43113	https://www.genecards.org/cgi-bin/carddisp.pl?gene=VCAM1
CREB3	CAMP Responsive Element Binding Protein 3	Protein Coding	O43889	45	GC09P057121	4.42737	https://www.genecards.org/cgi-bin/carddisp.pl?gene=CREB3
IL7	Interleukin 7	Protein Coding	P13232	52	GC08M078689	4.42411	https://www.genecards.org/cgi-bin/carddisp.pl?gene=IL7
PDCD6	Programmed Cell Death 6	Protein Coding	O75340	45	GC05P003278	4.42011	https://www.genecards.org/cgi-bin/carddisp.pl?gene=PDCD6
TINAGL1	Tubulointerstitial Nephritis Antigen Like 1	Protein Coding	Q9GZM7	44	GC01P031576	4.40239	https://www.genecards.org/cgi-bin/carddisp.pl?gene=TINAGL1
MT2A	Metallothionein 2A	Protein Coding	P02795	49	GC16P082422	4.39392	https://www.genecards.org/cgi-bin/carddisp.pl?gene=MT2A
PDK4	Pyruvate Dehydrogenase Kinase 4	Protein Coding	Q16654	52	GC07M095583	4.38591	https://www.genecards.org/cgi-bin/carddisp.pl?gene=PDK4
GSK3B	Glycogen Synthase Kinase 3 Beta	Protein Coding	P49841	59	GC03M119821	4.37515	https://www.genecards.org/cgi-bin/carddisp.pl?gene=GSK3B
TNFRSF1A	TNF Receptor Superfamily Member 1A	Protein Coding	P19438	59	GC12M006328	4.37469	https://www.genecards.org/cgi-bin/carddisp.pl?gene=TNFRSF1A
CXCL10	C-X-C Motif Chemokine Ligand 10	Protein Coding	P02778	53	GC04M076021	4.35387	https://www.genecards.org/cgi-bin/carddisp.pl?gene=CXCL10
HSD11B1-AS1	HSD11B1 Antisense RNA 1	RNA Gene		18	GC01M209662	4.35116	https://www.genecards.org/cgi-bin/carddisp.pl?gene=HSD11B1-AS1
IL15	Interleukin 15	Protein Coding	P40933	52	GC04P141636	4.34682	https://www.genecards.org/cgi-bin/carddisp.pl?gene=IL15
GPT	Glutamic--Pyruvic Transaminase	Protein Coding	P24298	51	GC08P144502	4.34452	https://www.genecards.org/cgi-bin/carddisp.pl?gene=GPT
HESX1	HESX Homeobox 1	Protein Coding	Q9UBX0	47	GC03M057207	4.33254	https://www.genecards.org/cgi-bin/carddisp.pl?gene=HESX1
SAMD9	Sterile Alpha Motif Domain Containing 9	Protein Coding	Q5K651	44	GC07M093099	4.33254	https://www.genecards.org/cgi-bin/carddisp.pl?gene=SAMD9
STAT3	Signal Transducer And Activator Of Transcription 3	Protein Coding	P40763	62	GC17M042313	4.3212	https://www.genecards.org/cgi-bin/carddisp.pl?gene=STAT3
ATP2B3	ATPase Plasma Membrane Ca2+ Transporting 3	Protein Coding	Q16720	54	GC0XP153517	4.30848	https://www.genecards.org/cgi-bin/carddisp.pl?gene=ATP2B3
CRY1	Cryptochrome Circadian Regulator 1	Protein Coding	Q16526	53	GC12M106991	4.29512	https://www.genecards.org/cgi-bin/carddisp.pl?gene=CRY1
KITLG	KIT Ligand	Protein Coding	P21583	55	GC12M088492	4.28742	https://www.genecards.org/cgi-bin/carddisp.pl?gene=KITLG
AKAP13	A-Kinase Anchoring Protein 13	Protein Coding	Q12802	51	GC15P158163	4.26413	https://www.genecards.org/cgi-bin/carddisp.pl?gene=AKAP13
CYP2C9	Cytochrome P450 Family 2 Subfamily C Member 9	Protein Coding	P11712	55	GC10P094938	4.25653	https://www.genecards.org/cgi-bin/carddisp.pl?gene=CYP2C9
USP48	Ubiquitin Specific Peptidase 48	Protein Coding	Q86UV5	48	GC01M021678	4.24859	https://www.genecards.org/cgi-bin/carddisp.pl?gene=USP48
FOXO1	Forkhead Box O1	Protein Coding	Q12778	60	GC13M040555	4.23158	https://www.genecards.org/cgi-bin/carddisp.pl?gene=FOXO1
SMARCC1	SWI/SNF Related, Matrix Associated, Actin Dependent Regulator Of Chromatin Subfamily C Member 1	Protein Coding	Q92922	52	GC03M047585	4.21918	https://www.genecards.org/cgi-bin/carddisp.pl?gene=SMARCC1
PLA2G2A	Phospholipase A2 Group IIA	Protein Coding	P14555	55	GC01M019975	4.21846	https://www.genecards.org/cgi-bin/carddisp.pl?gene=PLA2G2A
WNK1	WNK Lysine Deficient Protein Kinase 1	Protein Coding	Q9H4A3	56	GC12P000763	4.20977	https://www.genecards.org/cgi-bin/carddisp.pl?gene=WNK1
CACNA1D	Calcium Voltage-Gated Channel Subunit Alpha1 D	Protein Coding	Q01668	56	GC03P053328	4.20292	https://www.genecards.org/cgi-bin/carddisp.pl?gene=CACNA1D
PCSK1	Proprotein Convertase Subtilisin/Kexin Type 1	Protein Coding	P29120	59	GC05M096391	4.1894	https://www.genecards.org/cgi-bin/carddisp.pl?gene=PCSK1
SLC9A3	Solute Carrier Family 9 Member A3	Protein Coding	P48764	56	GC05M000472	4.17973	https://www.genecards.org/cgi-bin/carddisp.pl?gene=SLC9A3
CYP2B6	Cytochrome P450 Family 2 Subfamily B Member 6	Protein Coding	P20813	54	GC19P040991	4.15467	https://www.genecards.org/cgi-bin/carddisp.pl?gene=CYP2B6
CD163	CD163 Molecule	Protein Coding	Q86VB7	53	GC12M029352	4.15447	https://www.genecards.org/cgi-bin/carddisp.pl?gene=CD163
STAT1	Signal Transducer And Activator Of Transcription 1	Protein Coding	P42224	61	GC02M190908	4.15303	https://www.genecards.org/cgi-bin/carddisp.pl?gene=STAT1
TNFSF13B	TNF Superfamily Member 13b	Protein Coding	Q9Y275	54	GC13P108251	4.14675	https://www.genecards.org/cgi-bin/carddisp.pl?gene=TNFSF13B
FASLG	Fas Ligand	Protein Coding	P48023	57	GC01P172659	4.14385	https://www.genecards.org/cgi-bin/carddisp.pl?gene=FASLG
GRIP1	Glutamate Receptor Interacting Protein 1	Protein Coding	Q9Y3R0	51	GC12M066347	4.12547	https://www.genecards.org/cgi-bin/carddisp.pl?gene=GRIP1
AHR	Aryl Hydrocarbon Receptor	Protein Coding	P35869	55	GC07P016916	4.12506	https://www.genecards.org/cgi-bin/carddisp.pl?gene=AHR
CCL20	C-C Motif Chemokine Ligand 20	Protein Coding	P78556	51	GC02P227846	4.1208	https://www.genecards.org/cgi-bin/carddisp.pl?gene=CCL20
LIF	LIF Interleukin 6 Family Cytokine	Protein Coding	P15018	53	GC22M030240	4.11505	https://www.genecards.org/cgi-bin/carddisp.pl?gene=LIF
PTH	Parathyroid Hormone	Protein Coding	P01270	54	GC11M013492	4.10489	https://www.genecards.org/cgi-bin/carddisp.pl?gene=PTH
LOC110013312	BGLAP Promoter Region	Functional Element		2	GC01P156240	4.1016	https://www.genecards.org/cgi-bin/carddisp.pl?gene=LOC110013312
ZNF764	Zinc Finger Protein 764	Protein Coding	Q96H86	38	GC16M030553	4.09876	https://www.genecards.org/cgi-bin/carddisp.pl?gene=ZNF764
SFTPB	Surfactant Protein B	Protein Coding	P07988	52	GC02M085657	4.09213	https://www.genecards.org/cgi-bin/carddisp.pl?gene=SFTPB
IGHE	Immunoglobulin Heavy Constant Epsilon	Protein Coding	P01854	40	GC14M119997	4.08841	https://www.genecards.org/cgi-bin/carddisp.pl?gene=IGHE
RTP1	Receptor Transporter Protein 1	Protein Coding	P59025	38	GC03P187197	4.08013	https://www.genecards.org/cgi-bin/carddisp.pl?gene=RTP1
RTP2	Receptor Transporter Protein 2	Protein Coding	Q5QGT7	36	GC03M187698	4.08013	https://www.genecards.org/cgi-bin/carddisp.pl?gene=RTP2
CASP8	Caspase 8	Protein Coding	Q14790	61	GC02P201233	4.04428	https://www.genecards.org/cgi-bin/carddisp.pl?gene=CASP8
PCK1	Phosphoenolpyruvate Carboxykinase 1	Protein Coding	P35558	56	GC20P057561	4.0432	https://www.genecards.org/cgi-bin/carddisp.pl?gene=PCK1
HGF	Hepatocyte Growth Factor	Protein Coding	P14210	60	GC07M081699	4.03915	https://www.genecards.org/cgi-bin/carddisp.pl?gene=HGF
TLR2	Toll Like Receptor 2	Protein Coding	O60603	61	GC04P153684	4.02896	https://www.genecards.org/cgi-bin/carddisp.pl?gene=TLR2
HDAC9	Histone Deacetylase 9	Protein Coding	Q9UKV0	58	GC07P018086	4.02125	https://www.genecards.org/cgi-bin/carddisp.pl?gene=HDAC9
PER1	Period Circadian Regulator 1	Protein Coding	O15534	48	GC17M074896	4.01464	https://www.genecards.org/cgi-bin/carddisp.pl?gene=PER1
SP1	Sp1 Transcription Factor	Protein Coding	P08047	55	GC12P053380	4.01368	https://www.genecards.org/cgi-bin/carddisp.pl?gene=SP1
CCL18	C-C Motif Chemokine Ligand 18	Protein Coding	P55774	45	GC17P036064	4.01199	https://www.genecards.org/cgi-bin/carddisp.pl?gene=CCL18
CALR	Calreticulin	Protein Coding	P27797	60	GC19P012938	4.00522	https://www.genecards.org/cgi-bin/carddisp.pl?gene=CALR
CRAT	Carnitine O-Acetyltransferase	Protein Coding	P43155	53	GC09M129094	4.00333	https://www.genecards.org/cgi-bin/carddisp.pl?gene=CRAT
KAT2B	Lysine Acetyltransferase 2B	Protein Coding	Q92831	56	GC03P021766	3.99472	https://www.genecards.org/cgi-bin/carddisp.pl?gene=KAT2B
FAS	Fas Cell Surface Death Receptor	Protein Coding	P25445	59	GC10P109381	3.98876	https://www.genecards.org/cgi-bin/carddisp.pl?gene=FAS
ASIP	Agouti Signaling Protein	Protein Coding	P42127	46	GC20P040795	3.9816	https://www.genecards.org/cgi-bin/carddisp.pl?gene=ASIP
MC4R	Melanocortin 4 Receptor	Protein Coding	P32245	55	GC18M060371	3.98028	https://www.genecards.org/cgi-bin/carddisp.pl?gene=MC4R
CD40LG	CD40 Ligand	Protein Coding	P29965	59	GC0XP136649	3.95851	https://www.genecards.org/cgi-bin/carddisp.pl?gene=CD40LG
MC1R	Melanocortin 1 Receptor	Protein Coding	Q01726	56	GC16P089912	3.94859	https://www.genecards.org/cgi-bin/carddisp.pl?gene=MC1R
CASP3	Caspase 3	Protein Coding	P42574	58	GC04M184627	3.94143	https://www.genecards.org/cgi-bin/carddisp.pl?gene=CASP3
EPHA3	EPH Receptor A3	Protein Coding	P29320	55	GC03P089077	3.93971	https://www.genecards.org/cgi-bin/carddisp.pl?gene=EPHA3
TMX2-CTNND1	TMX2-CTNND1 Readthrough (NMD Candidate)	RNA Gene		23	GC11P057712	3.93436	https://www.genecards.org/cgi-bin/carddisp.pl?gene=TMX2-CTNND1
BDNF	Brain Derived Neurotrophic Factor	Protein Coding	P23560	58	GC11M027654	3.92168	https://www.genecards.org/cgi-bin/carddisp.pl?gene=BDNF
PPARGC1A	PPARG Coactivator 1 Alpha	Protein Coding	Q9UBK2	55	GC04M023755	3.90856	https://www.genecards.org/cgi-bin/carddisp.pl?gene=PPARGC1A
MCL1	MCL1 Apoptosis Regulator, BCL2 Family Member	Protein Coding	Q07820	56	GC01M160760	3.90356	https://www.genecards.org/cgi-bin/carddisp.pl?gene=MCL1
GNRH1	Gonadotropin Releasing Hormone 1	Protein Coding	P01148	50	GC08M025419	3.88686	https://www.genecards.org/cgi-bin/carddisp.pl?gene=GNRH1
HNRNPU	Heterogeneous Nuclear Ribonucleoprotein U	Protein Coding	Q00839	51	GC01M244844	3.88669	https://www.genecards.org/cgi-bin/carddisp.pl?gene=HNRNPU
EGR1	Early Growth Response 1	Protein Coding	P18146	53	GC05P138465	3.87949	https://www.genecards.org/cgi-bin/carddisp.pl?gene=EGR1
SHBG	Sex Hormone Binding Globulin	Protein Coding	P04278	51	GC17P007613	3.87688	https://www.genecards.org/cgi-bin/carddisp.pl?gene=SHBG
LINC-ROR	Long Intergenic Non-Protein Coding RNA, Regulator Of Reprogramming	RNA Gene		23	GC18M057054	3.86358	https://www.genecards.org/cgi-bin/carddisp.pl?gene=LINC-ROR
PRDX3	Peroxiredoxin 3	Protein Coding	P30048	51	GC10M119167	3.86201	https://www.genecards.org/cgi-bin/carddisp.pl?gene=PRDX3
LHX4	LIM Homeobox 4	Protein Coding	Q969G2	50	GC01P180230	3.86201	https://www.genecards.org/cgi-bin/carddisp.pl?gene=LHX4
MC5R	Melanocortin 5 Receptor	Protein Coding	P33032	49	GC18P013824	3.86201	https://www.genecards.org/cgi-bin/carddisp.pl?gene=MC5R
ESR2	Estrogen Receptor 2	Protein Coding	Q92731	58	GC14M064084	3.84944	https://www.genecards.org/cgi-bin/carddisp.pl?gene=ESR2
PDE4A	Phosphodiesterase 4A	Protein Coding	P27815	54	GC19P010416	3.84935	https://www.genecards.org/cgi-bin/carddisp.pl?gene=PDE4A
SMARCC2	SWI/SNF Related, Matrix Associated, Actin Dependent Regulator Of Chromatin Subfamily C Member 2	Protein Coding	Q8TAQ2	51	GC12M059260	3.83846	https://www.genecards.org/cgi-bin/carddisp.pl?gene=SMARCC2
MMP3	Matrix Metallopeptidase 3	Protein Coding	P08254	59	GC11M102835	3.8341	https://www.genecards.org/cgi-bin/carddisp.pl?gene=MMP3
CD40	CD40 Molecule	Protein Coding	P25942	59	GC20P046118	3.82956	https://www.genecards.org/cgi-bin/carddisp.pl?gene=CD40
UBE2I	Ubiquitin Conjugating Enzyme E2 I	Protein Coding	P63279	56	GC16P080184	3.82251	https://www.genecards.org/cgi-bin/carddisp.pl?gene=UBE2I
PNMT	Phenylethanolamine N-Methyltransferase	Protein Coding	P11086	52	GC17P039667	3.82058	https://www.genecards.org/cgi-bin/carddisp.pl?gene=PNMT
ADD1	Adducin 1	Protein Coding	P35611	53	GC04P004070	3.81785	https://www.genecards.org/cgi-bin/carddisp.pl?gene=ADD1
NGF	Nerve Growth Factor	Protein Coding	P01138	60	GC01M115285	3.80616	https://www.genecards.org/cgi-bin/carddisp.pl?gene=NGF
ALPP	Alkaline Phosphatase, Placental	Protein Coding	P05187	53	GC02P232378	3.80382	https://www.genecards.org/cgi-bin/carddisp.pl?gene=ALPP
STUB1	STIP1 Homology And U-Box Containing Protein 1	Protein Coding	Q9UNE7	54	GC16P080174	3.80137	https://www.genecards.org/cgi-bin/carddisp.pl?gene=STUB1
GZMA	Granzyme A	Protein Coding	P12544	51	GC05P055102	3.78643	https://www.genecards.org/cgi-bin/carddisp.pl?gene=GZMA
SOD2-OT1	SOD2 Overlapping Transcript 1	RNA Gene		18	GC06M159772	3.78522	https://www.genecards.org/cgi-bin/carddisp.pl?gene=SOD2-OT1
CDH23	Cadherin Related 23	Protein Coding	Q9H251	54	GC10P071396	3.78307	https://www.genecards.org/cgi-bin/carddisp.pl?gene=CDH23
G6PC1	Glucose-6-Phosphatase Catalytic Subunit 1	Protein Coding	P35575	52	GC17P113706	3.78208	https://www.genecards.org/cgi-bin/carddisp.pl?gene=G6PC1
PRKAR1A	Protein Kinase CAMP-Dependent Type I Regulatory Subunit Alpha	Protein Coding	P10644	60	GC17P112990	3.77612	https://www.genecards.org/cgi-bin/carddisp.pl?gene=PRKAR1A
IL18R1	Interleukin 18 Receptor 1	Protein Coding	Q13478	52	GC02P102311	3.77148	https://www.genecards.org/cgi-bin/carddisp.pl?gene=IL18R1
IL4R	Interleukin 4 Receptor	Protein Coding	P24394	55	GC16P081249	3.76185	https://www.genecards.org/cgi-bin/carddisp.pl?gene=IL4R
EDN1	Endothelin 1	Protein Coding	P05305	58	GC06P012236	3.75838	https://www.genecards.org/cgi-bin/carddisp.pl?gene=EDN1
SRD5A2	Steroid 5 Alpha-Reductase 2	Protein Coding	P31213	51	GC02M031522	3.75596	https://www.genecards.org/cgi-bin/carddisp.pl?gene=SRD5A2
LOC110366354	CYP3A4 5' Regulatory Region	Functional Element		2	GC07P099784	3.75182	https://www.genecards.org/cgi-bin/carddisp.pl?gene=LOC110366354
FOXO3	Forkhead Box O3	Protein Coding	O43524	56	GC06P108559	3.7511	https://www.genecards.org/cgi-bin/carddisp.pl?gene=FOXO3
GHR	Growth Hormone Receptor	Protein Coding	P10912	55	GC05P042429	3.74579	https://www.genecards.org/cgi-bin/carddisp.pl?gene=GHR
NR4A3	Nuclear Receptor Subfamily 4 Group A Member 3	Protein Coding	Q92570	49	GC09P099821	3.7457	https://www.genecards.org/cgi-bin/carddisp.pl?gene=NR4A3
FGD3	FYVE, RhoGEF And PH Domain Containing 3	Protein Coding	Q5JSP0	46	GC09P092947	3.74374	https://www.genecards.org/cgi-bin/carddisp.pl?gene=FGD3
DNAJC14	DnaJ Heat Shock Protein Family (Hsp40) Member C14	Protein Coding	Q6Y2X3	40	GC12M055820	3.74374	https://www.genecards.org/cgi-bin/carddisp.pl?gene=DNAJC14
ODR4	Odr-4 GPCR Localization Factor Homolog	Protein Coding	Q5SWX8	37	GC01P186389	3.74374	https://www.genecards.org/cgi-bin/carddisp.pl?gene=ODR4
OR2T35	Olfactory Receptor Family 2 Subfamily T Member 35	Protein Coding	Q8NGX2	35	GC01M248638	3.74374	https://www.genecards.org/cgi-bin/carddisp.pl?gene=OR2T35
SPATA31A1	SPATA31 Subfamily A Member 1	Protein Coding	Q5TZJ5	31	GC09P039355	3.74374	https://www.genecards.org/cgi-bin/carddisp.pl?gene=SPATA31A1
CDKN1B	Cyclin Dependent Kinase Inhibitor 1B	Protein Coding	P46527	57	GC12P039206	3.72841	https://www.genecards.org/cgi-bin/carddisp.pl?gene=CDKN1B
MAPK10	Mitogen-Activated Protein Kinase 10	Protein Coding	P53779	55	GC04M085990	3.70499	https://www.genecards.org/cgi-bin/carddisp.pl?gene=MAPK10
CASP9	Caspase 9	Protein Coding	P55211	56	GC01M015491	3.70465	https://www.genecards.org/cgi-bin/carddisp.pl?gene=CASP9
IL18	Interleukin 18	Protein Coding	Q14116	53	GC11M112143	3.69112	https://www.genecards.org/cgi-bin/carddisp.pl?gene=IL18
SMARCD1	SWI/SNF Related, Matrix Associated, Actin Dependent Regulator Of Chromatin, Subfamily D, Member 1	Protein Coding	Q96GM5	49	GC12P050085	3.68568	https://www.genecards.org/cgi-bin/carddisp.pl?gene=SMARCD1
IRS1	Insulin Receptor Substrate 1	Protein Coding	P35568	56	GC02M226731	3.68315	https://www.genecards.org/cgi-bin/carddisp.pl?gene=IRS1
IL12A	Interleukin 12A	Protein Coding	P29459	52	GC03P159988	3.68281	https://www.genecards.org/cgi-bin/carddisp.pl?gene=IL12A
CHUK	Component Of Inhibitor Of Nuclear Factor Kappa B Kinase Complex	Protein Coding	O15111	59	GC10M100415	3.67983	https://www.genecards.org/cgi-bin/carddisp.pl?gene=CHUK
AKR1C2	Aldo-Keto Reductase Family 1 Member C2	Protein Coding	P52895	54	GC10M004987	3.67541	https://www.genecards.org/cgi-bin/carddisp.pl?gene=AKR1C2
RPS6KB1	Ribosomal Protein S6 Kinase B1	Protein Coding	P23443	59	GC17P059893	3.67089	https://www.genecards.org/cgi-bin/carddisp.pl?gene=RPS6KB1
MAP2K1	Mitogen-Activated Protein Kinase Kinase 1	Protein Coding	Q02750	63	GC15P066386	3.65909	https://www.genecards.org/cgi-bin/carddisp.pl?gene=MAP2K1
SRSF9	Serine And Arginine Rich Splicing Factor 9	Protein Coding	Q13242	46	GC12M120461	3.65178	https://www.genecards.org/cgi-bin/carddisp.pl?gene=SRSF9
BCL2L1	BCL2 Like 1	Protein Coding	Q07817	57	GC20M031664	3.65116	https://www.genecards.org/cgi-bin/carddisp.pl?gene=BCL2L1
TGFBR1	Transforming Growth Factor Beta Receptor 1	Protein Coding	P36897	62	GC09P100712	3.64826	https://www.genecards.org/cgi-bin/carddisp.pl?gene=TGFBR1
BUD23	BUD23 RRNA Methyltransferase And Ribosome Maturation Factor	Protein Coding	O43709	43	GC07P086243	3.63576	https://www.genecards.org/cgi-bin/carddisp.pl?gene=BUD23
SP7	Sp7 Transcription Factor	Protein Coding	Q8TDD2	51	GC12M053326	3.63297	https://www.genecards.org/cgi-bin/carddisp.pl?gene=SP7
CDK6	Cyclin Dependent Kinase 6	Protein Coding	Q00534	60	GC07M092604	3.62918	https://www.genecards.org/cgi-bin/carddisp.pl?gene=CDK6
GNRHR	Gonadotropin Releasing Hormone Receptor	Protein Coding	P30968	56	GC04M067737	3.62741	https://www.genecards.org/cgi-bin/carddisp.pl?gene=GNRHR
IRF1	Interferon Regulatory Factor 1	Protein Coding	P10914	55	GC05M132440	3.61723	https://www.genecards.org/cgi-bin/carddisp.pl?gene=IRF1
IL7R	Interleukin 7 Receptor	Protein Coding	P16871	55	GC05P035852	3.61453	https://www.genecards.org/cgi-bin/carddisp.pl?gene=IL7R
CDK4	Cyclin Dependent Kinase 4	Protein Coding	P11802	62	GC12M059354	3.61242	https://www.genecards.org/cgi-bin/carddisp.pl?gene=CDK4
GAL	Galanin And GMAP Prepropeptide	Protein Coding	P22466	54	GC11P089308	3.60846	https://www.genecards.org/cgi-bin/carddisp.pl?gene=GAL
PPARGC1B	PPARG Coactivator 1 Beta	Protein Coding	Q86YN6	44	GC05P149730	3.58676	https://www.genecards.org/cgi-bin/carddisp.pl?gene=PPARGC1B
LOC108167315	POMC Promoter Region	Functional Element		6	GC02P025212	3.58227	https://www.genecards.org/cgi-bin/carddisp.pl?gene=LOC108167315
CCL4	C-C Motif Chemokine Ligand 4	Protein Coding	P13236	50	GC17P036103	3.58101	https://www.genecards.org/cgi-bin/carddisp.pl?gene=CCL4
LPL	Lipoprotein Lipase	Protein Coding	P06858	59	GC08P019901	3.57599	https://www.genecards.org/cgi-bin/carddisp.pl?gene=LPL
IGFBP2	Insulin Like Growth Factor Binding Protein 2	Protein Coding	P18065	53	GC02P216632	3.57444	https://www.genecards.org/cgi-bin/carddisp.pl?gene=IGFBP2
VWF	Von Willebrand Factor	Protein Coding	P04275	56	GC12M029229	3.56711	https://www.genecards.org/cgi-bin/carddisp.pl?gene=VWF
ATRX	ATRX Chromatin Remodeler	Protein Coding	P46100	55	GC0XM077504	3.56654	https://www.genecards.org/cgi-bin/carddisp.pl?gene=ATRX
INSR	Insulin Receptor	Protein Coding	P06213	62	GC19M007112	3.55458	https://www.genecards.org/cgi-bin/carddisp.pl?gene=INSR
RXRA	Retinoid X Receptor Alpha	Protein Coding	P19793	57	GC09P134317	3.55194	https://www.genecards.org/cgi-bin/carddisp.pl?gene=RXRA
RAF1	Raf-1 Proto-Oncogene, Serine/Threonine Kinase	Protein Coding	P04049	63	GC03M012583	3.55159	https://www.genecards.org/cgi-bin/carddisp.pl?gene=RAF1
IL22	Interleukin 22	Protein Coding	Q9GZX6	51	GC12M068248	3.55143	https://www.genecards.org/cgi-bin/carddisp.pl?gene=IL22
IL2RB	Interleukin 2 Receptor Subunit Beta	Protein Coding	P14784	59	GC22M077093	3.54466	https://www.genecards.org/cgi-bin/carddisp.pl?gene=IL2RB
COL1A1	Collagen Type I Alpha 1 Chain	Protein Coding	P02452	58	GC17M078201	3.54431	https://www.genecards.org/cgi-bin/carddisp.pl?gene=COL1A1
UCP3	Uncoupling Protein 3	Protein Coding	P55916	51	GC11M074000	3.52939	https://www.genecards.org/cgi-bin/carddisp.pl?gene=UCP3
CYP2C8	Cytochrome P450 Family 2 Subfamily C Member 8	Protein Coding	P10632	55	GC10M095038	3.52598	https://www.genecards.org/cgi-bin/carddisp.pl?gene=CYP2C8
CCL7	C-C Motif Chemokine Ligand 7	Protein Coding	P80098	52	GC17P034270	3.52261	https://www.genecards.org/cgi-bin/carddisp.pl?gene=CCL7
CDK2	Cyclin Dependent Kinase 2	Protein Coding	P24941	60	GC12P055966	3.51174	https://www.genecards.org/cgi-bin/carddisp.pl?gene=CDK2
MTOR	Mechanistic Target Of Rapamycin Kinase	Protein Coding	P42345	64	GC01M011106	3.50928	https://www.genecards.org/cgi-bin/carddisp.pl?gene=MTOR
IFNB1	Interferon Beta 1	Protein Coding	P01574	52	GC09M021077	3.50754	https://www.genecards.org/cgi-bin/carddisp.pl?gene=IFNB1
POU1F1	POU Class 1 Homeobox 1	Protein Coding	P28069	50	GC03M087259	3.50709	https://www.genecards.org/cgi-bin/carddisp.pl?gene=POU1F1
CSN2	Casein Beta	Protein Coding	P05814	42	GC04M069955	3.50709	https://www.genecards.org/cgi-bin/carddisp.pl?gene=CSN2
MDM2	MDM2 Proto-Oncogene	Protein Coding	Q00987	62	GC12P068808	3.50129	https://www.genecards.org/cgi-bin/carddisp.pl?gene=MDM2
CD38	CD38 Molecule	Protein Coding	P28907	55	GC04P024672	3.49584	https://www.genecards.org/cgi-bin/carddisp.pl?gene=CD38
SRC	SRC Proto-Oncogene, Non-Receptor Tyrosine Kinase	Protein Coding	P12931	60	GC20P037344	3.48698	https://www.genecards.org/cgi-bin/carddisp.pl?gene=SRC
TGFB3	Transforming Growth Factor Beta 3	Protein Coding	P10600	56	GC14M075958	3.47995	https://www.genecards.org/cgi-bin/carddisp.pl?gene=TGFB3
FN1	Fibronectin 1	Protein Coding	P02751	59	GC02M215360	3.46707	https://www.genecards.org/cgi-bin/carddisp.pl?gene=FN1
CDK5	Cyclin Dependent Kinase 5	Protein Coding	Q00535	62	GC07M151053	3.46607	https://www.genecards.org/cgi-bin/carddisp.pl?gene=CDK5
ANGPTL4	Angiopoietin Like 4	Protein Coding	Q9BY76	53	GC19P008363	3.46607	https://www.genecards.org/cgi-bin/carddisp.pl?gene=ANGPTL4
CASP8AP2	Caspase 8 Associated Protein 2	Protein Coding	Q9UKL3	40	GC06P089829	3.45478	https://www.genecards.org/cgi-bin/carddisp.pl?gene=CASP8AP2
PGR-AS1	PGR Antisense RNA 1	RNA Gene		18	GC11P101131	3.45458	https://www.genecards.org/cgi-bin/carddisp.pl?gene=PGR-AS1
CCL17	C-C Motif Chemokine Ligand 17	Protein Coding	Q92583	48	GC16P082516	3.45106	https://www.genecards.org/cgi-bin/carddisp.pl?gene=CCL17
BIRC3	Baculoviral IAP Repeat Containing 3	Protein Coding	Q13489	54	GC11P102317	3.43623	https://www.genecards.org/cgi-bin/carddisp.pl?gene=BIRC3
SUMO1	Small Ubiquitin Like Modifier 1	Protein Coding	P63165	55	GC02M202206	3.43602	https://www.genecards.org/cgi-bin/carddisp.pl?gene=SUMO1
GNAI2	G Protein Subunit Alpha I2	Protein Coding	P04899	55	GC03P050226	3.4289	https://www.genecards.org/cgi-bin/carddisp.pl?gene=GNAI2
BMP4	Bone Morphogenetic Protein 4	Protein Coding	P12644	58	GC14M053949	3.41531	https://www.genecards.org/cgi-bin/carddisp.pl?gene=BMP4
GHRH	Growth Hormone Releasing Hormone	Protein Coding	P01286	47	GC20M037251	3.41184	https://www.genecards.org/cgi-bin/carddisp.pl?gene=GHRH
SELE	Selectin E	Protein Coding	P16581	53	GC01M169722	3.40357	https://www.genecards.org/cgi-bin/carddisp.pl?gene=SELE
CAV1	Caveolin 1	Protein Coding	Q03135	57	GC07P116524	3.40144	https://www.genecards.org/cgi-bin/carddisp.pl?gene=CAV1
LRP5	LDL Receptor Related Protein 5	Protein Coding	O75197	58	GC11P068298	3.39769	https://www.genecards.org/cgi-bin/carddisp.pl?gene=LRP5
TRIM63	Tripartite Motif Containing 63	Protein Coding	Q969Q1	49	GC01M031027	3.39552	https://www.genecards.org/cgi-bin/carddisp.pl?gene=TRIM63
ANGPT2	Angiopoietin 2	Protein Coding	O15123	58	GC08M006499	3.37963	https://www.genecards.org/cgi-bin/carddisp.pl?gene=ANGPT2
LEPQTL1	Leptin, Serum Levels Of	Genetic Locus		10	GC02U903086	3.37371	https://www.genecards.org/cgi-bin/carddisp.pl?gene=LEPQTL1
MCM3AP	Minichromosome Maintenance Complex Component 3 Associated Protein	Protein Coding	O60318	48	GC21M046235	3.37118	https://www.genecards.org/cgi-bin/carddisp.pl?gene=MCM3AP
FGF2	Fibroblast Growth Factor 2	Protein Coding	P09038	54	GC04P122826	3.35399	https://www.genecards.org/cgi-bin/carddisp.pl?gene=FGF2
NR4A2	Nuclear Receptor Subfamily 4 Group A Member 2	Protein Coding	P43354	54	GC02M156324	3.34879	https://www.genecards.org/cgi-bin/carddisp.pl?gene=NR4A2
NPY	Neuropeptide Y	Protein Coding	P01303	53	GC07P024290	3.34635	https://www.genecards.org/cgi-bin/carddisp.pl?gene=NPY
CCL13	C-C Motif Chemokine Ligand 13	Protein Coding	Q99616	45	GC17P034356	3.34593	https://www.genecards.org/cgi-bin/carddisp.pl?gene=CCL13
PPIG	Peptidylprolyl Isomerase G	Protein Coding	Q13427	50	GC02P169584	3.33716	https://www.genecards.org/cgi-bin/carddisp.pl?gene=PPIG
UBC	Ubiquitin C	Protein Coding	P0CG48	53	GC12M124911	3.32748	https://www.genecards.org/cgi-bin/carddisp.pl?gene=UBC
CD14	CD14 Molecule	Protein Coding	P08571	54	GC05M140631	3.32398	https://www.genecards.org/cgi-bin/carddisp.pl?gene=CD14
HNF1A	HNF1 Homeobox A	Protein Coding	P20823	55	GC12P120978	3.31883	https://www.genecards.org/cgi-bin/carddisp.pl?gene=HNF1A
HTR1A	5-Hydroxytryptamine Receptor 1A	Protein Coding	P08908	55	GC05M063960	3.31498	https://www.genecards.org/cgi-bin/carddisp.pl?gene=HTR1A
IL1RAPL2	Interleukin 1 Receptor Accessory Protein Like 2	Protein Coding	Q9NP60	48	GC0XP104566	3.3138	https://www.genecards.org/cgi-bin/carddisp.pl?gene=IL1RAPL2
HIF1A	Hypoxia Inducible Factor 1 Subunit Alpha	Protein Coding	Q16665	57	GC14P061695	3.30704	https://www.genecards.org/cgi-bin/carddisp.pl?gene=HIF1A
RARA	Retinoic Acid Receptor Alpha	Protein Coding	P10276	59	GC17P040309	3.30106	https://www.genecards.org/cgi-bin/carddisp.pl?gene=RARA
HDAC6	Histone Deacetylase 6	Protein Coding	Q9UBN7	62	GC0XP048801	3.29995	https://www.genecards.org/cgi-bin/carddisp.pl?gene=HDAC6
RNU1-4	RNA, U1 Small Nuclear 4	RNA Gene		15	GC01P016740	3.29783	https://www.genecards.org/cgi-bin/carddisp.pl?gene=RNU1-4
NFE2L2	NFE2 Like BZIP Transcription Factor 2	Protein Coding	Q16236	60	GC02M177227	3.29368	https://www.genecards.org/cgi-bin/carddisp.pl?gene=NFE2L2
CALCR	Calcitonin Receptor	Protein Coding	P30988	56	GC07M093424	3.28608	https://www.genecards.org/cgi-bin/carddisp.pl?gene=CALCR
CXCL1	C-X-C Motif Chemokine Ligand 1	Protein Coding	P09341	52	GC04P073869	3.27435	https://www.genecards.org/cgi-bin/carddisp.pl?gene=CXCL1
HPGD	15-Hydroxyprostaglandin Dehydrogenase	Protein Coding	P15428	55	GC04M174490	3.27137	https://www.genecards.org/cgi-bin/carddisp.pl?gene=HPGD
IKBKB	Inhibitor Of Nuclear Factor Kappa B Kinase Subunit Beta	Protein Coding	O14920	62	GC08P042271	3.26925	https://www.genecards.org/cgi-bin/carddisp.pl?gene=IKBKB
PPID	Peptidylprolyl Isomerase D	Protein Coding	Q08752	52	GC04M158709	3.25729	https://www.genecards.org/cgi-bin/carddisp.pl?gene=PPID
GHRL	Ghrelin And Obestatin Prepropeptide	Protein Coding	Q9UBU3	50	GC03M010285	3.25386	https://www.genecards.org/cgi-bin/carddisp.pl?gene=GHRL
ADCY10	Adenylate Cyclase 10	Protein Coding	Q96PN6	52	GC01M167809	3.25376	https://www.genecards.org/cgi-bin/carddisp.pl?gene=ADCY10
BTK	Bruton Tyrosine Kinase	Protein Coding	Q06187	62	GC0XM101349	3.25292	https://www.genecards.org/cgi-bin/carddisp.pl?gene=BTK
TIMP1	TIMP Metallopeptidase Inhibitor 1	Protein Coding	P01033	54	GC0XP057483	3.25007	https://www.genecards.org/cgi-bin/carddisp.pl?gene=TIMP1
PBX1	PBX Homeobox 1	Protein Coding	P40424	57	GC01P165730	3.25	https://www.genecards.org/cgi-bin/carddisp.pl?gene=PBX1
PTPN22	Protein Tyrosine Phosphatase Non-Receptor Type 22	Protein Coding	Q9Y2R2	55	GC01M113813	3.24658	https://www.genecards.org/cgi-bin/carddisp.pl?gene=PTPN22
LOC130007973	ATAC-STARR-Seq Lymphoblastoid Active Region 6415	Functional Element		2	GC12P061339	3.2401	https://www.genecards.org/cgi-bin/carddisp.pl?gene=LOC130007973
ATP1A3	ATPase Na+/K+ Transporting Subunit Alpha 3	Protein Coding	P13637	57	GC19M041966	3.23768	https://www.genecards.org/cgi-bin/carddisp.pl?gene=ATP1A3
ATP1A4	ATPase Na+/K+ Transporting Subunit Alpha 4	Protein Coding	Q13733	48	GC01P160151	3.23768	https://www.genecards.org/cgi-bin/carddisp.pl?gene=ATP1A4
LCK	LCK Proto-Oncogene, Src Family Tyrosine Kinase	Protein Coding	P06239	60	GC01P032251	3.2337	https://www.genecards.org/cgi-bin/carddisp.pl?gene=LCK
MEN1	Menin 1	Protein Coding	O00255	54	GC11M064803	3.22398	https://www.genecards.org/cgi-bin/carddisp.pl?gene=MEN1
GSTP1	Glutathione S-Transferase Pi 1	Protein Coding	P09211	59	GC11P067583	3.21853	https://www.genecards.org/cgi-bin/carddisp.pl?gene=GSTP1
ITGB2	Integrin Subunit Beta 2	Protein Coding	P05107	59	GC21M044885	3.21837	https://www.genecards.org/cgi-bin/carddisp.pl?gene=ITGB2
LOC117152610	DPP4 Promoter Region	Functional Element		4	GC02P162081	3.21728	https://www.genecards.org/cgi-bin/carddisp.pl?gene=LOC117152610
ALOX5	Arachidonate 5-Lipoxygenase	Protein Coding	P09917	57	GC10P045374	3.21093	https://www.genecards.org/cgi-bin/carddisp.pl?gene=ALOX5
EGFR	Epidermal Growth Factor Receptor	Protein Coding	P00533	63	GC07P055019	3.20668	https://www.genecards.org/cgi-bin/carddisp.pl?gene=EGFR
SYP	Synaptophysin	Protein Coding	P08247	55	GC0XM049187	3.20615	https://www.genecards.org/cgi-bin/carddisp.pl?gene=SYP
CD80	CD80 Molecule	Protein Coding	P33681	52	GC03M119524	3.20107	https://www.genecards.org/cgi-bin/carddisp.pl?gene=CD80
RETN	Resistin	Protein Coding	Q9HD89	51	GC19P007669	3.19924	https://www.genecards.org/cgi-bin/carddisp.pl?gene=RETN
BMAL1	Basic Helix-Loop-Helix ARNT Like 1	Protein Coding	O00327	51	GC11P013277	3.19744	https://www.genecards.org/cgi-bin/carddisp.pl?gene=BMAL1
AVP	Arginine Vasopressin	Protein Coding	P01185	54	GC20M003082	3.19498	https://www.genecards.org/cgi-bin/carddisp.pl?gene=AVP
PIK3CG	Phosphatidylinositol-4,5-Bisphosphate 3-Kinase Catalytic Subunit Gamma	Protein Coding	P48736	58	GC07P106865	3.19487	https://www.genecards.org/cgi-bin/carddisp.pl?gene=PIK3CG
ANXA5	Annexin A5	Protein Coding	P08758	56	GC04M121667	3.18758	https://www.genecards.org/cgi-bin/carddisp.pl?gene=ANXA5
CYP3A7	Cytochrome P450 Family 3 Subfamily A Member 7	Protein Coding	P24462	47	GC07M099705	3.18693	https://www.genecards.org/cgi-bin/carddisp.pl?gene=CYP3A7
SFN	Stratifin	Protein Coding	P31947	54	GC01P041975	3.18583	https://www.genecards.org/cgi-bin/carddisp.pl?gene=SFN
CXCR4	C-X-C Motif Chemokine Receptor 4	Protein Coding	P61073	61	GC02M136114	3.18523	https://www.genecards.org/cgi-bin/carddisp.pl?gene=CXCR4
TSG101	Tumor Susceptibility 101	Protein Coding	Q99816	53	GC11M018468	3.1832	https://www.genecards.org/cgi-bin/carddisp.pl?gene=TSG101
TRH	Thyrotropin Releasing Hormone	Protein Coding	P20396	50	GC03P129974	3.18129	https://www.genecards.org/cgi-bin/carddisp.pl?gene=TRH
DGKH	Diacylglycerol Kinase Eta	Protein Coding	Q86XP1	47	GC13P042040	3.18115	https://www.genecards.org/cgi-bin/carddisp.pl?gene=DGKH
HSD3BP4	Hydroxy-Delta-5-Steroid Dehydrogenase, 3 Beta, Pseudogene 4	Pseudogene		17	GC01P119563	3.1794	https://www.genecards.org/cgi-bin/carddisp.pl?gene=HSD3BP4
MIR18A	MicroRNA 18a	RNA Gene		26	GC13P091683	3.17757	https://www.genecards.org/cgi-bin/carddisp.pl?gene=MIR18A
AKR1C3	Aldo-Keto Reductase Family 1 Member C3	Protein Coding	P42330	54	GC10P005035	3.17749	https://www.genecards.org/cgi-bin/carddisp.pl?gene=AKR1C3
PNRC2	Proline Rich Nuclear Receptor Coactivator 2	Protein Coding	Q9NPJ4	39	GC01P041763	3.15793	https://www.genecards.org/cgi-bin/carddisp.pl?gene=PNRC2
FDX1	Ferredoxin 1	Protein Coding	P10109	49	GC11P110429	3.15545	https://www.genecards.org/cgi-bin/carddisp.pl?gene=FDX1
NHERF2	NHERF Family PDZ Scaffold Protein 2	Protein Coding	Q15599	45	GC16P094635	3.15322	https://www.genecards.org/cgi-bin/carddisp.pl?gene=NHERF2
AVPR2	Arginine Vasopressin Receptor 2	Protein Coding	P30518	54	GC0XP153902	3.153	https://www.genecards.org/cgi-bin/carddisp.pl?gene=AVPR2
RET	Ret Proto-Oncogene	Protein Coding	P07949	63	GC10P044403	3.15194	https://www.genecards.org/cgi-bin/carddisp.pl?gene=RET
CDKN2A	Cyclin Dependent Kinase Inhibitor 2A	Protein Coding	Q8N726	60	GC09M021967	3.14918	https://www.genecards.org/cgi-bin/carddisp.pl?gene=CDKN2A
ANGPT1	Angiopoietin 1	Protein Coding	Q15389	54	GC08M107246	3.14124	https://www.genecards.org/cgi-bin/carddisp.pl?gene=ANGPT1
CCL26	C-C Motif Chemokine Ligand 26	Protein Coding	Q9Y258	47	GC07M075769	3.13771	https://www.genecards.org/cgi-bin/carddisp.pl?gene=CCL26
FOXP3	Forkhead Box P3	Protein Coding	Q9BZS1	56	GC0XM049250	3.12972	https://www.genecards.org/cgi-bin/carddisp.pl?gene=FOXP3
TFAP2A	Transcription Factor AP-2 Alpha	Protein Coding	P05549	55	GC06M010393	3.12419	https://www.genecards.org/cgi-bin/carddisp.pl?gene=TFAP2A
UCN	Urocortin	Protein Coding	P55089	46	GC02M027308	3.11525	https://www.genecards.org/cgi-bin/carddisp.pl?gene=UCN
FPR2	Formyl Peptide Receptor 2	Protein Coding	P25090	54	GC19P051752	3.11265	https://www.genecards.org/cgi-bin/carddisp.pl?gene=FPR2
CCN2	Cellular Communication Network Factor 2	Protein Coding	P29279	54	GC06M131948	3.10289	https://www.genecards.org/cgi-bin/carddisp.pl?gene=CCN2
PARP1	Poly(ADP-Ribose) Polymerase 1	Protein Coding	P09874	59	GC01M226360	3.08648	https://www.genecards.org/cgi-bin/carddisp.pl?gene=PARP1
CRHR2	Corticotropin Releasing Hormone Receptor 2	Protein Coding	Q13324	51	GC07M030651	3.07964	https://www.genecards.org/cgi-bin/carddisp.pl?gene=CRHR2
PML	PML Nuclear Body Scaffold	Protein Coding	P29590	54	GC15P073994	3.07218	https://www.genecards.org/cgi-bin/carddisp.pl?gene=PML
NEDD4	NEDD4 E3 Ubiquitin Protein Ligase	Protein Coding	P46934	55	GC15M055826	3.0678	https://www.genecards.org/cgi-bin/carddisp.pl?gene=NEDD4
C1orf116	Chromosome 1 Open Reading Frame 116	Protein Coding	Q9BW04	39	GC01M207018	3.06536	https://www.genecards.org/cgi-bin/carddisp.pl?gene=C1orf116
NFKBIB	NFKB Inhibitor Beta	Protein Coding	Q15653	47	GC19P038899	3.06419	https://www.genecards.org/cgi-bin/carddisp.pl?gene=NFKBIB
CCL27	C-C Motif Chemokine Ligand 27	Protein Coding	Q9Y4X3	45	GC09M035248	3.05985	https://www.genecards.org/cgi-bin/carddisp.pl?gene=CCL27
TACR3	Tachykinin Receptor 3	Protein Coding	P29371	58	GC04M103586	3.04313	https://www.genecards.org/cgi-bin/carddisp.pl?gene=TACR3
CCND3	Cyclin D3	Protein Coding	P30281	55	GC06M041934	3.02248	https://www.genecards.org/cgi-bin/carddisp.pl?gene=CCND3
COMT	Catechol-O-Methyltransferase	Protein Coding	P21964	60	GC22P019941	3.016	https://www.genecards.org/cgi-bin/carddisp.pl?gene=COMT
STIP1	Stress Induced Phosphoprotein 1	Protein Coding	P31948	51	GC11P088952	3.01169	https://www.genecards.org/cgi-bin/carddisp.pl?gene=STIP1
COPS6	COP9 Signalosome Subunit 6	Protein Coding	Q7L5N1	44	GC07P100088	3.00848	https://www.genecards.org/cgi-bin/carddisp.pl?gene=COPS6
TBX19	T-Box Transcription Factor 19	Protein Coding	O60806	47	GC01P168280	3.00555	https://www.genecards.org/cgi-bin/carddisp.pl?gene=TBX19
CXCL9	C-X-C Motif Chemokine Ligand 9	Protein Coding	Q07325	48	GC04M076001	2.99016	https://www.genecards.org/cgi-bin/carddisp.pl?gene=CXCL9
SFTPC	Surfactant Protein C	Protein Coding	P11686	50	GC08P022156	2.98785	https://www.genecards.org/cgi-bin/carddisp.pl?gene=SFTPC
AKR1C4	Aldo-Keto Reductase Family 1 Member C4	Protein Coding	P17516	55	GC10P005195	2.98388	https://www.genecards.org/cgi-bin/carddisp.pl?gene=AKR1C4
CASP1	Caspase 1	Protein Coding	P29466	58	GC11M105025	2.97625	https://www.genecards.org/cgi-bin/carddisp.pl?gene=CASP1
LBR	Lamin B Receptor	Protein Coding	Q14739	55	GC01M225401	2.97436	https://www.genecards.org/cgi-bin/carddisp.pl?gene=LBR
THBS1	Thrombospondin 1	Protein Coding	P07996	54	GC15P039581	2.97179	https://www.genecards.org/cgi-bin/carddisp.pl?gene=THBS1
PLA2G1B	Phospholipase A2 Group IB	Protein Coding	P04054	51	GC12M120322	2.95489	https://www.genecards.org/cgi-bin/carddisp.pl?gene=PLA2G1B
SRF	Serum Response Factor	Protein Coding	P11831	52	GC06P043171	2.94911	https://www.genecards.org/cgi-bin/carddisp.pl?gene=SRF
REL	REL Proto-Oncogene, NF-KB Subunit	Protein Coding	Q04864	55	GC02P060881	2.94435	https://www.genecards.org/cgi-bin/carddisp.pl?gene=REL
HSPA8	Heat Shock Protein Family A (Hsp70) Member 8	Protein Coding	P11142	58	GC11M123057	2.94266	https://www.genecards.org/cgi-bin/carddisp.pl?gene=HSPA8
MPO	Myeloperoxidase	Protein Coding	P05164	61	GC17M058269	2.93343	https://www.genecards.org/cgi-bin/carddisp.pl?gene=MPO
MSTN	Myostatin	Protein Coding	O14793	55	GC02M190055	2.9265	https://www.genecards.org/cgi-bin/carddisp.pl?gene=MSTN
GTF2B	General Transcription Factor IIB	Protein Coding	Q00403	48	GC01M088853	2.92352	https://www.genecards.org/cgi-bin/carddisp.pl?gene=GTF2B
TH	Tyrosine Hydroxylase	Protein Coding	P07101	59	GC11M002163	2.91352	https://www.genecards.org/cgi-bin/carddisp.pl?gene=TH
ETS1	ETS Proto-Oncogene 1, Transcription Factor	Protein Coding	P14921	56	GC11M128458	2.91296	https://www.genecards.org/cgi-bin/carddisp.pl?gene=ETS1
PELP1	Proline, Glutamate And Leucine Rich Protein 1	Protein Coding	Q8IZL8	47	GC17M004669	2.91207	https://www.genecards.org/cgi-bin/carddisp.pl?gene=PELP1
IL16	Interleukin 16	Protein Coding	Q14005	50	GC15P081159	2.90872	https://www.genecards.org/cgi-bin/carddisp.pl?gene=IL16
CCND1	Cyclin D1	Protein Coding	P24385	62	GC11P069641	2.90532	https://www.genecards.org/cgi-bin/carddisp.pl?gene=CCND1
EEF1A1	Eukaryotic Translation Elongation Factor 1 Alpha 1	Protein Coding	P68104	52	GC06M094314	2.90303	https://www.genecards.org/cgi-bin/carddisp.pl?gene=EEF1A1
NUP210	Nucleoporin 210	Protein Coding	Q8TEM1	48	GC03M026197	2.90301	https://www.genecards.org/cgi-bin/carddisp.pl?gene=NUP210
NUP188	Nucleoporin 188	Protein Coding	Q5SRE5	46	GC09P128947	2.90301	https://www.genecards.org/cgi-bin/carddisp.pl?gene=NUP188
NOS3	Nitric Oxide Synthase 3	Protein Coding	P29474	59	GC07P158097	2.90231	https://www.genecards.org/cgi-bin/carddisp.pl?gene=NOS3
MYOD1	Myogenic Differentiation 1	Protein Coding	P15172	55	GC11P017719	2.90161	https://www.genecards.org/cgi-bin/carddisp.pl?gene=MYOD1
AGTR1	Angiotensin II Receptor Type 1	Protein Coding	P30556	60	GC03P148697	2.89995	https://www.genecards.org/cgi-bin/carddisp.pl?gene=AGTR1
HELLS	Helicase, Lymphoid Specific	Protein Coding	Q9NRZ9	53	GC10P109481	2.8959	https://www.genecards.org/cgi-bin/carddisp.pl?gene=HELLS
PTGES	Prostaglandin E Synthase	Protein Coding	O14684	51	GC09M129738	2.88886	https://www.genecards.org/cgi-bin/carddisp.pl?gene=PTGES
OXT	Oxytocin/Neurophysin I Prepropeptide	Protein Coding	P01178	47	GC20P008141	2.88754	https://www.genecards.org/cgi-bin/carddisp.pl?gene=OXT
SOD2	Superoxide Dismutase 2	Protein Coding	P04179	56	GC06M159669	2.88512	https://www.genecards.org/cgi-bin/carddisp.pl?gene=SOD2
TDO2	Tryptophan 2,3-Dioxygenase	Protein Coding	P48775	53	GC04P155854	2.88498	https://www.genecards.org/cgi-bin/carddisp.pl?gene=TDO2
ATF4	Activating Transcription Factor 4	Protein Coding	P18848	55	GC22P039519	2.88394	https://www.genecards.org/cgi-bin/carddisp.pl?gene=ATF4
SLC26A2	Solute Carrier Family 26 Member 2	Protein Coding	P50443	52	GC05P152384	2.88394	https://www.genecards.org/cgi-bin/carddisp.pl?gene=SLC26A2
CRY2	Cryptochrome Circadian Regulator 2	Protein Coding	Q49AN0	46	GC11P047711	2.88308	https://www.genecards.org/cgi-bin/carddisp.pl?gene=CRY2
NKX2-1	NK2 Homeobox 1	Protein Coding	P43699	56	GC14M036516	2.876	https://www.genecards.org/cgi-bin/carddisp.pl?gene=NKX2-1
AKR1D1	Aldo-Keto Reductase Family 1 Member D1	Protein Coding	P51857	52	GC07P138297	2.84759	https://www.genecards.org/cgi-bin/carddisp.pl?gene=AKR1D1
KLK3	Kallikrein Related Peptidase 3	Protein Coding	P07288	55	GC19P050854	2.84617	https://www.genecards.org/cgi-bin/carddisp.pl?gene=KLK3
STK11	Serine/Threonine Kinase 11	Protein Coding	Q15831	59	GC19P001177	2.84025	https://www.genecards.org/cgi-bin/carddisp.pl?gene=STK11
CRHBP	Corticotropin Releasing Hormone Binding Protein	Protein Coding	P24387	50	GC05P077932	2.8389	https://www.genecards.org/cgi-bin/carddisp.pl?gene=CRHBP
MAOA	Monoamine Oxidase A	Protein Coding	P21397	58	GC0XP043654	2.83772	https://www.genecards.org/cgi-bin/carddisp.pl?gene=MAOA
ELK1	ETS Transcription Factor ELK1	Protein Coding	P19419	53	GC0XM047635	2.83614	https://www.genecards.org/cgi-bin/carddisp.pl?gene=ELK1
ANPEP	Alanyl Aminopeptidase, Membrane	Protein Coding	P15144	58	GC15M089784	2.83467	https://www.genecards.org/cgi-bin/carddisp.pl?gene=ANPEP
TGFBR3	Transforming Growth Factor Beta Receptor 3	Protein Coding	Q03167	54	GC01M091680	2.83387	https://www.genecards.org/cgi-bin/carddisp.pl?gene=TGFBR3
RASD1	Ras Related Dexamethasone Induced 1	Protein Coding	Q9Y272	46	GC17M017494	2.82882	https://www.genecards.org/cgi-bin/carddisp.pl?gene=RASD1
SLC2A1	Solute Carrier Family 2 Member 1	Protein Coding	P11166	62	GC01M042925	2.81556	https://www.genecards.org/cgi-bin/carddisp.pl?gene=SLC2A1
CX3CL1	C-X3-C Motif Chemokine Ligand 1	Protein Coding	P78423	53	GC16P057372	2.81454	https://www.genecards.org/cgi-bin/carddisp.pl?gene=CX3CL1
SPI1	Spi-1 Proto-Oncogene	Protein Coding	P17947	51	GC11M125006	2.81105	https://www.genecards.org/cgi-bin/carddisp.pl?gene=SPI1
MUC5AC	Mucin 5AC, Oligomeric Mucus/Gel-Forming	Protein Coding	P98088	48	GC11P010637	2.80399	https://www.genecards.org/cgi-bin/carddisp.pl?gene=MUC5AC
RB1	RB Transcriptional Corepressor 1	Protein Coding	P06400	57	GC13P048303	2.80318	https://www.genecards.org/cgi-bin/carddisp.pl?gene=RB1
TGFB2	Transforming Growth Factor Beta 2	Protein Coding	P61812	60	GC01P218345	2.79979	https://www.genecards.org/cgi-bin/carddisp.pl?gene=TGFB2
MT1F	Metallothionein 1F	Protein Coding	P04733	40	GC16P056657	2.7991	https://www.genecards.org/cgi-bin/carddisp.pl?gene=MT1F
TTF2	Transcription Termination Factor 2	Protein Coding	Q9UNY4	48	GC01P117060	2.79294	https://www.genecards.org/cgi-bin/carddisp.pl?gene=TTF2
PIP	Prolactin Induced Protein	Protein Coding	P12273	47	GC07P143132	2.7927	https://www.genecards.org/cgi-bin/carddisp.pl?gene=PIP
ZAP70	Zeta Chain Of T Cell Receptor Associated Protein Kinase 70	Protein Coding	P43403	59	GC02P097943	2.79151	https://www.genecards.org/cgi-bin/carddisp.pl?gene=ZAP70
NOS1	Nitric Oxide Synthase 1	Protein Coding	P29475	58	GC12M117208	2.79127	https://www.genecards.org/cgi-bin/carddisp.pl?gene=NOS1
MT1A	Metallothionein 1A	Protein Coding	P04731	43	GC16P056638	2.78981	https://www.genecards.org/cgi-bin/carddisp.pl?gene=MT1A
ZFP36L1	ZFP36 Ring Finger Protein Like 1	Protein Coding	Q07352	46	GC14M068787	2.78512	https://www.genecards.org/cgi-bin/carddisp.pl?gene=ZFP36L1
CD28	CD28 Molecule	Protein Coding	P10747	56	GC02P203706	2.78494	https://www.genecards.org/cgi-bin/carddisp.pl?gene=CD28
LOC110599569	CYP2C9 Promoter	Functional Element		2	GC10P094934	2.78093	https://www.genecards.org/cgi-bin/carddisp.pl?gene=LOC110599569
PFKFB1	6-Phosphofructo-2-Kinase/Fructose-2,6-Biphosphatase 1	Protein Coding	P16118	47	GC0XM054932	2.77948	https://www.genecards.org/cgi-bin/carddisp.pl?gene=PFKFB1
APP	Amyloid Beta Precursor Protein	Protein Coding	P05067	59	GC21M025880	2.77598	https://www.genecards.org/cgi-bin/carddisp.pl?gene=APP
TNFAIP3	TNF Alpha Induced Protein 3	Protein Coding	P21580	57	GC06P137866	2.77241	https://www.genecards.org/cgi-bin/carddisp.pl?gene=TNFAIP3
CCL22	C-C Motif Chemokine Ligand 22	Protein Coding	O00626	46	GC16P082508	2.76815	https://www.genecards.org/cgi-bin/carddisp.pl?gene=CCL22
BMP7	Bone Morphogenetic Protein 7	Protein Coding	P18075	55	GC20M057168	2.76528	https://www.genecards.org/cgi-bin/carddisp.pl?gene=BMP7
NLRP3	NLR Family Pyrin Domain Containing 3	Protein Coding	Q96P20	57	GC01P247416	2.75509	https://www.genecards.org/cgi-bin/carddisp.pl?gene=NLRP3
HP	Haptoglobin	Protein Coding	P00738	54	GC16P083106	2.75494	https://www.genecards.org/cgi-bin/carddisp.pl?gene=HP
RARB	Retinoic Acid Receptor Beta	Protein Coding	P10826	58	GC03P024689	2.7501	https://www.genecards.org/cgi-bin/carddisp.pl?gene=RARB
STAT6	Signal Transducer And Activator Of Transcription 6	Protein Coding	P42226	59	GC12M057095	2.74517	https://www.genecards.org/cgi-bin/carddisp.pl?gene=STAT6
APOA1	Apolipoprotein A1	Protein Coding	P02647	59	GC11M116835	2.74502	https://www.genecards.org/cgi-bin/carddisp.pl?gene=APOA1
NGFR	Nerve Growth Factor Receptor	Protein Coding	P08138	56	GC17P049495	2.73775	https://www.genecards.org/cgi-bin/carddisp.pl?gene=NGFR
MME	Membrane Metalloendopeptidase	Protein Coding	P08473	59	GC03P155024	2.73286	https://www.genecards.org/cgi-bin/carddisp.pl?gene=MME
LOC111832670	Alpha Fetoprotein (AFP) 5' Regulatory Region	Functional Element		2	GC04P073430	2.72909	https://www.genecards.org/cgi-bin/carddisp.pl?gene=LOC111832670
NR2F2	Nuclear Receptor Subfamily 2 Group F Member 2	Protein Coding	P24468	57	GC15P096325	2.72192	https://www.genecards.org/cgi-bin/carddisp.pl?gene=NR2F2
EIF4EBP1	Eukaryotic Translation Initiation Factor 4E Binding Protein 1	Protein Coding	Q13541	54	GC08P039851	2.71973	https://www.genecards.org/cgi-bin/carddisp.pl?gene=EIF4EBP1
PC	Pyruvate Carboxylase	Protein Coding	P11498	55	GC11M066848	2.71948	https://www.genecards.org/cgi-bin/carddisp.pl?gene=PC
IL12B	Interleukin 12B	Protein Coding	P29460	54	GC05M159314	2.71942	https://www.genecards.org/cgi-bin/carddisp.pl?gene=IL12B
DCAF6	DDB1 And CUL4 Associated Factor 6	Protein Coding	Q58WW2	40	GC01P167863	2.71354	https://www.genecards.org/cgi-bin/carddisp.pl?gene=DCAF6
LOC110386948	CYP19A1 Promoter I.4	Functional Element		2	GC15P157389	2.71236	https://www.genecards.org/cgi-bin/carddisp.pl?gene=LOC110386948
CETP	Cholesteryl Ester Transfer Protein	Protein Coding	P11597	55	GC16P056961	2.70769	https://www.genecards.org/cgi-bin/carddisp.pl?gene=CETP
CFTR	CF Transmembrane Conductance Regulator	Protein Coding	P13569	61	GC07P117287	2.70069	https://www.genecards.org/cgi-bin/carddisp.pl?gene=CFTR
TNFSF10	TNF Superfamily Member 10	Protein Coding	P50591	53	GC03M172505	2.6981	https://www.genecards.org/cgi-bin/carddisp.pl?gene=TNFSF10
MED1	Mediator Complex Subunit 1	Protein Coding	Q15648	50	GC17M039404	2.69407	https://www.genecards.org/cgi-bin/carddisp.pl?gene=MED1
LOC110673971	CYP11B2 Promoter	Functional Element		5	GC08P142917	2.69084	https://www.genecards.org/cgi-bin/carddisp.pl?gene=LOC110673971
LOC110599571	CYP2C8 Promoter	Functional Element		2	GC10P095069	2.68295	https://www.genecards.org/cgi-bin/carddisp.pl?gene=LOC110599571
HLA-DRB1	Major Histocompatibility Complex, Class II, DR Beta 1	Protein Coding	P01911	55	GC06M093834	2.67965	https://www.genecards.org/cgi-bin/carddisp.pl?gene=HLA-DRB1
CXCL12	C-X-C Motif Chemokine Ligand 12	Protein Coding	P48061	54	GC10M044370	2.67901	https://www.genecards.org/cgi-bin/carddisp.pl?gene=CXCL12
CD44	CD44 Molecule (IN Blood Group)	Protein Coding	P16070	57	GC11P035139	2.67642	https://www.genecards.org/cgi-bin/carddisp.pl?gene=CD44
LOC126860075	CDK7 Strongly-Dependent Group 2 Enhancer GRCh37_chr7:75612087-75613286	Functional Element		7	GC07P086754	2.67514	https://www.genecards.org/cgi-bin/carddisp.pl?gene=LOC126860075
STOM	Stomatin	Protein Coding	P27105	50	GC09M121338	2.6697	https://www.genecards.org/cgi-bin/carddisp.pl?gene=STOM
HEXIM1	HEXIM P-TEFb Complex Subunit 1	Protein Coding	O94992	45	GC17P112411	2.6694	https://www.genecards.org/cgi-bin/carddisp.pl?gene=HEXIM1
PLA2G6	Phospholipase A2 Group VI	Protein Coding	O60733	55	GC22M078732	2.66469	https://www.genecards.org/cgi-bin/carddisp.pl?gene=PLA2G6
PDGFB	Platelet Derived Growth Factor Subunit B	Protein Coding	P01127	60	GC22M077951	2.66189	https://www.genecards.org/cgi-bin/carddisp.pl?gene=PDGFB
TXN	Thioredoxin	Protein Coding	P10599	55	GC09M110243	2.64723	https://www.genecards.org/cgi-bin/carddisp.pl?gene=TXN
CXCL11	C-X-C Motif Chemokine Ligand 11	Protein Coding	O14625	50	GC04M076033	2.63923	https://www.genecards.org/cgi-bin/carddisp.pl?gene=CXCL11
SAA1	Serum Amyloid A1	Protein Coding	P0DJI8	47	GC11P019139	2.63383	https://www.genecards.org/cgi-bin/carddisp.pl?gene=SAA1
H4C16	H4 Histone 16	Protein Coding	P62805	39	GC12M029833	2.63383	https://www.genecards.org/cgi-bin/carddisp.pl?gene=H4C16
FBXO32	F-Box Protein 32	Protein Coding	Q969P5	48	GC08M123604	2.63375	https://www.genecards.org/cgi-bin/carddisp.pl?gene=FBXO32
HPR	Haptoglobin-Related Protein	Protein Coding	P00739	48	GC16P083107	2.63197	https://www.genecards.org/cgi-bin/carddisp.pl?gene=HPR
UCN2	Urocortin 2	Protein Coding	Q96RP3	38	GC03M048561	2.62824	https://www.genecards.org/cgi-bin/carddisp.pl?gene=UCN2
FASN	Fatty Acid Synthase	Protein Coding	P49327	58	GC17M082078	2.6255	https://www.genecards.org/cgi-bin/carddisp.pl?gene=FASN
MT1M	Metallothionein 1M	Protein Coding	Q8N339	38	GC16P056632	2.62183	https://www.genecards.org/cgi-bin/carddisp.pl?gene=MT1M
ALOX5AP	Arachidonate 5-Lipoxygenase Activating Protein	Protein Coding	P20292	53	GC13P030713	2.61762	https://www.genecards.org/cgi-bin/carddisp.pl?gene=ALOX5AP
LEPR	Leptin Receptor	Protein Coding	P48357	59	GC01P065438	2.61332	https://www.genecards.org/cgi-bin/carddisp.pl?gene=LEPR
GSTM1	Glutathione S-Transferase Mu 1	Protein Coding	P09488	51	GC01P109687	2.61256	https://www.genecards.org/cgi-bin/carddisp.pl?gene=GSTM1
KLF9	KLF Transcription Factor 9	Protein Coding	Q13886	43	GC09M070384	2.61198	https://www.genecards.org/cgi-bin/carddisp.pl?gene=KLF9
PTX3	Pentraxin 3	Protein Coding	P26022	51	GC03P157436	2.61059	https://www.genecards.org/cgi-bin/carddisp.pl?gene=PTX3
RORA	RAR Related Orphan Receptor A	Protein Coding	P35398	58	GC15M060488	2.60515	https://www.genecards.org/cgi-bin/carddisp.pl?gene=RORA
CYP1A1	Cytochrome P450 Family 1 Subfamily A Member 1	Protein Coding	P04798	56	GC15M074719	2.60328	https://www.genecards.org/cgi-bin/carddisp.pl?gene=CYP1A1
TNFSF13	TNF Superfamily Member 13	Protein Coding	O75888	53	GC17P007558	2.59519	https://www.genecards.org/cgi-bin/carddisp.pl?gene=TNFSF13
CDCA7L	Cell Division Cycle Associated 7 Like	Protein Coding	Q96GN5	47	GC07M021900	2.58788	https://www.genecards.org/cgi-bin/carddisp.pl?gene=CDCA7L
RNU1-1	RNA, U1 Small Nuclear 1	RNA Gene		20	GC01M016514	2.58618	https://www.genecards.org/cgi-bin/carddisp.pl?gene=RNU1-1
CYP2C19	Cytochrome P450 Family 2 Subfamily C Member 19	Protein Coding	P33261	53	GC10P094762	2.58095	https://www.genecards.org/cgi-bin/carddisp.pl?gene=CYP2C19
SRSF5	Serine And Arginine Rich Splicing Factor 5	Protein Coding	Q13243	44	GC14P069727	2.57918	https://www.genecards.org/cgi-bin/carddisp.pl?gene=SRSF5
KRT14	Keratin 14	Protein Coding	P02533	55	GC17M041582	2.57496	https://www.genecards.org/cgi-bin/carddisp.pl?gene=KRT14
SLC2A4	Solute Carrier Family 2 Member 4	Protein Coding	P14672	55	GC17P111162	2.57257	https://www.genecards.org/cgi-bin/carddisp.pl?gene=SLC2A4
PTHLH	Parathyroid Hormone Like Hormone	Protein Coding	P12272	55	GC12M029767	2.57254	https://www.genecards.org/cgi-bin/carddisp.pl?gene=PTHLH
APOB	Apolipoprotein B	Protein Coding	P04114	55	GC02M020956	2.56597	https://www.genecards.org/cgi-bin/carddisp.pl?gene=APOB
TERT	Telomerase Reverse Transcriptase	Protein Coding	O14746	60	GC05M001253	2.55746	https://www.genecards.org/cgi-bin/carddisp.pl?gene=TERT
FCGR2A	Fc Gamma Receptor IIa	Protein Coding	P12318	56	GC01P161505	2.5555	https://www.genecards.org/cgi-bin/carddisp.pl?gene=FCGR2A
LGALS1	Galectin 1	Protein Coding	P09382	52	GC22P037675	2.55337	https://www.genecards.org/cgi-bin/carddisp.pl?gene=LGALS1
AFP	Alpha Fetoprotein	Protein Coding	P02771	56	GC04P073431	2.55184	https://www.genecards.org/cgi-bin/carddisp.pl?gene=AFP
RWDD3	RWD Domain Containing 3	Protein Coding	Q9Y3V2	39	GC01P095235	2.55087	https://www.genecards.org/cgi-bin/carddisp.pl?gene=RWDD3
HSF1	Heat Shock Transcription Factor 1	Protein Coding	Q00613	56	GC08P144291	2.54765	https://www.genecards.org/cgi-bin/carddisp.pl?gene=HSF1
KNG1	Kininogen 1	Protein Coding	P01042	56	GC03P186717	2.54449	https://www.genecards.org/cgi-bin/carddisp.pl?gene=KNG1
ABCC1	ATP Binding Cassette Subfamily C Member 1 (ABCC1 Blood Group)	Protein Coding	P33527	56	GC16P015949	2.54252	https://www.genecards.org/cgi-bin/carddisp.pl?gene=ABCC1
POLR2A	RNA Polymerase II Subunit A	Protein Coding	P24928	53	GC17P111182	2.53145	https://www.genecards.org/cgi-bin/carddisp.pl?gene=POLR2A
POLR2C	RNA Polymerase II Subunit C	Protein Coding	P19387	49	GC16P057462	2.53145	https://www.genecards.org/cgi-bin/carddisp.pl?gene=POLR2C
NPPA	Natriuretic Peptide A	Protein Coding	P01160	53	GC01M014524	2.52575	https://www.genecards.org/cgi-bin/carddisp.pl?gene=NPPA
MAPK12	Mitogen-Activated Protein Kinase 12	Protein Coding	P53778	55	GC22M077248	2.51694	https://www.genecards.org/cgi-bin/carddisp.pl?gene=MAPK12
AIP	Aryl Hydrocarbon Receptor Interacting Protein	Protein Coding	O00170	51	GC11P067468	2.51135	https://www.genecards.org/cgi-bin/carddisp.pl?gene=AIP
AP4B1-AS1	AP4B1 Antisense RNA 1	RNA Gene		23	GC01P113831	2.50787	https://www.genecards.org/cgi-bin/carddisp.pl?gene=AP4B1-AS1
DNAH8	Dynein Axonemal Heavy Chain 8	Protein Coding	Q96JB1	47	GC06P135004	2.50751	https://www.genecards.org/cgi-bin/carddisp.pl?gene=DNAH8
LOC111216273	ADH1B Promoter	Functional Element		2	GC04P099321	2.50254	https://www.genecards.org/cgi-bin/carddisp.pl?gene=LOC111216273
MIR128-2	MicroRNA 128-2	RNA Gene		27	GC03P035754	2.50028	https://www.genecards.org/cgi-bin/carddisp.pl?gene=MIR128-2
EPO	Erythropoietin	Protein Coding	P01588	52	GC07P100720	2.49824	https://www.genecards.org/cgi-bin/carddisp.pl?gene=EPO
IL9	Interleukin 9	Protein Coding	P15248	52	GC05M135891	2.49341	https://www.genecards.org/cgi-bin/carddisp.pl?gene=IL9
ABCC2	ATP Binding Cassette Subfamily C Member 2	Protein Coding	Q92887	57	GC10P099782	2.49317	https://www.genecards.org/cgi-bin/carddisp.pl?gene=ABCC2
POLR2L	RNA Polymerase II, I And III Subunit L	Protein Coding	P62875	48	GC11M011841	2.49298	https://www.genecards.org/cgi-bin/carddisp.pl?gene=POLR2L
IDO1	Indoleamine 2,3-Dioxygenase 1	Protein Coding	P14902	55	GC08P040225	2.49285	https://www.genecards.org/cgi-bin/carddisp.pl?gene=IDO1
ERAS	ES Cell Expressed Ras	Protein Coding	Q7Z444	41	GC0XP057574	2.49269	https://www.genecards.org/cgi-bin/carddisp.pl?gene=ERAS
CD274	CD274 Molecule	Protein Coding	Q9NZQ7	54	GC09P005450	2.4907	https://www.genecards.org/cgi-bin/carddisp.pl?gene=CD274
ASS1	Argininosuccinate Synthase 1	Protein Coding	P00966	56	GC09P130444	2.48396	https://www.genecards.org/cgi-bin/carddisp.pl?gene=ASS1
CGA	Glycoprotein Hormones, Alpha Polypeptide	Protein Coding	P01215	54	GC06M087085	2.48195	https://www.genecards.org/cgi-bin/carddisp.pl?gene=CGA
IRS2	Insulin Receptor Substrate 2	Protein Coding	Q9Y4H2	54	GC13M109752	2.47741	https://www.genecards.org/cgi-bin/carddisp.pl?gene=IRS2
TLR3	Toll Like Receptor 3	Protein Coding	O15455	60	GC04P186059	2.47724	https://www.genecards.org/cgi-bin/carddisp.pl?gene=TLR3
NOTCH1	Notch Receptor 1	Protein Coding	P46531	61	GC09M138715	2.4733	https://www.genecards.org/cgi-bin/carddisp.pl?gene=NOTCH1
IL23A	Interleukin 23 Subunit Alpha	Protein Coding	Q9NPF7	48	GC12P060632	2.47032	https://www.genecards.org/cgi-bin/carddisp.pl?gene=IL23A
CCL24	C-C Motif Chemokine Ligand 24	Protein Coding	O00175	47	GC07M078583	2.4702	https://www.genecards.org/cgi-bin/carddisp.pl?gene=CCL24
NR5A2	Nuclear Receptor Subfamily 5 Group A Member 2	Protein Coding	O00482	52	GC01P199996	2.46492	https://www.genecards.org/cgi-bin/carddisp.pl?gene=NR5A2
DAXX	Death Domain Associated Protein	Protein Coding	Q9UER7	52	GC06M033318	2.46297	https://www.genecards.org/cgi-bin/carddisp.pl?gene=DAXX
ADRB1	Adrenoceptor Beta 1	Protein Coding	P08588	57	GC10P114046	2.4489	https://www.genecards.org/cgi-bin/carddisp.pl?gene=ADRB1
TNFRSF1B	TNF Receptor Superfamily Member 1B	Protein Coding	P20333	57	GC01P040409	2.44474	https://www.genecards.org/cgi-bin/carddisp.pl?gene=TNFRSF1B
MUC16	Mucin 16, Cell Surface Associated	Protein Coding	Q8WXI7	46	GC19M008848	2.44245	https://www.genecards.org/cgi-bin/carddisp.pl?gene=MUC16
NFIL3	Nuclear Factor, Interleukin 3 Regulated	Protein Coding	Q16649	45	GC09M091409	2.44178	https://www.genecards.org/cgi-bin/carddisp.pl?gene=NFIL3
ADM	Adrenomedullin	Protein Coding	P35318	54	GC11P011175	2.44168	https://www.genecards.org/cgi-bin/carddisp.pl?gene=ADM
PTK2B	Protein Tyrosine Kinase 2 Beta	Protein Coding	Q14289	58	GC08P027311	2.4353	https://www.genecards.org/cgi-bin/carddisp.pl?gene=PTK2B
GLS	Glutaminase	Protein Coding	O94925	58	GC02P190880	2.43447	https://www.genecards.org/cgi-bin/carddisp.pl?gene=GLS
IGFBP4	Insulin Like Growth Factor Binding Protein 4	Protein Coding	P22692	52	GC17P040443	2.43447	https://www.genecards.org/cgi-bin/carddisp.pl?gene=IGFBP4
LTA	Lymphotoxin Alpha	Protein Coding	P01374	52	GC06P134818	2.43357	https://www.genecards.org/cgi-bin/carddisp.pl?gene=LTA
RHOA	Ras Homolog Family Member A	Protein Coding	P61586	59	GC03M049359	2.43279	https://www.genecards.org/cgi-bin/carddisp.pl?gene=RHOA
SELL	Selectin L	Protein Coding	P14151	52	GC01M169690	2.43103	https://www.genecards.org/cgi-bin/carddisp.pl?gene=SELL
NR0B2	Nuclear Receptor Subfamily 0 Group B Member 2	Protein Coding	Q15466	49	GC01M031090	2.42664	https://www.genecards.org/cgi-bin/carddisp.pl?gene=NR0B2
ETS2	ETS Proto-Oncogene 2, Transcription Factor	Protein Coding	P15036	50	GC21P038805	2.42603	https://www.genecards.org/cgi-bin/carddisp.pl?gene=ETS2
MIR7-3HG	MIR7-3 Host Gene	RNA Gene	Q8N6C7	34	GC19P112015	2.42527	https://www.genecards.org/cgi-bin/carddisp.pl?gene=MIR7-3HG
SMARCAL1	SWI/SNF Related, Matrix Associated, Actin Dependent Regulator Of Chromatin, Subfamily A Like 1	Protein Coding	Q9NZC9	55	GC02P216412	2.42339	https://www.genecards.org/cgi-bin/carddisp.pl?gene=SMARCAL1
LOC110973015	NOS3 5' Regulatory Region	Functional Element		3	GC07P150988	2.41823	https://www.genecards.org/cgi-bin/carddisp.pl?gene=LOC110973015
ZFP36L2	ZFP36 Ring Finger Protein Like 2	Protein Coding	P47974	47	GC02M043222	2.416	https://www.genecards.org/cgi-bin/carddisp.pl?gene=ZFP36L2
FOXA1	Forkhead Box A1	Protein Coding	P55317	52	GC14M037589	2.40939	https://www.genecards.org/cgi-bin/carddisp.pl?gene=FOXA1
STC1	Stanniocalcin 1	Protein Coding	P52823	50	GC08M023841	2.40597	https://www.genecards.org/cgi-bin/carddisp.pl?gene=STC1
SAA2	Serum Amyloid A2	Protein Coding	P0DJI9	45	GC11M018238	2.40365	https://www.genecards.org/cgi-bin/carddisp.pl?gene=SAA2
UBE2L3	Ubiquitin Conjugating Enzyme E2 L3	Protein Coding	P68036	54	GC22P021549	2.40001	https://www.genecards.org/cgi-bin/carddisp.pl?gene=UBE2L3
GC	GC Vitamin D Binding Protein	Protein Coding	P02774	53	GC04M071741	2.39964	https://www.genecards.org/cgi-bin/carddisp.pl?gene=GC
CD79A	CD79a Molecule	Protein Coding	P11912	56	GC19P041877	2.39307	https://www.genecards.org/cgi-bin/carddisp.pl?gene=CD79A
TADA2A	Transcriptional Adaptor 2A	Protein Coding	O75478	44	GC17P037406	2.38521	https://www.genecards.org/cgi-bin/carddisp.pl?gene=TADA2A
GNB1	G Protein Subunit Beta 1	Protein Coding	P62873	54	GC01M001785	2.37948	https://www.genecards.org/cgi-bin/carddisp.pl?gene=GNB1
KRT17	Keratin 17	Protein Coding	Q04695	53	GC17M041619	2.37948	https://www.genecards.org/cgi-bin/carddisp.pl?gene=KRT17
SOST	Sclerostin	Protein Coding	Q9BQB4	52	GC17M043753	2.37706	https://www.genecards.org/cgi-bin/carddisp.pl?gene=SOST
EMSLR	E2F1 MRNA Stabilizing LncRNA	RNA Gene		19	GC07P106459	2.37243	https://www.genecards.org/cgi-bin/carddisp.pl?gene=EMSLR
IGFBP6	Insulin Like Growth Factor Binding Protein 6	Protein Coding	P24592	52	GC12P053097	2.37037	https://www.genecards.org/cgi-bin/carddisp.pl?gene=IGFBP6
IVL	Involucrin	Protein Coding	P07476	47	GC01P164418	2.36867	https://www.genecards.org/cgi-bin/carddisp.pl?gene=IVL
ACE	Angiotensin I Converting Enzyme	Protein Coding	P12821	60	GC17P063477	2.36759	https://www.genecards.org/cgi-bin/carddisp.pl?gene=ACE
IL1R2	Interleukin 1 Receptor Type 2	Protein Coding	P27930	53	GC02P101991	2.3662	https://www.genecards.org/cgi-bin/carddisp.pl?gene=IL1R2
LOC110599570	CYP2C19 Promoter	Functional Element		2	GC10P094760	2.36507	https://www.genecards.org/cgi-bin/carddisp.pl?gene=LOC110599570
THBD	Thrombomodulin	Protein Coding	P07204	55	GC20M023026	2.36296	https://www.genecards.org/cgi-bin/carddisp.pl?gene=THBD
MT1X	Metallothionein 1X	Protein Coding	P80297	45	GC16P082431	2.36267	https://www.genecards.org/cgi-bin/carddisp.pl?gene=MT1X
CAMP	Cathelicidin Antimicrobial Peptide	Protein Coding	P49913	48	GC03P057576	2.35785	https://www.genecards.org/cgi-bin/carddisp.pl?gene=CAMP
DMD	Dystrophin	Protein Coding	P11532	54	GC0XM031097	2.35748	https://www.genecards.org/cgi-bin/carddisp.pl?gene=DMD
HDAC3	Histone Deacetylase 3	Protein Coding	O15379	58	GC05M141620	2.35733	https://www.genecards.org/cgi-bin/carddisp.pl?gene=HDAC3
SSTR2	Somatostatin Receptor 2	Protein Coding	P30874	55	GC17P073165	2.35386	https://www.genecards.org/cgi-bin/carddisp.pl?gene=SSTR2
MIR511	MicroRNA 511	RNA Gene		23	GC10P017845	2.3529	https://www.genecards.org/cgi-bin/carddisp.pl?gene=MIR511
KTN1	Kinectin 1	Protein Coding	Q86UP2	48	GC14P055559	2.34778	https://www.genecards.org/cgi-bin/carddisp.pl?gene=KTN1
TAF2	TATA-Box Binding Protein Associated Factor 2	Protein Coding	Q6P1X5	46	GC08M119730	2.34778	https://www.genecards.org/cgi-bin/carddisp.pl?gene=TAF2
GTF2H3	General Transcription Factor IIH Subunit 3	Protein Coding	Q13889	45	GC12P123633	2.34778	https://www.genecards.org/cgi-bin/carddisp.pl?gene=GTF2H3
CAVIN2	Caveolae Associated Protein 2	Protein Coding	O95810	42	GC02M191835	2.34778	https://www.genecards.org/cgi-bin/carddisp.pl?gene=CAVIN2
SRSF3	Serine And Arginine Rich Splicing Factor 3	Protein Coding	P84103	47	GC06P134982	2.34601	https://www.genecards.org/cgi-bin/carddisp.pl?gene=SRSF3
TNFRSF10A	TNF Receptor Superfamily Member 10a	Protein Coding	O00220	54	GC08M023190	2.34234	https://www.genecards.org/cgi-bin/carddisp.pl?gene=TNFRSF10A
CTSK	Cathepsin K	Protein Coding	P43235	58	GC01M160791	2.33947	https://www.genecards.org/cgi-bin/carddisp.pl?gene=CTSK
TF	Transferrin	Protein Coding	P02787	59	GC03P139072	2.33861	https://www.genecards.org/cgi-bin/carddisp.pl?gene=TF
GAPDH	Glyceraldehyde-3-Phosphate Dehydrogenase	Protein Coding	P04406	59	GC12P038965	2.33667	https://www.genecards.org/cgi-bin/carddisp.pl?gene=GAPDH
VIM	Vimentin	Protein Coding	P08670	60	GC10P017227	2.33535	https://www.genecards.org/cgi-bin/carddisp.pl?gene=VIM
GPR50	G Protein-Coupled Receptor 50	Protein Coding	Q13585	47	GC0XP151176	2.33152	https://www.genecards.org/cgi-bin/carddisp.pl?gene=GPR50
S100A9	S100 Calcium Binding Protein A9	Protein Coding	P06702	53	GC01P153357	2.32786	https://www.genecards.org/cgi-bin/carddisp.pl?gene=S100A9
S100A8	S100 Calcium Binding Protein A8	Protein Coding	P05109	51	GC01M160881	2.32786	https://www.genecards.org/cgi-bin/carddisp.pl?gene=S100A8
NUP93	Nucleoporin 93	Protein Coding	Q8N1F7	48	GC16P082480	2.32447	https://www.genecards.org/cgi-bin/carddisp.pl?gene=NUP93
FOXM1	Forkhead Box M1	Protein Coding	Q08050	52	GC12M002857	2.3172	https://www.genecards.org/cgi-bin/carddisp.pl?gene=FOXM1
OPTN	Optineurin	Protein Coding	Q96CV9	53	GC10P013099	2.31652	https://www.genecards.org/cgi-bin/carddisp.pl?gene=OPTN
PIK3R1	Phosphoinositide-3-Kinase Regulatory Subunit 1	Protein Coding	P27986	60	GC05P068215	2.31564	https://www.genecards.org/cgi-bin/carddisp.pl?gene=PIK3R1
CDKN3	Cyclin Dependent Kinase Inhibitor 3	Protein Coding	Q16667	51	GC14P054398	2.31434	https://www.genecards.org/cgi-bin/carddisp.pl?gene=CDKN3
MFGE8	Milk Fat Globule EGF And Factor V/VIII Domain Containing	Protein Coding	Q08431	51	GC15M088898	2.31019	https://www.genecards.org/cgi-bin/carddisp.pl?gene=MFGE8
PDE4B	Phosphodiesterase 4B	Protein Coding	Q07343	53	GC01P065792	2.30887	https://www.genecards.org/cgi-bin/carddisp.pl?gene=PDE4B
S100P	S100 Calcium Binding Protein P	Protein Coding	P25815	45	GC04P006723	2.30887	https://www.genecards.org/cgi-bin/carddisp.pl?gene=S100P
TXNIP	Thioredoxin Interacting Protein	Protein Coding	Q9H3M7	47	GC01M145992	2.30875	https://www.genecards.org/cgi-bin/carddisp.pl?gene=TXNIP
HMGB1	High Mobility Group Box 1	Protein Coding	P09429	57	GC13M030456	2.30793	https://www.genecards.org/cgi-bin/carddisp.pl?gene=HMGB1
FCGR3B	Fc Gamma Receptor IIIb	Protein Coding	O75015	52	GC01M161623	2.30077	https://www.genecards.org/cgi-bin/carddisp.pl?gene=FCGR3B
LOC130066960	ATAC-STARR-Seq Lymphoblastoid Silent Region 13467	Functional Element		2	GC22P073796	2.29109	https://www.genecards.org/cgi-bin/carddisp.pl?gene=LOC130066960
FDPS	Farnesyl Diphosphate Synthase	Protein Coding	P14324	54	GC01P155308	2.29048	https://www.genecards.org/cgi-bin/carddisp.pl?gene=FDPS
CIART	Circadian Associated Repressor Of Transcription	Protein Coding	Q8N365	37	GC01P150282	2.28658	https://www.genecards.org/cgi-bin/carddisp.pl?gene=CIART
C3	Complement C3	Protein Coding	P01024	58	GC19M006677	2.28118	https://www.genecards.org/cgi-bin/carddisp.pl?gene=C3
RGS2	Regulator Of G Protein Signaling 2	Protein Coding	P41220	48	GC01P192809	2.28095	https://www.genecards.org/cgi-bin/carddisp.pl?gene=RGS2
IBSP	Integrin Binding Sialoprotein	Protein Coding	P21815	47	GC04P087799	2.27382	https://www.genecards.org/cgi-bin/carddisp.pl?gene=IBSP
SKA2	Spindle And Kinetochore Associated Complex Subunit 2	Protein Coding	Q8WVK7	42	GC17M059109	2.2666	https://www.genecards.org/cgi-bin/carddisp.pl?gene=SKA2
TJP1	Tight Junction Protein 1	Protein Coding	Q07157	54	GC15M029699	2.26175	https://www.genecards.org/cgi-bin/carddisp.pl?gene=TJP1
IL10RA	Interleukin 10 Receptor Subunit Alpha	Protein Coding	Q13651	53	GC11P117993	2.2612	https://www.genecards.org/cgi-bin/carddisp.pl?gene=IL10RA
BRCA1	BRCA1 DNA Repair Associated	Protein Coding	P38398	59	GC17M043044	2.26016	https://www.genecards.org/cgi-bin/carddisp.pl?gene=BRCA1
CAMK2G	Calcium/Calmodulin Dependent Protein Kinase II Gamma	Protein Coding	Q13555	58	GC10M073812	2.26016	https://www.genecards.org/cgi-bin/carddisp.pl?gene=CAMK2G
CCR5	C-C Motif Chemokine Receptor 5	Protein Coding	P51681	56	GC03P057395	2.25824	https://www.genecards.org/cgi-bin/carddisp.pl?gene=CCR5
CXCL2	C-X-C Motif Chemokine Ligand 2	Protein Coding	P19875	48	GC04M074097	2.25719	https://www.genecards.org/cgi-bin/carddisp.pl?gene=CXCL2
BIRC2	Baculoviral IAP Repeat Containing 2	Protein Coding	Q13490	56	GC11P102347	2.25586	https://www.genecards.org/cgi-bin/carddisp.pl?gene=BIRC2
CSF3R	Colony Stimulating Factor 3 Receptor	Protein Coding	Q99062	55	GC01M036466	2.25455	https://www.genecards.org/cgi-bin/carddisp.pl?gene=CSF3R
CSF2RB	Colony Stimulating Factor 2 Receptor Subunit Beta	Protein Coding	P32927	53	GC22P036913	2.24926	https://www.genecards.org/cgi-bin/carddisp.pl?gene=CSF2RB
AVPR1B	Arginine Vasopressin Receptor 1B	Protein Coding	P47901	52	GC01M206109	2.24783	https://www.genecards.org/cgi-bin/carddisp.pl?gene=AVPR1B
ITGAM	Integrin Subunit Alpha M	Protein Coding	P11215	56	GC16P081706	2.24738	https://www.genecards.org/cgi-bin/carddisp.pl?gene=ITGAM
KLF15	KLF Transcription Factor 15	Protein Coding	Q9UIH9	46	GC03M126293	2.24493	https://www.genecards.org/cgi-bin/carddisp.pl?gene=KLF15
CYP2A6	Cytochrome P450 Family 2 Subfamily A Member 6	Protein Coding	P11509	54	GC19M040843	2.24445	https://www.genecards.org/cgi-bin/carddisp.pl?gene=CYP2A6
BMP3	Bone Morphogenetic Protein 3	Protein Coding	P12645	50	GC04P081030	2.24344	https://www.genecards.org/cgi-bin/carddisp.pl?gene=BMP3
RHOB	Ras Homolog Family Member B	Protein Coding	P62745	53	GC02P020447	2.23988	https://www.genecards.org/cgi-bin/carddisp.pl?gene=RHOB
EDNRA	Endothelin Receptor Type A	Protein Coding	P25101	58	GC04P147480	2.23951	https://www.genecards.org/cgi-bin/carddisp.pl?gene=EDNRA
IGF1R	Insulin Like Growth Factor 1 Receptor	Protein Coding	P08069	63	GC15P098648	2.23563	https://www.genecards.org/cgi-bin/carddisp.pl?gene=IGF1R
DDIT4	DNA Damage Inducible Transcript 4	Protein Coding	Q9NX09	47	GC10P072273	2.23504	https://www.genecards.org/cgi-bin/carddisp.pl?gene=DDIT4
CCR3	C-C Motif Chemokine Receptor 3	Protein Coding	P51677	54	GC03P057390	2.23069	https://www.genecards.org/cgi-bin/carddisp.pl?gene=CCR3
SULT1A3	Sulfotransferase Family 1A Member 3	Protein Coding	P0DMM9	45	GC16P030199	2.23041	https://www.genecards.org/cgi-bin/carddisp.pl?gene=SULT1A3
DCN	Decorin	Protein Coding	P07585	56	GC12M091140	2.2243	https://www.genecards.org/cgi-bin/carddisp.pl?gene=DCN
MAPT	Microtubule Associated Protein Tau	Protein Coding	P10636	59	GC17P045894	2.22128	https://www.genecards.org/cgi-bin/carddisp.pl?gene=MAPT
PTPN3	Protein Tyrosine Phosphatase Non-Receptor Type 3	Protein Coding	P26045	51	GC09M109375	2.2178	https://www.genecards.org/cgi-bin/carddisp.pl?gene=PTPN3
ARRB1	Arrestin Beta 1	Protein Coding	P49407	53	GC11M125753	2.21778	https://www.genecards.org/cgi-bin/carddisp.pl?gene=ARRB1
HCRT	Hypocretin Neuropeptide Precursor	Protein Coding	O43612	48	GC17M077709	2.21539	https://www.genecards.org/cgi-bin/carddisp.pl?gene=HCRT
AREG	Amphiregulin	Protein Coding	P15514	52	GC04P074445	2.21431	https://www.genecards.org/cgi-bin/carddisp.pl?gene=AREG
POU5F1	POU Class 5 Homeobox 1	Protein Coding	Q01860	55	GC06M093732	2.21167	https://www.genecards.org/cgi-bin/carddisp.pl?gene=POU5F1
FCGR3A	Fc Gamma Receptor IIIa	Protein Coding	P08637	55	GC01M161541	2.2041	https://www.genecards.org/cgi-bin/carddisp.pl?gene=FCGR3A
IKZF1	IKAROS Family Zinc Finger 1	Protein Coding	Q13422	57	GC07P050303	2.20401	https://www.genecards.org/cgi-bin/carddisp.pl?gene=IKZF1
RUNX1	RUNX Family Transcription Factor 1	Protein Coding	Q01196	59	GC21M034787	2.203	https://www.genecards.org/cgi-bin/carddisp.pl?gene=RUNX1
GZMB	Granzyme B	Protein Coding	P10144	56	GC14M024630	2.19842	https://www.genecards.org/cgi-bin/carddisp.pl?gene=GZMB
DPP4	Dipeptidyl Peptidase 4	Protein Coding	P27487	58	GC02M161992	2.1965	https://www.genecards.org/cgi-bin/carddisp.pl?gene=DPP4
EDN2	Endothelin 2	Protein Coding	P20800	48	GC01M041478	2.19625	https://www.genecards.org/cgi-bin/carddisp.pl?gene=EDN2
BBC3	BCL2 Binding Component 3	Protein Coding	Q96PG8	49	GC19M047220	2.1954	https://www.genecards.org/cgi-bin/carddisp.pl?gene=BBC3
SFRP1	Secreted Frizzled Related Protein 1	Protein Coding	Q8N474	52	GC08M041262	2.19406	https://www.genecards.org/cgi-bin/carddisp.pl?gene=SFRP1
NPHS1	NPHS1 Adhesion Molecule, Nephrin	Protein Coding	O60500	55	GC19M035825	2.1893	https://www.genecards.org/cgi-bin/carddisp.pl?gene=NPHS1
HRH1	Histamine Receptor H1	Protein Coding	P35367	54	GC03P021551	2.18882	https://www.genecards.org/cgi-bin/carddisp.pl?gene=HRH1
ABCA1	ATP Binding Cassette Subfamily A Member 1	Protein Coding	O95477	58	GC09M104781	2.18229	https://www.genecards.org/cgi-bin/carddisp.pl?gene=ABCA1
ERBB2	Erb-B2 Receptor Tyrosine Kinase 2	Protein Coding	P04626	63	GC17P039687	2.17763	https://www.genecards.org/cgi-bin/carddisp.pl?gene=ERBB2
ANGPT4	Angiopoietin 4	Protein Coding	Q9Y264	48	GC20M000869	2.17619	https://www.genecards.org/cgi-bin/carddisp.pl?gene=ANGPT4
TGFA	Transforming Growth Factor Alpha	Protein Coding	P01135	54	GC02M070447	2.17538	https://www.genecards.org/cgi-bin/carddisp.pl?gene=TGFA
IL1RAPL1	Interleukin 1 Receptor Accessory Protein Like 1	Protein Coding	Q9NZN1	52	GC0XP028605	2.17438	https://www.genecards.org/cgi-bin/carddisp.pl?gene=IL1RAPL1
WNT10B	Wnt Family Member 10B	Protein Coding	O00744	55	GC12M048965	2.1722	https://www.genecards.org/cgi-bin/carddisp.pl?gene=WNT10B
MIR214	MicroRNA 214	RNA Gene		29	GC01M172234	2.1722	https://www.genecards.org/cgi-bin/carddisp.pl?gene=MIR214
MIR188	MicroRNA 188	RNA Gene		24	GC0XP050003	2.1722	https://www.genecards.org/cgi-bin/carddisp.pl?gene=MIR188
GSTT1	Glutathione S-Transferase Theta 1	Protein Coding	P30711	41	GC22Mi00270	2.16949	https://www.genecards.org/cgi-bin/carddisp.pl?gene=GSTT1
SERPINA3	Serpin Family A Member 3	Protein Coding	P01011	52	GC14P094612	2.16729	https://www.genecards.org/cgi-bin/carddisp.pl?gene=SERPINA3
IL5RA	Interleukin 5 Receptor Subunit Alpha	Protein Coding	Q01344	55	GC03M003066	2.16391	https://www.genecards.org/cgi-bin/carddisp.pl?gene=IL5RA
KMT5B	Lysine Methyltransferase 5B	Protein Coding	Q4FZB7	50	GC11M125538	2.16268	https://www.genecards.org/cgi-bin/carddisp.pl?gene=KMT5B
TGFBR2	Transforming Growth Factor Beta Receptor 2	Protein Coding	P37173	61	GC03P030623	2.16057	https://www.genecards.org/cgi-bin/carddisp.pl?gene=TGFBR2
ABCG1	ATP Binding Cassette Subfamily G Member 1	Protein Coding	P45844	51	GC21P042199	2.15924	https://www.genecards.org/cgi-bin/carddisp.pl?gene=ABCG1
SOD1	Superoxide Dismutase 1	Protein Coding	P00441	61	GC21P031659	2.15832	https://www.genecards.org/cgi-bin/carddisp.pl?gene=SOD1
SNORD15A	Small Nucleolar RNA, C/D Box 15A	RNA Gene		23	GC11P075400	2.1572	https://www.genecards.org/cgi-bin/carddisp.pl?gene=SNORD15A
IFNA2	Interferon Alpha 2	Protein Coding	P01563	52	GC09M021384	2.15563	https://www.genecards.org/cgi-bin/carddisp.pl?gene=IFNA2
CXADR	CXADR Ig-Like Cell Adhesion Molecule	Protein Coding	P78310	53	GC21P017513	2.15425	https://www.genecards.org/cgi-bin/carddisp.pl?gene=CXADR
LTB4R	Leukotriene B4 Receptor	Protein Coding	Q15722	52	GC14P024311	2.14959	https://www.genecards.org/cgi-bin/carddisp.pl?gene=LTB4R
GHRHR	Growth Hormone Releasing Hormone Receptor	Protein Coding	Q02643	52	GC07P030938	2.14864	https://www.genecards.org/cgi-bin/carddisp.pl?gene=GHRHR
DNASE1	Deoxyribonuclease 1	Protein Coding	P24855	53	GC16P003611	2.14371	https://www.genecards.org/cgi-bin/carddisp.pl?gene=DNASE1
MUC4	Mucin 4, Cell Surface Associated	Protein Coding	Q99102	48	GC03M195746	2.14371	https://www.genecards.org/cgi-bin/carddisp.pl?gene=MUC4
SULT1E1	Sulfotransferase Family 1E Member 1	Protein Coding	P49888	51	GC04M069823	2.14217	https://www.genecards.org/cgi-bin/carddisp.pl?gene=SULT1E1
IL33	Interleukin 33	Protein Coding	O95760	48	GC09P009214	2.13706	https://www.genecards.org/cgi-bin/carddisp.pl?gene=IL33
CFL1	Cofilin 1	Protein Coding	P23528	54	GC11M065823	2.13131	https://www.genecards.org/cgi-bin/carddisp.pl?gene=CFL1
MT1G	Metallothionein 1G	Protein Coding	P13640	39	GC16M056666	2.12481	https://www.genecards.org/cgi-bin/carddisp.pl?gene=MT1G
SOAT1	Sterol O-Acyltransferase 1	Protein Coding	P35610	53	GC01P179294	2.12307	https://www.genecards.org/cgi-bin/carddisp.pl?gene=SOAT1
IGFBP5	Insulin Like Growth Factor Binding Protein 5	Protein Coding	P24593	51	GC02M216672	2.12242	https://www.genecards.org/cgi-bin/carddisp.pl?gene=IGFBP5
SLPI	Secretory Leukocyte Peptidase Inhibitor	Protein Coding	P03973	50	GC20M045252	2.12175	https://www.genecards.org/cgi-bin/carddisp.pl?gene=SLPI
RLN2	Relaxin 2	Protein Coding	P04090	42	GC09M005692	2.12158	https://www.genecards.org/cgi-bin/carddisp.pl?gene=RLN2
THRA	Thyroid Hormone Receptor Alpha	Protein Coding	P10827	55	GC17P040058	2.11892	https://www.genecards.org/cgi-bin/carddisp.pl?gene=THRA
LOC110806262	Solute Carrier Family 6 Member 4 Gene Promoter	Functional Element		9	GC17P030235	2.11845	https://www.genecards.org/cgi-bin/carddisp.pl?gene=LOC110806262
RPS27A	Ribosomal Protein S27a	Protein Coding	P62979	52	GC02P055231	2.11214	https://www.genecards.org/cgi-bin/carddisp.pl?gene=RPS27A
GDNF	Glial Cell Derived Neurotrophic Factor	Protein Coding	P39905	59	GC05M037812	2.1108	https://www.genecards.org/cgi-bin/carddisp.pl?gene=GDNF
MAPK9	Mitogen-Activated Protein Kinase 9	Protein Coding	P45984	57	GC05M180309	2.10967	https://www.genecards.org/cgi-bin/carddisp.pl?gene=MAPK9
LCN2	Lipocalin 2	Protein Coding	P80188	54	GC09P128149	2.10392	https://www.genecards.org/cgi-bin/carddisp.pl?gene=LCN2
CD2	CD2 Molecule	Protein Coding	P06729	53	GC01P116754	2.10328	https://www.genecards.org/cgi-bin/carddisp.pl?gene=CD2
HLA-B	Major Histocompatibility Complex, Class I, B	Protein Coding	P01889	54	GC06M093738	2.10095	https://www.genecards.org/cgi-bin/carddisp.pl?gene=HLA-B
CASP6	Caspase 6	Protein Coding	P55212	57	GC04M109688	2.09947	https://www.genecards.org/cgi-bin/carddisp.pl?gene=CASP6
HMOX1	Heme Oxygenase 1	Protein Coding	P09601	61	GC22P035380	2.09551	https://www.genecards.org/cgi-bin/carddisp.pl?gene=HMOX1
SFTPD	Surfactant Protein D	Protein Coding	P35247	53	GC10M079937	2.08857	https://www.genecards.org/cgi-bin/carddisp.pl?gene=SFTPD
MMP13	Matrix Metallopeptidase 13	Protein Coding	P45452	59	GC11M102942	2.08761	https://www.genecards.org/cgi-bin/carddisp.pl?gene=MMP13
NUP54	Nucleoporin 54	Protein Coding	Q7Z3B4	46	GC04M076114	2.08661	https://www.genecards.org/cgi-bin/carddisp.pl?gene=NUP54
TRC-GCA24-1	TRNA-Cys (GCA) 24-1	RNA Gene		11	GC17M077502	2.08628	https://www.genecards.org/cgi-bin/carddisp.pl?gene=TRC-GCA24-1
CYP1A2	Cytochrome P450 Family 1 Subfamily A Member 2	Protein Coding	P05177	54	GC15P074748	2.08539	https://www.genecards.org/cgi-bin/carddisp.pl?gene=CYP1A2
XIAP	X-Linked Inhibitor Of Apoptosis	Protein Coding	P98170	60	GC0XP123859	2.07518	https://www.genecards.org/cgi-bin/carddisp.pl?gene=XIAP
SLC2A3	Solute Carrier Family 2 Member 3	Protein Coding	P11169	56	GC12M007919	2.07518	https://www.genecards.org/cgi-bin/carddisp.pl?gene=SLC2A3
PTMS	Parathymosin	Protein Coding	P20962	40	GC12P006765	2.06407	https://www.genecards.org/cgi-bin/carddisp.pl?gene=PTMS
CARM1	Coactivator Associated Arginine Methyltransferase 1	Protein Coding	Q86X55	52	GC19P010871	2.06246	https://www.genecards.org/cgi-bin/carddisp.pl?gene=CARM1
MCM5	Minichromosome Maintenance Complex Component 5	Protein Coding	P33992	53	GC22P035400	2.06094	https://www.genecards.org/cgi-bin/carddisp.pl?gene=MCM5
KLK7	Kallikrein Related Peptidase 7	Protein Coding	P49862	50	GC19M093181	2.05706	https://www.genecards.org/cgi-bin/carddisp.pl?gene=KLK7
CCL1	C-C Motif Chemokine Ligand 1	Protein Coding	P22362	46	GC17M076597	2.05374	https://www.genecards.org/cgi-bin/carddisp.pl?gene=CCL1
IFNGR2	Interferon Gamma Receptor 2	Protein Coding	P38484	53	GC21P033402	2.05216	https://www.genecards.org/cgi-bin/carddisp.pl?gene=IFNGR2
EPX	Eosinophil Peroxidase	Protein Coding	P11678	53	GC17P058192	2.04829	https://www.genecards.org/cgi-bin/carddisp.pl?gene=EPX
FCER2	Fc Epsilon Receptor II	Protein Coding	P06734	52	GC19M091948	2.04796	https://www.genecards.org/cgi-bin/carddisp.pl?gene=FCER2
ACTG1	Actin Gamma 1	Protein Coding	P63261	55	GC17M081509	2.04715	https://www.genecards.org/cgi-bin/carddisp.pl?gene=ACTG1
GRIN2A	Glutamate Ionotropic Receptor NMDA Type Subunit 2A	Protein Coding	Q12879	60	GC16M009753	2.04695	https://www.genecards.org/cgi-bin/carddisp.pl?gene=GRIN2A
TRIP6	Thyroid Hormone Receptor Interactor 6	Protein Coding	Q15654	46	GC07P100867	2.04672	https://www.genecards.org/cgi-bin/carddisp.pl?gene=TRIP6
GK	Glycerol Kinase	Protein Coding	P32189	54	GC0XP031403	2.03827	https://www.genecards.org/cgi-bin/carddisp.pl?gene=GK
GRIN3A	Glutamate Ionotropic Receptor NMDA Type Subunit 3A	Protein Coding	Q8TCU5	46	GC09M101569	2.03623	https://www.genecards.org/cgi-bin/carddisp.pl?gene=GRIN3A
HSPD1	Heat Shock Protein Family D (Hsp60) Member 1	Protein Coding	P10809	58	GC02M197486	2.0357	https://www.genecards.org/cgi-bin/carddisp.pl?gene=HSPD1
SLC1A3	Solute Carrier Family 1 Member 3	Protein Coding	P43003	57	GC05P036687	2.03385	https://www.genecards.org/cgi-bin/carddisp.pl?gene=SLC1A3
CPS1	Carbamoyl-Phosphate Synthase 1	Protein Coding	P31327	57	GC02P210477	2.03267	https://www.genecards.org/cgi-bin/carddisp.pl?gene=CPS1
SLC12A3	Solute Carrier Family 12 Member 3	Protein Coding	P55017	56	GC16P056865	2.0305	https://www.genecards.org/cgi-bin/carddisp.pl?gene=SLC12A3
FOXA2	Forkhead Box A2	Protein Coding	Q9Y261	55	GC20M022581	2.0297	https://www.genecards.org/cgi-bin/carddisp.pl?gene=FOXA2
CD69	CD69 Molecule	Protein Coding	Q07108	51	GC12M029488	2.02508	https://www.genecards.org/cgi-bin/carddisp.pl?gene=CD69
AQP2	Aquaporin 2	Protein Coding	P41181	55	GC12P049950	2.02322	https://www.genecards.org/cgi-bin/carddisp.pl?gene=AQP2
CYB5B	Cytochrome B5 Type B	Protein Coding	O43169	49	GC16P083003	2.02301	https://www.genecards.org/cgi-bin/carddisp.pl?gene=CYB5B
BTBD6	BTB Domain Containing 6	Protein Coding	Q96KE9	34	GC14P105248	2.01735	https://www.genecards.org/cgi-bin/carddisp.pl?gene=BTBD6
TNC	Tenascin C	Protein Coding	P24821	58	GC09M115019	2.01409	https://www.genecards.org/cgi-bin/carddisp.pl?gene=TNC
ABCC3	ATP Binding Cassette Subfamily C Member 3	Protein Coding	O15438	53	GC17P050634	2.01145	https://www.genecards.org/cgi-bin/carddisp.pl?gene=ABCC3
SULT2A1	Sulfotransferase Family 2A Member 1	Protein Coding	Q06520	52	GC19M047870	2.00977	https://www.genecards.org/cgi-bin/carddisp.pl?gene=SULT2A1
ADRB3	Adrenoceptor Beta 3	Protein Coding	P13945	51	GC08M037962	2.00943	https://www.genecards.org/cgi-bin/carddisp.pl?gene=ADRB3
ALPL	Alkaline Phosphatase, Biomineralization Associated	Protein Coding	P05186	59	GC01P021508	2.00806	https://www.genecards.org/cgi-bin/carddisp.pl?gene=ALPL
CCL28	C-C Motif Chemokine Ligand 28	Protein Coding	Q9NRJ3	45	GC05M043356	2.00475	https://www.genecards.org/cgi-bin/carddisp.pl?gene=CCL28
NR2F1	Nuclear Receptor Subfamily 2 Group F Member 1	Protein Coding	P10589	52	GC05P093583	2.00466	https://www.genecards.org/cgi-bin/carddisp.pl?gene=NR2F1
ADCYAP1	Adenylate Cyclase Activating Polypeptide 1	Protein Coding	P18509	51	GC18P000895	2.00437	https://www.genecards.org/cgi-bin/carddisp.pl?gene=ADCYAP1
GPD1	Glycerol-3-Phosphate Dehydrogenase 1	Protein Coding	P21695	53	GC12P060287	1.99736	https://www.genecards.org/cgi-bin/carddisp.pl?gene=GPD1
CCK	Cholecystokinin	Protein Coding	P06307	51	GC03M042274	1.99226	https://www.genecards.org/cgi-bin/carddisp.pl?gene=CCK
KLK10	Kallikrein Related Peptidase 10	Protein Coding	O43240	48	GC19M051012	1.99176	https://www.genecards.org/cgi-bin/carddisp.pl?gene=KLK10
CCL8	C-C Motif Chemokine Ligand 8	Protein Coding	P80075	47	GC17P034319	1.98501	https://www.genecards.org/cgi-bin/carddisp.pl?gene=CCL8
GSK3A	Glycogen Synthase Kinase 3 Alpha	Protein Coding	P49840	58	GC19M092832	1.98282	https://www.genecards.org/cgi-bin/carddisp.pl?gene=GSK3A
ITGAL	Integrin Subunit Alpha L	Protein Coding	P20701	55	GC16P030472	1.98109	https://www.genecards.org/cgi-bin/carddisp.pl?gene=ITGAL
FCGR1A	Fc Gamma Receptor Ia	Protein Coding	P12314	50	GC01P164197	1.98109	https://www.genecards.org/cgi-bin/carddisp.pl?gene=FCGR1A
SMO	Smoothened, Frizzled Class Receptor	Protein Coding	Q99835	60	GC07P136199	1.98108	https://www.genecards.org/cgi-bin/carddisp.pl?gene=SMO
IL21	Interleukin 21	Protein Coding	Q9HBE4	53	GC04M122612	1.97868	https://www.genecards.org/cgi-bin/carddisp.pl?gene=IL21
CXCL6	C-X-C Motif Chemokine Ligand 6	Protein Coding	P80162	46	GC04P073837	1.97868	https://www.genecards.org/cgi-bin/carddisp.pl?gene=CXCL6
FLT4	Fms Related Receptor Tyrosine Kinase 4	Protein Coding	P35916	61	GC05M182574	1.97857	https://www.genecards.org/cgi-bin/carddisp.pl?gene=FLT4
SCT	Secretin	Protein Coding	P09683	42	GC11M000626	1.9779	https://www.genecards.org/cgi-bin/carddisp.pl?gene=SCT
CDK9	Cyclin Dependent Kinase 9	Protein Coding	P50750	54	GC09P141379	1.97627	https://www.genecards.org/cgi-bin/carddisp.pl?gene=CDK9
FBXW7	F-Box And WD Repeat Domain Containing 7	Protein Coding	Q969H0	54	GC04M152321	1.97627	https://www.genecards.org/cgi-bin/carddisp.pl?gene=FBXW7
NFATC2	Nuclear Factor Of Activated T Cells 2	Protein Coding	Q13469	55	GC20M051386	1.97554	https://www.genecards.org/cgi-bin/carddisp.pl?gene=NFATC2
DBH	Dopamine Beta-Hydroxylase	Protein Coding	P09172	60	GC09P133636	1.97382	https://www.genecards.org/cgi-bin/carddisp.pl?gene=DBH
EHMT2	Euchromatic Histone Lysine Methyltransferase 2	Protein Coding	Q96KQ7	55	GC06M031879	1.97257	https://www.genecards.org/cgi-bin/carddisp.pl?gene=EHMT2
CTSB	Cathepsin B	Protein Coding	P07858	60	GC08M011842	1.97196	https://www.genecards.org/cgi-bin/carddisp.pl?gene=CTSB
MYB	MYB Proto-Oncogene, Transcription Factor	Protein Coding	P10242	56	GC06P135181	1.97155	https://www.genecards.org/cgi-bin/carddisp.pl?gene=MYB
LIG1	DNA Ligase 1	Protein Coding	P18858	55	GC19M048115	1.96833	https://www.genecards.org/cgi-bin/carddisp.pl?gene=LIG1
APTX	Aprataxin	Protein Coding	Q7Z2E3	53	GC09M032886	1.96833	https://www.genecards.org/cgi-bin/carddisp.pl?gene=APTX
NUP155	Nucleoporin 155	Protein Coding	O75694	53	GC05M037288	1.96833	https://www.genecards.org/cgi-bin/carddisp.pl?gene=NUP155
NUP107	Nucleoporin 107	Protein Coding	P57740	52	GC12P068686	1.96833	https://www.genecards.org/cgi-bin/carddisp.pl?gene=NUP107
NUP62	Nucleoporin 62	Protein Coding	P37198	52	GC19M049906	1.96833	https://www.genecards.org/cgi-bin/carddisp.pl?gene=NUP62
NUP133	Nucleoporin 133	Protein Coding	Q8WUM0	50	GC01M230219	1.96833	https://www.genecards.org/cgi-bin/carddisp.pl?gene=NUP133
NUP160	Nucleoporin 160	Protein Coding	Q12769	49	GC11M125018	1.96833	https://www.genecards.org/cgi-bin/carddisp.pl?gene=NUP160
NUP153	Nucleoporin 153	Protein Coding	P49790	48	GC06M017615	1.96833	https://www.genecards.org/cgi-bin/carddisp.pl?gene=NUP153
NUP205	Nucleoporin 205	Protein Coding	Q92621	48	GC07P135557	1.96833	https://www.genecards.org/cgi-bin/carddisp.pl?gene=NUP205
PGRMC2	Progesterone Receptor Membrane Component 2	Protein Coding	O15173	46	GC04M128269	1.96833	https://www.genecards.org/cgi-bin/carddisp.pl?gene=PGRMC2
SEPTIN12	Septin 12	Protein Coding	Q8IYM1	45	GC16M020533	1.96833	https://www.genecards.org/cgi-bin/carddisp.pl?gene=SEPTIN12
NUP42	Nucleoporin 42	Protein Coding	O15504	44	GC07P024075	1.96833	https://www.genecards.org/cgi-bin/carddisp.pl?gene=NUP42
NUP35	Nucleoporin 35	Protein Coding	Q8NFH5	43	GC02P183117	1.96833	https://www.genecards.org/cgi-bin/carddisp.pl?gene=NUP35
NUP58	Nucleoporin 58	Protein Coding	Q9BVL2	43	GC13P026594	1.96833	https://www.genecards.org/cgi-bin/carddisp.pl?gene=NUP58
NDC1	NDC1 Transmembrane Nucleoporin	Protein Coding	Q9BTX1	42	GC01M053765	1.96833	https://www.genecards.org/cgi-bin/carddisp.pl?gene=NDC1
RGPD2	RANBP2 Like And GRIP Domain Containing 2	Protein Coding	P0DJD1	37	GC02M087755	1.96833	https://www.genecards.org/cgi-bin/carddisp.pl?gene=RGPD2
IPO13	Importin 13	Protein Coding	O94829	46	GC01P049194	1.96612	https://www.genecards.org/cgi-bin/carddisp.pl?gene=IPO13
ITGB1	Integrin Subunit Beta 1	Protein Coding	P05556	58	GC10M035774	1.96564	https://www.genecards.org/cgi-bin/carddisp.pl?gene=ITGB1
MIR17	MicroRNA 17	RNA Gene		26	GC13P091350	1.96499	https://www.genecards.org/cgi-bin/carddisp.pl?gene=MIR17
KLHL3	Kelch Like Family Member 3	Protein Coding	Q9UH77	50	GC05M137617	1.96244	https://www.genecards.org/cgi-bin/carddisp.pl?gene=KLHL3
LOC110599591	CYP3A7 5' Regulatory Region	Functional Element		2	GC07P099735	1.96196	https://www.genecards.org/cgi-bin/carddisp.pl?gene=LOC110599591
MAP2K4	Mitogen-Activated Protein Kinase Kinase 4	Protein Coding	P45985	56	GC17P012020	1.96138	https://www.genecards.org/cgi-bin/carddisp.pl?gene=MAP2K4
IL12RB1	Interleukin 12 Receptor Subunit Beta 1	Protein Coding	P42701	54	GC19M018058	1.95882	https://www.genecards.org/cgi-bin/carddisp.pl?gene=IL12RB1
AKR1C1	Aldo-Keto Reductase Family 1 Member C1	Protein Coding	Q04828	52	GC10P004963	1.95839	https://www.genecards.org/cgi-bin/carddisp.pl?gene=AKR1C1
CXCL5	C-X-C Motif Chemokine Ligand 5	Protein Coding	P42830	48	GC04M073995	1.95839	https://www.genecards.org/cgi-bin/carddisp.pl?gene=CXCL5
UCP1	Uncoupling Protein 1	Protein Coding	P25874	51	GC04M140559	1.95593	https://www.genecards.org/cgi-bin/carddisp.pl?gene=UCP1
PDCD1	Programmed Cell Death 1	Protein Coding	Q15116	56	GC02M241849	1.95585	https://www.genecards.org/cgi-bin/carddisp.pl?gene=PDCD1
CYP27A1	Cytochrome P450 Family 27 Subfamily A Member 1	Protein Coding	Q02318	55	GC02P218781	1.95036	https://www.genecards.org/cgi-bin/carddisp.pl?gene=CYP27A1
PXN	Paxillin	Protein Coding	P49023	53	GC12M120210	1.95036	https://www.genecards.org/cgi-bin/carddisp.pl?gene=PXN
CCR7	C-C Motif Chemokine Receptor 7	Protein Coding	P32248	53	GC17M077631	1.95028	https://www.genecards.org/cgi-bin/carddisp.pl?gene=CCR7
CD86	CD86 Molecule	Protein Coding	P42081	53	GC03P122055	1.94972	https://www.genecards.org/cgi-bin/carddisp.pl?gene=CD86
HADHA	Hydroxyacyl-CoA Dehydrogenase Trifunctional Multienzyme Complex Subunit Alpha	Protein Coding	P40939	55	GC02M026190	1.94878	https://www.genecards.org/cgi-bin/carddisp.pl?gene=HADHA
PRLR	Prolactin Receptor	Protein Coding	P16471	57	GC05M035048	1.94768	https://www.genecards.org/cgi-bin/carddisp.pl?gene=PRLR
FGFR3	Fibroblast Growth Factor Receptor 3	Protein Coding	P22607	63	GC04P003985	1.94765	https://www.genecards.org/cgi-bin/carddisp.pl?gene=FGFR3
TG	Thyroglobulin	Protein Coding	P01266	53	GC08P132866	1.94473	https://www.genecards.org/cgi-bin/carddisp.pl?gene=TG
PPARD	Peroxisome Proliferator Activated Receptor Delta	Protein Coding	Q03181	54	GC06P134964	1.93989	https://www.genecards.org/cgi-bin/carddisp.pl?gene=PPARD
FKBPL	FKBP Prolyl Isomerase Like	Protein Coding	Q9UIM3	41	GC06M093810	1.93903	https://www.genecards.org/cgi-bin/carddisp.pl?gene=FKBPL
MAF	MAF BZIP Transcription Factor	Protein Coding	O75444	54	GC16M079204	1.93629	https://www.genecards.org/cgi-bin/carddisp.pl?gene=MAF
MGMT	O-6-Methylguanine-DNA Methyltransferase	Protein Coding	P16455	57	GC10P129467	1.93585	https://www.genecards.org/cgi-bin/carddisp.pl?gene=MGMT
ACHE	Acetylcholinesterase (Yt Blood Group)	Protein Coding	P22303	56	GC07M100889	1.93585	https://www.genecards.org/cgi-bin/carddisp.pl?gene=ACHE
NTS	Neurotensin	Protein Coding	P30990	50	GC12P085876	1.93585	https://www.genecards.org/cgi-bin/carddisp.pl?gene=NTS
CCNG1	Cyclin G1	Protein Coding	P51959	49	GC05P163446	1.93585	https://www.genecards.org/cgi-bin/carddisp.pl?gene=CCNG1
NFKBIE	NFKB Inhibitor Epsilon	Protein Coding	O00221	46	GC06M044258	1.93378	https://www.genecards.org/cgi-bin/carddisp.pl?gene=NFKBIE
MMP2	Matrix Metallopeptidase 2	Protein Coding	P08253	61	GC16P082389	1.93298	https://www.genecards.org/cgi-bin/carddisp.pl?gene=MMP2
NPR3	Natriuretic Peptide Receptor 3	Protein Coding	P17342	53	GC05P032689	1.93024	https://www.genecards.org/cgi-bin/carddisp.pl?gene=NPR3
GRB2	Growth Factor Receptor Bound Protein 2	Protein Coding	P62993	55	GC17M075318	1.92713	https://www.genecards.org/cgi-bin/carddisp.pl?gene=GRB2
RAB4B-EGLN2	RAB4B-EGLN2 Readthrough (NMD Candidate)	RNA Gene		18	GC19P040778	1.92629	https://www.genecards.org/cgi-bin/carddisp.pl?gene=RAB4B-EGLN2
PRKAA1	Protein Kinase AMP-Activated Catalytic Subunit Alpha 1	Protein Coding	Q13131	55	GC05M040759	1.92218	https://www.genecards.org/cgi-bin/carddisp.pl?gene=PRKAA1
CALD1	Caldesmon 1	Protein Coding	Q05682	51	GC07P134744	1.92218	https://www.genecards.org/cgi-bin/carddisp.pl?gene=CALD1
BAK1	BCL2 Antagonist/Killer 1	Protein Coding	Q16611	53	GC06M033572	1.91666	https://www.genecards.org/cgi-bin/carddisp.pl?gene=BAK1
AANAT	Aralkylamine N-Acetyltransferase	Protein Coding	Q16613	45	GC17P076453	1.91666	https://www.genecards.org/cgi-bin/carddisp.pl?gene=AANAT
CXCR3	C-X-C Motif Chemokine Receptor 3	Protein Coding	P49682	53	GC0XM071615	1.91615	https://www.genecards.org/cgi-bin/carddisp.pl?gene=CXCR3
GHSR	Growth Hormone Secretagogue Receptor	Protein Coding	Q92847	55	GC03M172443	1.91547	https://www.genecards.org/cgi-bin/carddisp.pl?gene=GHSR
PRKCA	Protein Kinase C Alpha	Protein Coding	P17252	59	GC17P066302	1.91469	https://www.genecards.org/cgi-bin/carddisp.pl?gene=PRKCA
PWAR1	Prader Willi/Angelman Region RNA 1	RNA Gene		22	GC15P025135	1.91363	https://www.genecards.org/cgi-bin/carddisp.pl?gene=PWAR1
SFTPA1	Surfactant Protein A1	Protein Coding	Q8IWL2	53	GC10P112479	1.91199	https://www.genecards.org/cgi-bin/carddisp.pl?gene=SFTPA1
MIR708	MicroRNA 708	RNA Gene		26	GC11M079402	1.90956	https://www.genecards.org/cgi-bin/carddisp.pl?gene=MIR708
PTH1R	Parathyroid Hormone 1 Receptor	Protein Coding	Q03431	59	GC03P046877	1.90826	https://www.genecards.org/cgi-bin/carddisp.pl?gene=PTH1R
DNMT1	DNA Methyltransferase 1	Protein Coding	P26358	61	GC19M010133	1.90621	https://www.genecards.org/cgi-bin/carddisp.pl?gene=DNMT1
DNAJB1	DnaJ Heat Shock Protein Family (Hsp40) Member B1	Protein Coding	P25685	53	GC19M014514	1.9039	https://www.genecards.org/cgi-bin/carddisp.pl?gene=DNAJB1
COX5A	Cytochrome C Oxidase Subunit 5A	Protein Coding	P20674	53	GC15M074919	1.90166	https://www.genecards.org/cgi-bin/carddisp.pl?gene=COX5A
KRT16	Keratin 16	Protein Coding	P08779	51	GC17M041609	1.9007	https://www.genecards.org/cgi-bin/carddisp.pl?gene=KRT16
PTEN	Phosphatase And Tensin Homolog	Protein Coding	P60484	61	GC10P109367	1.89988	https://www.genecards.org/cgi-bin/carddisp.pl?gene=PTEN
NTRK2	Neurotrophic Receptor Tyrosine Kinase 2	Protein Coding	Q16620	62	GC09P084668	1.89929	https://www.genecards.org/cgi-bin/carddisp.pl?gene=NTRK2
ITGA4	Integrin Subunit Alpha 4	Protein Coding	P13612	57	GC02P181467	1.89636	https://www.genecards.org/cgi-bin/carddisp.pl?gene=ITGA4
HBEGF	Heparin Binding EGF Like Growth Factor	Protein Coding	Q99075	53	GC05M140332	1.89636	https://www.genecards.org/cgi-bin/carddisp.pl?gene=HBEGF
ELANE	Elastase, Neutrophil Expressed	Protein Coding	P08246	60	GC19P111819	1.89412	https://www.genecards.org/cgi-bin/carddisp.pl?gene=ELANE
KRT5	Keratin 5	Protein Coding	P13647	54	GC12M052514	1.89383	https://www.genecards.org/cgi-bin/carddisp.pl?gene=KRT5
SLC22A2	Solute Carrier Family 22 Member 2	Protein Coding	O15244	52	GC06M160222	1.89383	https://www.genecards.org/cgi-bin/carddisp.pl?gene=SLC22A2
BSND	Barttin CLCNK Type Accessory Subunit Beta	Protein Coding	Q8WZ55	50	GC01P054998	1.89382	https://www.genecards.org/cgi-bin/carddisp.pl?gene=BSND
LPCAT1	Lysophosphatidylcholine Acyltransferase 1	Protein Coding	Q8NF37	44	GC05M001456	1.89248	https://www.genecards.org/cgi-bin/carddisp.pl?gene=LPCAT1
PIAS1	Protein Inhibitor Of Activated STAT 1	Protein Coding	O75925	54	GC15P068054	1.88893	https://www.genecards.org/cgi-bin/carddisp.pl?gene=PIAS1
CCL19	C-C Motif Chemokine Ligand 19	Protein Coding	Q99731	48	GC09M035082	1.88648	https://www.genecards.org/cgi-bin/carddisp.pl?gene=CCL19
ANGPTL1	Angiopoietin Like 1	Protein Coding	O95841	44	GC01M178849	1.88648	https://www.genecards.org/cgi-bin/carddisp.pl?gene=ANGPTL1
GIP	Gastric Inhibitory Polypeptide	Protein Coding	P09681	46	GC17M048958	1.88123	https://www.genecards.org/cgi-bin/carddisp.pl?gene=GIP
ARNT	Aryl Hydrocarbon Receptor Nuclear Translocator	Protein Coding	P27540	54	GC01M150809	1.87974	https://www.genecards.org/cgi-bin/carddisp.pl?gene=ARNT
DMAP1	DNA Methyltransferase 1 Associated Protein 1	Protein Coding	Q9NPF5	48	GC01P049391	1.87757	https://www.genecards.org/cgi-bin/carddisp.pl?gene=DMAP1
NAMPT	Nicotinamide Phosphoribosyltransferase	Protein Coding	P43490	55	GC07M106248	1.87409	https://www.genecards.org/cgi-bin/carddisp.pl?gene=NAMPT
SULT1A1	Sulfotransferase Family 1A Member 1	Protein Coding	P50225	51	GC16M043869	1.87409	https://www.genecards.org/cgi-bin/carddisp.pl?gene=SULT1A1
MAP3K1	Mitogen-Activated Protein Kinase Kinase Kinase 1	Protein Coding	Q13233	58	GC05P056815	1.87398	https://www.genecards.org/cgi-bin/carddisp.pl?gene=MAP3K1
PCSK2	Proprotein Convertase Subtilisin/Kexin Type 2	Protein Coding	P16519	52	GC20P017226	1.87398	https://www.genecards.org/cgi-bin/carddisp.pl?gene=PCSK2
HSPG2	Heparan Sulfate Proteoglycan 2	Protein Coding	P98160	56	GC01M021822	1.87302	https://www.genecards.org/cgi-bin/carddisp.pl?gene=HSPG2
STAT4	Signal Transducer And Activator Of Transcription 4	Protein Coding	Q14765	55	GC02M191029	1.87302	https://www.genecards.org/cgi-bin/carddisp.pl?gene=STAT4
ABT1	Activator Of Basal Transcription 1	Protein Coding	Q9ULW3	42	GC06P134607	1.86456	https://www.genecards.org/cgi-bin/carddisp.pl?gene=ABT1
TRIP4	Thyroid Hormone Receptor Interactor 4	Protein Coding	Q15650	50	GC15P157652	1.86344	https://www.genecards.org/cgi-bin/carddisp.pl?gene=TRIP4
GLI3	GLI Family Zinc Finger 3	Protein Coding	P10071	58	GC07M041960	1.86064	https://www.genecards.org/cgi-bin/carddisp.pl?gene=GLI3
CPVL	Carboxypeptidase Vitellogenic Like	Protein Coding	Q9H3G5	46	GC07M028995	1.8588	https://www.genecards.org/cgi-bin/carddisp.pl?gene=CPVL
MT-TP	Mitochondrially Encoded TRNA-Pro (CCN)	RNA Gene		15	GCMTM015957	1.8588	https://www.genecards.org/cgi-bin/carddisp.pl?gene=MT-TP
IRF3	Interferon Regulatory Factor 3	Protein Coding	Q14653	54	GC19M049659	1.85467	https://www.genecards.org/cgi-bin/carddisp.pl?gene=IRF3
FGG	Fibrinogen Gamma Chain	Protein Coding	P02679	56	GC04M154604	1.84992	https://www.genecards.org/cgi-bin/carddisp.pl?gene=FGG
TAF15	TATA-Box Binding Protein Associated Factor 15	Protein Coding	Q92804	51	GC17P111965	1.84992	https://www.genecards.org/cgi-bin/carddisp.pl?gene=TAF15
MTHFR	Methylenetetrahydrofolate Reductase	Protein Coding	P42898	56	GC01M011785	1.84775	https://www.genecards.org/cgi-bin/carddisp.pl?gene=MTHFR
FLT3	Fms Related Receptor Tyrosine Kinase 3	Protein Coding	P36888	61	GC13M028003	1.84522	https://www.genecards.org/cgi-bin/carddisp.pl?gene=FLT3
KRT19	Keratin 19	Protein Coding	P08727	53	GC17M041523	1.84229	https://www.genecards.org/cgi-bin/carddisp.pl?gene=KRT19
DNAJC7	DnaJ Heat Shock Protein Family (Hsp40) Member C7	Protein Coding	Q99615	48	GC17M077689	1.83997	https://www.genecards.org/cgi-bin/carddisp.pl?gene=DNAJC7
CD58	CD58 Molecule	Protein Coding	P19256	50	GC01M116514	1.83664	https://www.genecards.org/cgi-bin/carddisp.pl?gene=CD58
SCAP	SREBF Chaperone	Protein Coding	Q12770	50	GC03M047413	1.83366	https://www.genecards.org/cgi-bin/carddisp.pl?gene=SCAP
NR1H4	Nuclear Receptor Subfamily 1 Group H Member 4	Protein Coding	Q96RI1	56	GC12P100473	1.83266	https://www.genecards.org/cgi-bin/carddisp.pl?gene=NR1H4
PLCB4	Phospholipase C Beta 4	Protein Coding	Q15147	54	GC20P009067	1.82861	https://www.genecards.org/cgi-bin/carddisp.pl?gene=PLCB4
ELN	Elastin	Protein Coding	P15502	52	GC07P074027	1.8278	https://www.genecards.org/cgi-bin/carddisp.pl?gene=ELN
APOE	Apolipoprotein E	Protein Coding	P02649	59	GC19P113251	1.8263	https://www.genecards.org/cgi-bin/carddisp.pl?gene=APOE
OXTR	Oxytocin Receptor	Protein Coding	P30559	56	GC03M008767	1.82547	https://www.genecards.org/cgi-bin/carddisp.pl?gene=OXTR
VIP	Vasoactive Intestinal Peptide	Protein Coding	P01282	53	GC06P152750	1.82415	https://www.genecards.org/cgi-bin/carddisp.pl?gene=VIP
ESRRA	Estrogen Related Receptor Alpha	Protein Coding	P11474	54	GC11P064305	1.82312	https://www.genecards.org/cgi-bin/carddisp.pl?gene=ESRRA
MSBP1	Minisatellite Binding Protein 1	Protein Coding		10	GC00U990213	1.82193	https://www.genecards.org/cgi-bin/carddisp.pl?gene=MSBP1
GRIN2B	Glutamate Ionotropic Receptor NMDA Type Subunit 2B	Protein Coding	Q13224	61	GC12M013437	1.8199	https://www.genecards.org/cgi-bin/carddisp.pl?gene=GRIN2B
AQP1	Aquaporin 1 (Colton Blood Group)	Protein Coding	P29972	56	GC07P030911	1.81635	https://www.genecards.org/cgi-bin/carddisp.pl?gene=AQP1
CCL21	C-C Motif Chemokine Ligand 21	Protein Coding	O00585	49	GC09M034709	1.81588	https://www.genecards.org/cgi-bin/carddisp.pl?gene=CCL21
FOSL2	FOS Like 2, AP-1 Transcription Factor Subunit	Protein Coding	P15408	49	GC02P028392	1.81193	https://www.genecards.org/cgi-bin/carddisp.pl?gene=FOSL2
PDX1	Pancreatic And Duodenal Homeobox 1	Protein Coding	P52945	54	GC13P027921	1.81115	https://www.genecards.org/cgi-bin/carddisp.pl?gene=PDX1
CDC37	Cell Division Cycle 37, HSP90 Cochaperone	Protein Coding	Q16543	52	GC19M010391	1.80562	https://www.genecards.org/cgi-bin/carddisp.pl?gene=CDC37
AQP4	Aquaporin 4	Protein Coding	P55087	54	GC18M026852	1.8047	https://www.genecards.org/cgi-bin/carddisp.pl?gene=AQP4
ABCB11	ATP Binding Cassette Subfamily B Member 11	Protein Coding	O95342	55	GC02M168922	1.80435	https://www.genecards.org/cgi-bin/carddisp.pl?gene=ABCB11
YWHAQ	Tyrosine 3-Monooxygenase/Tryptophan 5-Monooxygenase Activation Protein Theta	Protein Coding	P27348	55	GC02M009583	1.80265	https://www.genecards.org/cgi-bin/carddisp.pl?gene=YWHAQ
MT-CYB	Mitochondrially Encoded Cytochrome B	Protein Coding	P00156	40	GCMTP014749	1.7993	https://www.genecards.org/cgi-bin/carddisp.pl?gene=MT-CYB
PTK2	Protein Tyrosine Kinase 2	Protein Coding	Q05397	56	GC08M140657	1.79838	https://www.genecards.org/cgi-bin/carddisp.pl?gene=PTK2
DLK1	Delta Like Non-Canonical Notch Ligand 1	Protein Coding	P80370	54	GC14P115883	1.79838	https://www.genecards.org/cgi-bin/carddisp.pl?gene=DLK1
HAS2	Hyaluronan Synthase 2	Protein Coding	Q92819	50	GC08M121612	1.79838	https://www.genecards.org/cgi-bin/carddisp.pl?gene=HAS2
CDK1	Cyclin Dependent Kinase 1	Protein Coding	P06493	56	GC10P060772	1.79632	https://www.genecards.org/cgi-bin/carddisp.pl?gene=CDK1
LCAT	Lecithin-Cholesterol Acyltransferase	Protein Coding	P04180	56	GC16M067939	1.7936	https://www.genecards.org/cgi-bin/carddisp.pl?gene=LCAT
HTR2A	5-Hydroxytryptamine Receptor 2A	Protein Coding	P28223	56	GC13M046831	1.78793	https://www.genecards.org/cgi-bin/carddisp.pl?gene=HTR2A
TRE-TTC3-1	TRNA-Glu (Anticodon TTC) 3-1	RNA Gene		17	GC01P041019	1.78793	https://www.genecards.org/cgi-bin/carddisp.pl?gene=TRE-TTC3-1
EFNA5	Ephrin A5	Protein Coding	P52803	52	GC05M107376	1.7852	https://www.genecards.org/cgi-bin/carddisp.pl?gene=EFNA5
CYP24A1	Cytochrome P450 Family 24 Subfamily A Member 1	Protein Coding	Q07973	55	GC20M054153	1.78502	https://www.genecards.org/cgi-bin/carddisp.pl?gene=CYP24A1
SELP	Selectin P	Protein Coding	P16109	54	GC01M169558	1.78412	https://www.genecards.org/cgi-bin/carddisp.pl?gene=SELP
MIR124-1	MicroRNA 124-1	RNA Gene		26	GC08M009903	1.78402	https://www.genecards.org/cgi-bin/carddisp.pl?gene=MIR124-1
FGR	FGR Proto-Oncogene, Src Family Tyrosine Kinase	Protein Coding	P09769	55	GC01M031144	1.78362	https://www.genecards.org/cgi-bin/carddisp.pl?gene=FGR
ATF2	Activating Transcription Factor 2	Protein Coding	P15336	54	GC02M175072	1.78362	https://www.genecards.org/cgi-bin/carddisp.pl?gene=ATF2
APPL2	Adaptor Protein, Phosphotyrosine Interacting With PH Domain And Leucine Zipper 2	Protein Coding	Q8NEU8	41	GC12M105173	1.78293	https://www.genecards.org/cgi-bin/carddisp.pl?gene=APPL2
XIST	X Inactive Specific Transcript	RNA Gene		31	GC0XM073820	1.78257	https://www.genecards.org/cgi-bin/carddisp.pl?gene=XIST
TYMS	Thymidylate Synthetase	Protein Coding	P04818	59	GC18P000657	1.78141	https://www.genecards.org/cgi-bin/carddisp.pl?gene=TYMS
GTF2H1	General Transcription Factor IIH Subunit 1	Protein Coding	P32780	50	GC11P019144	1.78064	https://www.genecards.org/cgi-bin/carddisp.pl?gene=GTF2H1
HSPA1B	Heat Shock Protein Family A (Hsp70) Member 1B	Protein Coding	P0DMV9	46	GC06P134837	1.78064	https://www.genecards.org/cgi-bin/carddisp.pl?gene=HSPA1B
HDAC8	Histone Deacetylase 8	Protein Coding	Q9BY41	55	GC0XM072329	1.77932	https://www.genecards.org/cgi-bin/carddisp.pl?gene=HDAC8
SMARCD2	SWI/SNF Related, Matrix Associated, Actin Dependent Regulator Of Chromatin, Subfamily D, Member 2	Protein Coding	Q92925	48	GC17M063832	1.77932	https://www.genecards.org/cgi-bin/carddisp.pl?gene=SMARCD2
SMARCD3	SWI/SNF Related, Matrix Associated, Actin Dependent Regulator Of Chromatin, Subfamily D, Member 3	Protein Coding	Q6STE5	47	GC07M151238	1.77932	https://www.genecards.org/cgi-bin/carddisp.pl?gene=SMARCD3
KMT2A	Lysine Methyltransferase 2A	Protein Coding	Q03164	56	GC11P118436	1.77708	https://www.genecards.org/cgi-bin/carddisp.pl?gene=KMT2A
FGF7	Fibroblast Growth Factor 7	Protein Coding	P21781	52	GC15P049423	1.77291	https://www.genecards.org/cgi-bin/carddisp.pl?gene=FGF7
VTN	Vitronectin	Protein Coding	P04004	53	GC17M076385	1.77153	https://www.genecards.org/cgi-bin/carddisp.pl?gene=VTN
TXN2	Thioredoxin 2	Protein Coding	Q99757	49	GC22M036467	1.77138	https://www.genecards.org/cgi-bin/carddisp.pl?gene=TXN2
MT-CO1	Mitochondrially Encoded Cytochrome C Oxidase I	Protein Coding	P00395	41	GCMTP005906	1.77138	https://www.genecards.org/cgi-bin/carddisp.pl?gene=MT-CO1
KMT2D	Lysine Methyltransferase 2D	Protein Coding	O14686	53	GC12M049018	1.76695	https://www.genecards.org/cgi-bin/carddisp.pl?gene=KMT2D
LGALS4	Galectin 4	Protein Coding	P56470	47	GC19M092746	1.76616	https://www.genecards.org/cgi-bin/carddisp.pl?gene=LGALS4
SCGB1A1	Secretoglobin Family 1A Member 1	Protein Coding	P11684	50	GC11P062405	1.76347	https://www.genecards.org/cgi-bin/carddisp.pl?gene=SCGB1A1
HPX	Hemopexin	Protein Coding	P02790	50	GC11M012117	1.76251	https://www.genecards.org/cgi-bin/carddisp.pl?gene=HPX
QRSL1	Glutaminyl-TRNA Amidotransferase Subunit QRSL1	Protein Coding	Q9H0R6	48	GC06P106629	1.76238	https://www.genecards.org/cgi-bin/carddisp.pl?gene=QRSL1
DAP3	Death Associated Protein 3	Protein Coding	P51398	46	GC01P164597	1.76201	https://www.genecards.org/cgi-bin/carddisp.pl?gene=DAP3
MIR98	MicroRNA 98	RNA Gene		26	GC0XM053782	1.76081	https://www.genecards.org/cgi-bin/carddisp.pl?gene=MIR98
LYVE1	Lymphatic Vessel Endothelial Hyaluronan Receptor 1	Protein Coding	Q9Y5Y7	51	GC11M012259	1.75798	https://www.genecards.org/cgi-bin/carddisp.pl?gene=LYVE1
CHGA	Chromogranin A	Protein Coding	P10645	53	GC14P092990	1.75744	https://www.genecards.org/cgi-bin/carddisp.pl?gene=CHGA
CYP1B1	Cytochrome P450 Family 1 Subfamily B Member 1	Protein Coding	Q16678	56	GC02M038066	1.75742	https://www.genecards.org/cgi-bin/carddisp.pl?gene=CYP1B1
CLPTM1L	CLPTM1 Like	Protein Coding	Q96KA5	46	GC05M001317	1.75727	https://www.genecards.org/cgi-bin/carddisp.pl?gene=CLPTM1L
MDN1	Midasin AAA ATPase 1	Protein Coding	Q9NU22	43	GC06M089642	1.75727	https://www.genecards.org/cgi-bin/carddisp.pl?gene=MDN1
KRT10	Keratin 10	Protein Coding	P13645	52	GC17M040818	1.756	https://www.genecards.org/cgi-bin/carddisp.pl?gene=KRT10
CYCS	Cytochrome C, Somatic	Protein Coding	P99999	57	GC07M025118	1.75564	https://www.genecards.org/cgi-bin/carddisp.pl?gene=CYCS
CDKN2B	Cyclin Dependent Kinase Inhibitor 2B	Protein Coding	P42772	54	GC09M022002	1.75548	https://www.genecards.org/cgi-bin/carddisp.pl?gene=CDKN2B
TSHR	Thyroid Stimulating Hormone Receptor	Protein Coding	P16473	56	GC14P080954	1.75322	https://www.genecards.org/cgi-bin/carddisp.pl?gene=TSHR
TFRC	Transferrin Receptor	Protein Coding	P02786	59	GC03M196303	1.75262	https://www.genecards.org/cgi-bin/carddisp.pl?gene=TFRC
KRT18	Keratin 18	Protein Coding	P05783	58	GC12P052948	1.74629	https://www.genecards.org/cgi-bin/carddisp.pl?gene=KRT18
MAP2K2	Mitogen-Activated Protein Kinase Kinase 2	Protein Coding	P36507	63	GC19M004090	1.74554	https://www.genecards.org/cgi-bin/carddisp.pl?gene=MAP2K2
ARID1B	AT-Rich Interaction Domain 1B	Protein Coding	Q8NFD5	52	GC06P156777	1.74125	https://www.genecards.org/cgi-bin/carddisp.pl?gene=ARID1B
UBE3A	Ubiquitin Protein Ligase E3A	Protein Coding	Q05086	57	GC15M025333	1.73989	https://www.genecards.org/cgi-bin/carddisp.pl?gene=UBE3A
MAP2K3	Mitogen-Activated Protein Kinase Kinase 3	Protein Coding	P46734	56	GC17P111656	1.73972	https://www.genecards.org/cgi-bin/carddisp.pl?gene=MAP2K3
ATM	ATM Serine/Threonine Kinase	Protein Coding	Q13315	61	GC11P108223	1.73918	https://www.genecards.org/cgi-bin/carddisp.pl?gene=ATM
PDHA1	Pyruvate Dehydrogenase E1 Subunit Alpha 1	Protein Coding	P08559	56	GC0XP019343	1.73885	https://www.genecards.org/cgi-bin/carddisp.pl?gene=PDHA1
TLE3	TLE Family Member 3, Transcriptional Corepressor	Protein Coding	Q04726	46	GC15M070047	1.7388	https://www.genecards.org/cgi-bin/carddisp.pl?gene=TLE3
ADH1B	Alcohol Dehydrogenase 1B (Class I), Beta Polypeptide	Protein Coding	P00325	54	GC04M099304	1.72811	https://www.genecards.org/cgi-bin/carddisp.pl?gene=ADH1B
HSPB1	Heat Shock Protein Family B (Small) Member 1	Protein Coding	P04792	60	GC07P076302	1.72778	https://www.genecards.org/cgi-bin/carddisp.pl?gene=HSPB1
CBL	Cbl Proto-Oncogene	Protein Coding	P22681	59	GC11P119206	1.72746	https://www.genecards.org/cgi-bin/carddisp.pl?gene=CBL
IDE	Insulin Degrading Enzyme	Protein Coding	P14735	57	GC10M092451	1.72746	https://www.genecards.org/cgi-bin/carddisp.pl?gene=IDE
YAP1	Yes1 Associated Transcriptional Regulator	Protein Coding	P46937	56	GC11P102110	1.72746	https://www.genecards.org/cgi-bin/carddisp.pl?gene=YAP1
MED14	Mediator Complex Subunit 14	Protein Coding	O60244	43	GC0XM040648	1.72746	https://www.genecards.org/cgi-bin/carddisp.pl?gene=MED14
MIR221	MicroRNA 221	RNA Gene		27	GC0XM045746	1.72746	https://www.genecards.org/cgi-bin/carddisp.pl?gene=MIR221
ATF1	Activating Transcription Factor 1	Protein Coding	P18846	53	GC12P050763	1.72331	https://www.genecards.org/cgi-bin/carddisp.pl?gene=ATF1
SRY	Sex Determining Region Y	Protein Coding	Q05066	46	GC0YM002698	1.72194	https://www.genecards.org/cgi-bin/carddisp.pl?gene=SRY
PRKCB	Protein Kinase C Beta	Protein Coding	P05771	58	GC16P081181	1.72137	https://www.genecards.org/cgi-bin/carddisp.pl?gene=PRKCB
UCN3	Urocortin 3	Protein Coding	Q969E3	43	GC10P005364	1.7197	https://www.genecards.org/cgi-bin/carddisp.pl?gene=UCN3
DLEU2	Deleted In Lymphocytic Leukemia 2	RNA Gene		30	GC13M049913	1.70842	https://www.genecards.org/cgi-bin/carddisp.pl?gene=DLEU2
VCP	Valosin Containing Protein	Protein Coding	P55072	58	GC09M035085	1.7078	https://www.genecards.org/cgi-bin/carddisp.pl?gene=VCP
DNMT3A	DNA Methyltransferase 3 Alpha	Protein Coding	Q9Y6K1	60	GC02M025228	1.70764	https://www.genecards.org/cgi-bin/carddisp.pl?gene=DNMT3A
NEK6	NIMA Related Kinase 6	Protein Coding	Q9HC98	44	GC09P124704	1.70764	https://www.genecards.org/cgi-bin/carddisp.pl?gene=NEK6
PRKACB	Protein Kinase CAMP-Activated Catalytic Subunit Beta	Protein Coding	P22694	57	GC01P084078	1.70641	https://www.genecards.org/cgi-bin/carddisp.pl?gene=PRKACB
IRF2BP2	Interferon Regulatory Factor 2 Binding Protein 2	Protein Coding	Q7Z5L9	44	GC01M234604	1.70586	https://www.genecards.org/cgi-bin/carddisp.pl?gene=IRF2BP2
REST	RE1 Silencing Transcription Factor	Protein Coding	Q13127	52	GC04P056907	1.70386	https://www.genecards.org/cgi-bin/carddisp.pl?gene=REST
PDCD7	Programmed Cell Death 7	Protein Coding	Q8N8D1	37	GC15M065117	1.70386	https://www.genecards.org/cgi-bin/carddisp.pl?gene=PDCD7
TLR9	Toll Like Receptor 9	Protein Coding	Q9NR96	54	GC03M053878	1.70321	https://www.genecards.org/cgi-bin/carddisp.pl?gene=TLR9
HES1	Hes Family BHLH Transcription Factor 1	Protein Coding	Q14469	53	GC03P194136	1.70321	https://www.genecards.org/cgi-bin/carddisp.pl?gene=HES1
UGT2B7	UDP Glucuronosyltransferase Family 2 Member B7	Protein Coding	P16662	51	GC04P069051	1.70321	https://www.genecards.org/cgi-bin/carddisp.pl?gene=UGT2B7
FGFR1	Fibroblast Growth Factor Receptor 1	Protein Coding	P11362	63	GC08M038400	1.70163	https://www.genecards.org/cgi-bin/carddisp.pl?gene=FGFR1
HAS3	Hyaluronan Synthase 3	Protein Coding	O00219	50	GC16P069083	1.69986	https://www.genecards.org/cgi-bin/carddisp.pl?gene=HAS3
GRIN1	Glutamate Ionotropic Receptor NMDA Type Subunit 1	Protein Coding	Q05586	59	GC09P137138	1.69534	https://www.genecards.org/cgi-bin/carddisp.pl?gene=GRIN1
THRB	Thyroid Hormone Receptor Beta	Protein Coding	P10828	58	GC03M024117	1.68998	https://www.genecards.org/cgi-bin/carddisp.pl?gene=THRB
SSTR5	Somatostatin Receptor 5	Protein Coding	P35346	51	GC16P080180	1.68909	https://www.genecards.org/cgi-bin/carddisp.pl?gene=SSTR5
KAT2A	Lysine Acetyltransferase 2A	Protein Coding	Q92830	56	GC17M042113	1.68402	https://www.genecards.org/cgi-bin/carddisp.pl?gene=KAT2A
NCL	Nucleolin	Protein Coding	P19338	53	GC02M231453	1.68402	https://www.genecards.org/cgi-bin/carddisp.pl?gene=NCL
BCOR	BCL6 Corepressor	Protein Coding	Q6W2J9	51	GC0XM040049	1.68265	https://www.genecards.org/cgi-bin/carddisp.pl?gene=BCOR
ARID5B	AT-Rich Interaction Domain 5B	Protein Coding	Q14865	48	GC10P061901	1.68265	https://www.genecards.org/cgi-bin/carddisp.pl?gene=ARID5B
ARID3B	AT-Rich Interaction Domain 3B	Protein Coding	Q8IVW6	46	GC15P074541	1.68265	https://www.genecards.org/cgi-bin/carddisp.pl?gene=ARID3B
GSE1	Gse1 Coiled-Coil Protein	Protein Coding	Q14687	45	GC16P093826	1.68265	https://www.genecards.org/cgi-bin/carddisp.pl?gene=GSE1
MIR15B	MicroRNA 15b	RNA Gene		27	GC03P160404	1.68265	https://www.genecards.org/cgi-bin/carddisp.pl?gene=MIR15B
HTR3A	5-Hydroxytryptamine Receptor 3A	Protein Coding	P46098	54	GC11P113975	1.68256	https://www.genecards.org/cgi-bin/carddisp.pl?gene=HTR3A
LMOD1	Leiomodin 1	Protein Coding	P29536	49	GC01M201896	1.68256	https://www.genecards.org/cgi-bin/carddisp.pl?gene=LMOD1
GTF2H2	General Transcription Factor IIH Subunit 2	Protein Coding	Q13888	45	GC05M078330	1.68211	https://www.genecards.org/cgi-bin/carddisp.pl?gene=GTF2H2
PSORS1C3	Psoriasis Susceptibility 1 Candidate 3	RNA Gene		26	GC06M093730	1.68004	https://www.genecards.org/cgi-bin/carddisp.pl?gene=PSORS1C3
GAP43	Growth Associated Protein 43	Protein Coding	P17677	52	GC03P115623	1.67701	https://www.genecards.org/cgi-bin/carddisp.pl?gene=GAP43
ACVR1	Activin A Receptor Type 1	Protein Coding	Q04771	60	GC02M157736	1.67478	https://www.genecards.org/cgi-bin/carddisp.pl?gene=ACVR1
PSMC3IP	PSMC3 Interacting Protein	Protein Coding	Q9P2W1	48	GC17M042572	1.67403	https://www.genecards.org/cgi-bin/carddisp.pl?gene=PSMC3IP
HSD11B1L	Hydroxysteroid 11-Beta Dehydrogenase 1 Like	Protein Coding	Q7Z5J1	35	GC19P005680	1.67403	https://www.genecards.org/cgi-bin/carddisp.pl?gene=HSD11B1L
WEE1	WEE1 G2 Checkpoint Kinase	Protein Coding	P30291	56	GC11P009573	1.67304	https://www.genecards.org/cgi-bin/carddisp.pl?gene=WEE1
RORC	RAR Related Orphan Receptor C	Protein Coding	P51449	52	GC01M151806	1.67304	https://www.genecards.org/cgi-bin/carddisp.pl?gene=RORC
EGR2	Early Growth Response 2	Protein Coding	P11161	53	GC10M062811	1.6704	https://www.genecards.org/cgi-bin/carddisp.pl?gene=EGR2
GRP	Gastrin Releasing Peptide	Protein Coding	P07492	50	GC18P059220	1.6704	https://www.genecards.org/cgi-bin/carddisp.pl?gene=GRP
CNTF	Ciliary Neurotrophic Factor	Protein Coding	P26441	51	GC11P058622	1.66994	https://www.genecards.org/cgi-bin/carddisp.pl?gene=CNTF
SLC6A4	Solute Carrier Family 6 Member 4	Protein Coding	P31645	57	GC17M030194	1.66958	https://www.genecards.org/cgi-bin/carddisp.pl?gene=SLC6A4
HCCAT5	Hepatocellular Carcinoma Associated Transcript 5	RNA Gene		23	GC16P073092	1.66793	https://www.genecards.org/cgi-bin/carddisp.pl?gene=HCCAT5
SOCS3	Suppressor Of Cytokine Signaling 3	Protein Coding	O14543	52	GC17M078356	1.65544	https://www.genecards.org/cgi-bin/carddisp.pl?gene=SOCS3
DSP	Desmoplakin	Protein Coding	P15924	59	GC06P007541	1.65541	https://www.genecards.org/cgi-bin/carddisp.pl?gene=DSP
SERPINB2	Serpin Family B Member 2	Protein Coding	P05120	53	GC18P063871	1.65541	https://www.genecards.org/cgi-bin/carddisp.pl?gene=SERPINB2
SLC10A2	Solute Carrier Family 10 Member 2	Protein Coding	Q12908	51	GC13M103043	1.65541	https://www.genecards.org/cgi-bin/carddisp.pl?gene=SLC10A2
NR1D1	Nuclear Receptor Subfamily 1 Group D Member 1	Protein Coding	P20393	54	GC17M040092	1.65479	https://www.genecards.org/cgi-bin/carddisp.pl?gene=NR1D1
FLG	Filaggrin	Protein Coding	P20930	51	GC01M160856	1.65479	https://www.genecards.org/cgi-bin/carddisp.pl?gene=FLG
SMAD2	SMAD Family Member 2	Protein Coding	Q15796	60	GC18M047809	1.65464	https://www.genecards.org/cgi-bin/carddisp.pl?gene=SMAD2
PAPPA	Pappalysin 1	Protein Coding	Q13219	51	GC09P124390	1.65464	https://www.genecards.org/cgi-bin/carddisp.pl?gene=PAPPA
FYN	FYN Proto-Oncogene, Src Family Tyrosine Kinase	Protein Coding	P06241	56	GC06M111660	1.65394	https://www.genecards.org/cgi-bin/carddisp.pl?gene=FYN
SLC2A5	Solute Carrier Family 2 Member 5	Protein Coding	P22732	51	GC01M014456	1.65106	https://www.genecards.org/cgi-bin/carddisp.pl?gene=SLC2A5
BMP1	Bone Morphogenetic Protein 1	Protein Coding	P13497	57	GC08P022165	1.64862	https://www.genecards.org/cgi-bin/carddisp.pl?gene=BMP1
BMP15	Bone Morphogenetic Protein 15	Protein Coding	O95972	51	GC0XP050910	1.64862	https://www.genecards.org/cgi-bin/carddisp.pl?gene=BMP15
BMP5	Bone Morphogenetic Protein 5	Protein Coding	P22003	51	GC06M055753	1.64862	https://www.genecards.org/cgi-bin/carddisp.pl?gene=BMP5
IL24	Interleukin 24	Protein Coding	Q13007	50	GC01P206897	1.64862	https://www.genecards.org/cgi-bin/carddisp.pl?gene=IL24
IL19	Interleukin 19	Protein Coding	Q9UHD0	48	GC01P206770	1.64862	https://www.genecards.org/cgi-bin/carddisp.pl?gene=IL19
BMP10	Bone Morphogenetic Protein 10	Protein Coding	O95393	47	GC02M068865	1.64862	https://www.genecards.org/cgi-bin/carddisp.pl?gene=BMP10
BMP8B	Bone Morphogenetic Protein 8b	Protein Coding	P34820	47	GC01M039757	1.64862	https://www.genecards.org/cgi-bin/carddisp.pl?gene=BMP8B
IL20	Interleukin 20	Protein Coding	Q9NYY1	47	GC01P206866	1.64862	https://www.genecards.org/cgi-bin/carddisp.pl?gene=IL20
CCL25	C-C Motif Chemokine Ligand 25	Protein Coding	O15444	45	GC19P008052	1.64862	https://www.genecards.org/cgi-bin/carddisp.pl?gene=CCL25
IL26	Interleukin 26	Protein Coding	Q9NPH9	45	GC12M068201	1.64862	https://www.genecards.org/cgi-bin/carddisp.pl?gene=IL26
CCL16	C-C Motif Chemokine Ligand 16	Protein Coding	O15467	42	GC17M035976	1.64862	https://www.genecards.org/cgi-bin/carddisp.pl?gene=CCL16
CCL23	C-C Motif Chemokine Ligand 23	Protein Coding	P55773	41	GC17M036013	1.64862	https://www.genecards.org/cgi-bin/carddisp.pl?gene=CCL23
CCL14	C-C Motif Chemokine Ligand 14	Protein Coding	Q16627	40	GC17M076678	1.64862	https://www.genecards.org/cgi-bin/carddisp.pl?gene=CCL14
CCL15	C-C Motif Chemokine Ligand 15	Protein Coding	Q16663	38	GC17M035996	1.64862	https://www.genecards.org/cgi-bin/carddisp.pl?gene=CCL15
CCL3L1	C-C Motif Chemokine Ligand 3 Like 1	Protein Coding	P16619	35	GC17Mj00250	1.64862	https://www.genecards.org/cgi-bin/carddisp.pl?gene=CCL3L1
PIAS3	Protein Inhibitor Of Activated STAT 3	Protein Coding	Q9Y6X2	50	GC01M145848	1.64607	https://www.genecards.org/cgi-bin/carddisp.pl?gene=PIAS3
NF2	NF2, Moesin-Ezrin-Radixin Like (MERLIN) Tumor Suppressor	Protein Coding	P35240	58	GC22P029603	1.64411	https://www.genecards.org/cgi-bin/carddisp.pl?gene=NF2
BAP1	BRCA1 Associated Protein 1	Protein Coding	Q92560	56	GC03M052401	1.64411	https://www.genecards.org/cgi-bin/carddisp.pl?gene=BAP1
ROBO1	Roundabout Guidance Receptor 1	Protein Coding	Q9Y6N7	53	GC03M078597	1.64411	https://www.genecards.org/cgi-bin/carddisp.pl?gene=ROBO1
SUFU	SUFU Negative Regulator Of Hedgehog Signaling	Protein Coding	Q9UMX1	52	GC10P109844	1.64411	https://www.genecards.org/cgi-bin/carddisp.pl?gene=SUFU
GATB	Glutamyl-TRNA Amidotransferase Subunit B	Protein Coding	O75879	49	GC04M151670	1.64411	https://www.genecards.org/cgi-bin/carddisp.pl?gene=GATB
TRAF7	TNF Receptor Associated Factor 7	Protein Coding	Q6Q0C0	48	GC16P080439	1.64411	https://www.genecards.org/cgi-bin/carddisp.pl?gene=TRAF7
GATC	Glutamyl-TRNA Amidotransferase Subunit C	Protein Coding	O43716	44	GC12P120446	1.64411	https://www.genecards.org/cgi-bin/carddisp.pl?gene=GATC
CD19	CD19 Molecule	Protein Coding	P15391	60	GC16P081418	1.64338	https://www.genecards.org/cgi-bin/carddisp.pl?gene=CD19
GUCY2D	Guanylate Cyclase 2D, Retinal	Protein Coding	Q02846	54	GC17P008002	1.64338	https://www.genecards.org/cgi-bin/carddisp.pl?gene=GUCY2D
ESD	Esterase D	Protein Coding	P10768	52	GC13M046771	1.64338	https://www.genecards.org/cgi-bin/carddisp.pl?gene=ESD
GCA	Grancalcin	Protein Coding	P28676	43	GC02P162318	1.64338	https://www.genecards.org/cgi-bin/carddisp.pl?gene=GCA
ADORA2A	Adenosine A2a Receptor	Protein Coding	P29274	55	GC22P024417	1.64212	https://www.genecards.org/cgi-bin/carddisp.pl?gene=ADORA2A
ODC1	Ornithine Decarboxylase 1	Protein Coding	P11926	57	GC02M010432	1.63433	https://www.genecards.org/cgi-bin/carddisp.pl?gene=ODC1
NF1	Neurofibromin 1	Protein Coding	P21359	56	GC17P031094	1.63433	https://www.genecards.org/cgi-bin/carddisp.pl?gene=NF1
TRIM28	Tripartite Motif Containing 28	Protein Coding	Q13263	52	GC19P058544	1.63433	https://www.genecards.org/cgi-bin/carddisp.pl?gene=TRIM28
HCRTR1	Hypocretin Receptor 1	Protein Coding	O43613	51	GC01P031617	1.63433	https://www.genecards.org/cgi-bin/carddisp.pl?gene=HCRTR1
SIN3A	SIN3 Transcription Regulator Family Member A	Protein Coding	Q96ST3	54	GC15M075369	1.63312	https://www.genecards.org/cgi-bin/carddisp.pl?gene=SIN3A
POLR2B	RNA Polymerase II Subunit B	Protein Coding	P30876	50	GC04P056977	1.63312	https://www.genecards.org/cgi-bin/carddisp.pl?gene=POLR2B
SUMO2	Small Ubiquitin Like Modifier 2	Protein Coding	P61956	44	GC17M075165	1.63312	https://www.genecards.org/cgi-bin/carddisp.pl?gene=SUMO2
GFAP	Glial Fibrillary Acidic Protein	Protein Coding	P14136	57	GC17M077883	1.6322	https://www.genecards.org/cgi-bin/carddisp.pl?gene=GFAP
ADORA1	Adenosine A1 Receptor	Protein Coding	P30542	56	GC01P203090	1.6322	https://www.genecards.org/cgi-bin/carddisp.pl?gene=ADORA1
TGIF1	TGFB Induced Factor Homeobox 1	Protein Coding	Q15583	55	GC18P003411	1.6322	https://www.genecards.org/cgi-bin/carddisp.pl?gene=TGIF1
ADAMTSL1	ADAMTS Like 1	Protein Coding	Q8N6G6	50	GC09P017906	1.6322	https://www.genecards.org/cgi-bin/carddisp.pl?gene=ADAMTSL1
NUP214	Nucleoporin 214	Protein Coding	P35658	52	GC09P131125	1.62948	https://www.genecards.org/cgi-bin/carddisp.pl?gene=NUP214
HOXB1	Homeobox B1	Protein Coding	P14653	50	GC17M048528	1.62948	https://www.genecards.org/cgi-bin/carddisp.pl?gene=HOXB1
HRAS	HRas Proto-Oncogene, GTPase	Protein Coding	P01112	61	GC11M011817	1.62432	https://www.genecards.org/cgi-bin/carddisp.pl?gene=HRAS
CFD	Complement Factor D	Protein Coding	P00746	53	GC19P000859	1.62294	https://www.genecards.org/cgi-bin/carddisp.pl?gene=CFD
NOTCH4	Notch Receptor 4	Protein Coding	Q99466	55	GC06M093816	1.62115	https://www.genecards.org/cgi-bin/carddisp.pl?gene=NOTCH4
MAFB	MAF BZIP Transcription Factor B	Protein Coding	Q9Y5Q3	52	GC20M040685	1.62115	https://www.genecards.org/cgi-bin/carddisp.pl?gene=MAFB
CREG1	Cellular Repressor Of E1A Stimulated Genes 1	Protein Coding	O75629	44	GC01M167498	1.62115	https://www.genecards.org/cgi-bin/carddisp.pl?gene=CREG1
NONO	Non-POU Domain Containing Octamer Binding	Protein Coding	Q15233	53	GC0XP071259	1.61891	https://www.genecards.org/cgi-bin/carddisp.pl?gene=NONO
ACSL4	Acyl-CoA Synthetase Long Chain Family Member 4	Protein Coding	O60488	53	GC0XM109624	1.61689	https://www.genecards.org/cgi-bin/carddisp.pl?gene=ACSL4
SLC3A2	Solute Carrier Family 3 Member 2	Protein Coding	P08195	51	GC11P062856	1.61689	https://www.genecards.org/cgi-bin/carddisp.pl?gene=SLC3A2
NCOA6	Nuclear Receptor Coactivator 6	Protein Coding	Q14686	49	GC20M035799	1.61689	https://www.genecards.org/cgi-bin/carddisp.pl?gene=NCOA6
ORM1	Orosomucoid 1	Protein Coding	P02763	47	GC09P114323	1.61686	https://www.genecards.org/cgi-bin/carddisp.pl?gene=ORM1
ORM2	Orosomucoid 2	Protein Coding	P19652	46	GC09P114329	1.61686	https://www.genecards.org/cgi-bin/carddisp.pl?gene=ORM2
SCARB1	Scavenger Receptor Class B Member 1	Protein Coding	Q8WTV0	56	GC12M124776	1.61618	https://www.genecards.org/cgi-bin/carddisp.pl?gene=SCARB1
CD83	CD83 Molecule	Protein Coding	Q01151	49	GC06P014117	1.61613	https://www.genecards.org/cgi-bin/carddisp.pl?gene=CD83
LTF	Lactotransferrin	Protein Coding	P02788	54	GC03M046435	1.61553	https://www.genecards.org/cgi-bin/carddisp.pl?gene=LTF
SMAD4	SMAD Family Member 4	Protein Coding	Q13485	61	GC18P051028	1.61338	https://www.genecards.org/cgi-bin/carddisp.pl?gene=SMAD4
MUC1	Mucin 1, Cell Surface Associated	Protein Coding	P15941	56	GC01M155185	1.60882	https://www.genecards.org/cgi-bin/carddisp.pl?gene=MUC1
MIR133B	MicroRNA 133b	RNA Gene		29	GC06P052148	1.60842	https://www.genecards.org/cgi-bin/carddisp.pl?gene=MIR133B
TIMP3	TIMP Metallopeptidase Inhibitor 3	Protein Coding	P35625	52	GC22P070427	1.60695	https://www.genecards.org/cgi-bin/carddisp.pl?gene=TIMP3
GAST	Gastrin	Protein Coding	P01350	48	GC17P041712	1.60695	https://www.genecards.org/cgi-bin/carddisp.pl?gene=GAST
GOT1	Glutamic-Oxaloacetic Transaminase 1	Protein Coding	P17174	53	GC10M099396	1.60534	https://www.genecards.org/cgi-bin/carddisp.pl?gene=GOT1
LGALS3BP	Galectin 3 Binding Protein	Protein Coding	Q08380	50	GC17M078971	1.60343	https://www.genecards.org/cgi-bin/carddisp.pl?gene=LGALS3BP
CLDN5	Claudin 5	Protein Coding	O00501	48	GC22M019523	1.60083	https://www.genecards.org/cgi-bin/carddisp.pl?gene=CLDN5
S100A10	S100 Calcium Binding Protein A10	Protein Coding	P60903	48	GC01M160848	1.59878	https://www.genecards.org/cgi-bin/carddisp.pl?gene=S100A10
CYB5R4	Cytochrome B5 Reductase 4	Protein Coding	Q7L1T6	47	GC06P083859	1.59871	https://www.genecards.org/cgi-bin/carddisp.pl?gene=CYB5R4
PYCR1	Pyrroline-5-Carboxylate Reductase 1	Protein Coding	P32322	53	GC17M081932	1.59864	https://www.genecards.org/cgi-bin/carddisp.pl?gene=PYCR1
ACADSB	Acyl-CoA Dehydrogenase Short/Branched Chain	Protein Coding	P45954	52	GC10P123008	1.59864	https://www.genecards.org/cgi-bin/carddisp.pl?gene=ACADSB
ADH6	Alcohol Dehydrogenase 6 (Class V)	Protein Coding	P28332	47	GC04M099202	1.59765	https://www.genecards.org/cgi-bin/carddisp.pl?gene=ADH6
AGTR2	Angiotensin II Receptor Type 2	Protein Coding	P50052	52	GC0XP116170	1.59512	https://www.genecards.org/cgi-bin/carddisp.pl?gene=AGTR2
IL6ST	Interleukin 6 Cytokine Family Signal Transducer	Protein Coding	P40189	59	GC05M055935	1.58953	https://www.genecards.org/cgi-bin/carddisp.pl?gene=IL6ST
FOXP2	Forkhead Box P2	Protein Coding	O15409	53	GC07P114086	1.58813	https://www.genecards.org/cgi-bin/carddisp.pl?gene=FOXP2
CALML5	Calmodulin Like 5	Protein Coding	Q9NZT1	46	GC10M005498	1.58558	https://www.genecards.org/cgi-bin/carddisp.pl?gene=CALML5
CNC2	Carney Complex Type 2, Multiple Neoplasia And Lentiginosis	Genetic Locus		9	GC02U990267	1.58558	https://www.genecards.org/cgi-bin/carddisp.pl?gene=CNC2
THPO	Thrombopoietin	Protein Coding	P40225	52	GC03M184371	1.58535	https://www.genecards.org/cgi-bin/carddisp.pl?gene=THPO
NDRG1	N-Myc Downstream Regulated 1	Protein Coding	Q92597	54	GC08M133237	1.58469	https://www.genecards.org/cgi-bin/carddisp.pl?gene=NDRG1
MAP2K7	Mitogen-Activated Protein Kinase Kinase 7	Protein Coding	O14733	55	GC19P007903	1.58335	https://www.genecards.org/cgi-bin/carddisp.pl?gene=MAP2K7
TRAF2	TNF Receptor Associated Factor 2	Protein Coding	Q12933	54	GC09P136881	1.57944	https://www.genecards.org/cgi-bin/carddisp.pl?gene=TRAF2
H1-0	H1.0 Linker Histone	Protein Coding	P07305	47	GC22P070550	1.57944	https://www.genecards.org/cgi-bin/carddisp.pl?gene=H1-0
MIR142	MicroRNA 142	RNA Gene		29	GC17M058331	1.57944	https://www.genecards.org/cgi-bin/carddisp.pl?gene=MIR142
DUSP19	Dual Specificity Phosphatase 19	Protein Coding	Q8WTR2	45	GC02P183078	1.57903	https://www.genecards.org/cgi-bin/carddisp.pl?gene=DUSP19
VEGFC	Vascular Endothelial Growth Factor C	Protein Coding	P49767	55	GC04M176683	1.57849	https://www.genecards.org/cgi-bin/carddisp.pl?gene=VEGFC
ALOX12	Arachidonate 12-Lipoxygenase, 12S Type	Protein Coding	P18054	53	GC17P111131	1.57849	https://www.genecards.org/cgi-bin/carddisp.pl?gene=ALOX12
PDE8B	Phosphodiesterase 8B	Protein Coding	O95263	54	GC05P077946	1.57345	https://www.genecards.org/cgi-bin/carddisp.pl?gene=PDE8B
PDE11A	Phosphodiesterase 11A	Protein Coding	Q9HCR9	53	GC02M177624	1.57345	https://www.genecards.org/cgi-bin/carddisp.pl?gene=PDE11A
NELFE	Negative Elongation Factor Complex Member E	Protein Coding	P18615	42	GC06M031952	1.57216	https://www.genecards.org/cgi-bin/carddisp.pl?gene=NELFE
CASP2	Caspase 2	Protein Coding	P42575	55	GC07P157914	1.57141	https://www.genecards.org/cgi-bin/carddisp.pl?gene=CASP2
LTA4H	Leukotriene A4 Hydrolase	Protein Coding	P09960	53	GC12M096000	1.57129	https://www.genecards.org/cgi-bin/carddisp.pl?gene=LTA4H
TRA-TGC7-1	TRNA-Ala (Anticodon TGC) 7-1	RNA Gene		14	GC06M093612	1.5706	https://www.genecards.org/cgi-bin/carddisp.pl?gene=TRA-TGC7-1
TCF7L2	Transcription Factor 7 Like 2	Protein Coding	Q9NQB0	54	GC10P112950	1.57049	https://www.genecards.org/cgi-bin/carddisp.pl?gene=TCF7L2
PIAS2	Protein Inhibitor Of Activated STAT 2	Protein Coding	O75928	47	GC18M046808	1.57049	https://www.genecards.org/cgi-bin/carddisp.pl?gene=PIAS2
CCND2	Cyclin D2	Protein Coding	P30279	57	GC12P038923	1.56814	https://www.genecards.org/cgi-bin/carddisp.pl?gene=CCND2
RAN	RAN, Member RAS Oncogene Family	Protein Coding	P62826	52	GC12P133472	1.56809	https://www.genecards.org/cgi-bin/carddisp.pl?gene=RAN
CXCL13	C-X-C Motif Chemokine Ligand 13	Protein Coding	O43927	49	GC04P077511	1.5667	https://www.genecards.org/cgi-bin/carddisp.pl?gene=CXCL13
TRIM24	Tripartite Motif Containing 24	Protein Coding	O15164	54	GC07P138460	1.56652	https://www.genecards.org/cgi-bin/carddisp.pl?gene=TRIM24
SNW1	SNW Domain Containing 1	Protein Coding	Q13573	48	GC14M077717	1.56596	https://www.genecards.org/cgi-bin/carddisp.pl?gene=SNW1
KPNA2	Karyopherin Subunit Alpha 2	Protein Coding	P52292	53	GC17P068035	1.56575	https://www.genecards.org/cgi-bin/carddisp.pl?gene=KPNA2
TBXT	T-Box Transcription Factor T	Protein Coding	O15178	53	GC06M166158	1.55915	https://www.genecards.org/cgi-bin/carddisp.pl?gene=TBXT
POU2F2	POU Class 2 Homeobox 2	Protein Coding	P09086	49	GC19M042086	1.55915	https://www.genecards.org/cgi-bin/carddisp.pl?gene=POU2F2
CCNA2	Cyclin A2	Protein Coding	P20248	53	GC04M121816	1.55592	https://www.genecards.org/cgi-bin/carddisp.pl?gene=CCNA2
KCNJ2	Potassium Inwardly Rectifying Channel Subfamily J Member 2	Protein Coding	P63252	56	GC17P070168	1.55316	https://www.genecards.org/cgi-bin/carddisp.pl?gene=KCNJ2
YWHAB	Tyrosine 3-Monooxygenase/Tryptophan 5-Monooxygenase Activation Protein Beta	Protein Coding	P31946	55	GC20P044885	1.55316	https://www.genecards.org/cgi-bin/carddisp.pl?gene=YWHAB
MIR216A	MicroRNA 216a	RNA Gene		27	GC02M055988	1.55316	https://www.genecards.org/cgi-bin/carddisp.pl?gene=MIR216A
CYP2D6	Cytochrome P450 Family 2 Subfamily D Member 6	Protein Coding	P10635	56	GC22M042126	1.55215	https://www.genecards.org/cgi-bin/carddisp.pl?gene=CYP2D6
CABLES1	Cdk5 And Abl Enzyme Substrate 1	Protein Coding	Q8TDN4	46	GC18P023134	1.54799	https://www.genecards.org/cgi-bin/carddisp.pl?gene=CABLES1
CDH1	Cadherin 1	Protein Coding	P12830	58	GC16P068737	1.54734	https://www.genecards.org/cgi-bin/carddisp.pl?gene=CDH1
FGF1	Fibroblast Growth Factor 1	Protein Coding	P05230	56	GC05M142555	1.54734	https://www.genecards.org/cgi-bin/carddisp.pl?gene=FGF1
PLCG1	Phospholipase C Gamma 1	Protein Coding	P19174	56	GC20P041136	1.54734	https://www.genecards.org/cgi-bin/carddisp.pl?gene=PLCG1
SOX9	SRY-Box Transcription Factor 9	Protein Coding	P48436	54	GC17P072121	1.54734	https://www.genecards.org/cgi-bin/carddisp.pl?gene=SOX9
CPOX	Coproporphyrinogen Oxidase	Protein Coding	P36551	53	GC03M098576	1.54734	https://www.genecards.org/cgi-bin/carddisp.pl?gene=CPOX
ITGA1	Integrin Subunit Alpha 1	Protein Coding	P56199	53	GC05P052788	1.54734	https://www.genecards.org/cgi-bin/carddisp.pl?gene=ITGA1
CDH17	Cadherin 17	Protein Coding	Q12864	51	GC08M094127	1.54734	https://www.genecards.org/cgi-bin/carddisp.pl?gene=CDH17
ENPEP	Glutamyl Aminopeptidase	Protein Coding	Q07075	55	GC04P110365	1.54524	https://www.genecards.org/cgi-bin/carddisp.pl?gene=ENPEP
PRKCD	Protein Kinase C Delta	Protein Coding	Q05655	60	GC03P053156	1.54241	https://www.genecards.org/cgi-bin/carddisp.pl?gene=PRKCD
CGB5	Chorionic Gonadotropin Subunit Beta 5	Protein Coding	P0DN86	38	GC19P049043	1.5403	https://www.genecards.org/cgi-bin/carddisp.pl?gene=CGB5
MIR182	MicroRNA 182	RNA Gene		28	GC07M129770	1.53755	https://www.genecards.org/cgi-bin/carddisp.pl?gene=MIR182
SOCS1	Suppressor Of Cytokine Signaling 1	Protein Coding	O15524	54	GC16M020752	1.53544	https://www.genecards.org/cgi-bin/carddisp.pl?gene=SOCS1
SERPINH1	Serpin Family H Member 1	Protein Coding	P50454	55	GC11P075562	1.5349	https://www.genecards.org/cgi-bin/carddisp.pl?gene=SERPINH1
ALDH18A1	Aldehyde Dehydrogenase 18 Family Member A1	Protein Coding	P54886	54	GC10M095605	1.5349	https://www.genecards.org/cgi-bin/carddisp.pl?gene=ALDH18A1
SLC37A4	Solute Carrier Family 37 Member 4	Protein Coding	O43826	51	GC11M126542	1.5349	https://www.genecards.org/cgi-bin/carddisp.pl?gene=SLC37A4
MIR29A	MicroRNA 29a	RNA Gene		29	GC07M130876	1.5349	https://www.genecards.org/cgi-bin/carddisp.pl?gene=MIR29A
LHCGR	Luteinizing Hormone/Choriogonadotropin Receptor	Protein Coding	P22888	55	GC02M048686	1.53463	https://www.genecards.org/cgi-bin/carddisp.pl?gene=LHCGR
TCF4	Transcription Factor 4	Protein Coding	P15884	56	GC18M055222	1.53406	https://www.genecards.org/cgi-bin/carddisp.pl?gene=TCF4
PLN	Phospholamban	Protein Coding	P26678	53	GC06P118548	1.53406	https://www.genecards.org/cgi-bin/carddisp.pl?gene=PLN
MAPK15	Mitogen-Activated Protein Kinase 15	Protein Coding	Q8TD08	41	GC08P143716	1.53406	https://www.genecards.org/cgi-bin/carddisp.pl?gene=MAPK15
CASP10	Caspase 10	Protein Coding	Q92851	56	GC02P201182	1.53382	https://www.genecards.org/cgi-bin/carddisp.pl?gene=CASP10
GLUD1	Glutamate Dehydrogenase 1	Protein Coding	P00367	59	GC10M087050	1.53367	https://www.genecards.org/cgi-bin/carddisp.pl?gene=GLUD1
FST	Follistatin	Protein Coding	P19883	57	GC05P053480	1.53367	https://www.genecards.org/cgi-bin/carddisp.pl?gene=FST
CYBA	Cytochrome B-245 Alpha Chain	Protein Coding	P13498	55	GC16M088643	1.53367	https://www.genecards.org/cgi-bin/carddisp.pl?gene=CYBA
BAD	BCL2 Associated Agonist Of Cell Death	Protein Coding	Q92934	53	GC11M125317	1.53367	https://www.genecards.org/cgi-bin/carddisp.pl?gene=BAD
MAP2	Microtubule Associated Protein 2	Protein Coding	P11137	53	GC02P209424	1.53367	https://www.genecards.org/cgi-bin/carddisp.pl?gene=MAP2
CYP21A1P	Cytochrome P450 Family 21 Subfamily A Member 1, Pseudogene	Pseudogene		22	GC06P032005	1.53277	https://www.genecards.org/cgi-bin/carddisp.pl?gene=CYP21A1P
H2BC11	H2B Clustered Histone 11	Protein Coding	P06899	39	GC06M093470	1.52783	https://www.genecards.org/cgi-bin/carddisp.pl?gene=H2BC11
ZKSCAN4	Zinc Finger With KRAB And SCAN Domains 4	Protein Coding	Q969J2	38	GC06M093559	1.52783	https://www.genecards.org/cgi-bin/carddisp.pl?gene=ZKSCAN4
CDK7	Cyclin Dependent Kinase 7	Protein Coding	P50613	54	GC05P077503	1.52619	https://www.genecards.org/cgi-bin/carddisp.pl?gene=CDK7
PHB1	Prohibitin 1	Protein Coding	P35232	54	GC17M078189	1.52439	https://www.genecards.org/cgi-bin/carddisp.pl?gene=PHB1
SAT1	Spermidine/Spermine N1-Acetyltransferase 1	Protein Coding	P21673	54	GC0XP023784	1.51807	https://www.genecards.org/cgi-bin/carddisp.pl?gene=SAT1
ZBTB16	Zinc Finger And BTB Domain Containing 16	Protein Coding	Q05516	52	GC11P114059	1.51732	https://www.genecards.org/cgi-bin/carddisp.pl?gene=ZBTB16
COMP	Cartilage Oligomeric Matrix Protein	Protein Coding	P49747	55	GC19M092422	1.51583	https://www.genecards.org/cgi-bin/carddisp.pl?gene=COMP
TRAP1	TNF Receptor Associated Protein 1	Protein Coding	Q12931	49	GC16M020486	1.51571	https://www.genecards.org/cgi-bin/carddisp.pl?gene=TRAP1
PF4	Platelet Factor 4	Protein Coding	P02776	50	GC04M073980	1.51485	https://www.genecards.org/cgi-bin/carddisp.pl?gene=PF4
SMARCA5	SWI/SNF Related, Matrix Associated, Actin Dependent Regulator Of Chromatin, Subfamily A, Member 5	Protein Coding	O60264	50	GC04P143513	1.51485	https://www.genecards.org/cgi-bin/carddisp.pl?gene=SMARCA5
SERPINB9	Serpin Family B Member 9	Protein Coding	P50453	47	GC06M002887	1.51485	https://www.genecards.org/cgi-bin/carddisp.pl?gene=SERPINB9
KPNA1	Karyopherin Subunit Alpha 1	Protein Coding	P52294	51	GC03M122421	1.51433	https://www.genecards.org/cgi-bin/carddisp.pl?gene=KPNA1
ASH2L	ASH2 Like, Histone Lysine Methyltransferase Complex Subunit	Protein Coding	Q9UBL3	49	GC08P039850	1.51433	https://www.genecards.org/cgi-bin/carddisp.pl?gene=ASH2L
SGCB	Sarcoglycan Beta	Protein Coding	Q16585	49	GC04M052019	1.51433	https://www.genecards.org/cgi-bin/carddisp.pl?gene=SGCB
ERRFI1	ERBB Receptor Feedback Inhibitor 1	Protein Coding	Q9UJM3	43	GC01M008004	1.51433	https://www.genecards.org/cgi-bin/carddisp.pl?gene=ERRFI1
PAGR1	PAXIP1 Associated Glutamate Rich Protein 1	Protein Coding	Q9BTK6	40	GC16P081561	1.51433	https://www.genecards.org/cgi-bin/carddisp.pl?gene=PAGR1
CDK5R1	Cyclin Dependent Kinase 5 Regulatory Subunit 1	Protein Coding	Q15078	54	GC17P032486	1.51353	https://www.genecards.org/cgi-bin/carddisp.pl?gene=CDK5R1
MGAM	Maltase-Glucoamylase	Protein Coding	O43451	52	GC07P159421	1.51353	https://www.genecards.org/cgi-bin/carddisp.pl?gene=MGAM
CRMA	Cardiomyocyte Maturation Associated LncRNA	RNA Gene		21	GC20M062657	1.51173	https://www.genecards.org/cgi-bin/carddisp.pl?gene=CRMA
AXL	AXL Receptor Tyrosine Kinase	Protein Coding	P30530	60	GC19P041219	1.5102	https://www.genecards.org/cgi-bin/carddisp.pl?gene=AXL
ADA	Adenosine Deaminase	Protein Coding	P00813	60	GC20M044620	1.50975	https://www.genecards.org/cgi-bin/carddisp.pl?gene=ADA
CS	Citrate Synthase	Protein Coding	O75390	54	GC12M056271	1.50975	https://www.genecards.org/cgi-bin/carddisp.pl?gene=CS
ENO2	Enolase 2	Protein Coding	P09104	56	GC12P006913	1.50843	https://www.genecards.org/cgi-bin/carddisp.pl?gene=ENO2
GPX3	Glutathione Peroxidase 3	Protein Coding	P22352	50	GC05P152433	1.50843	https://www.genecards.org/cgi-bin/carddisp.pl?gene=GPX3
PPBP	Pro-Platelet Basic Protein	Protein Coding	P02775	52	GC04M073986	1.50487	https://www.genecards.org/cgi-bin/carddisp.pl?gene=PPBP
TPH2	Tryptophan Hydroxylase 2	Protein Coding	Q8IWU9	58	GC12P071938	1.50446	https://www.genecards.org/cgi-bin/carddisp.pl?gene=TPH2
PRKAA2	Protein Kinase AMP-Activated Catalytic Subunit Alpha 2	Protein Coding	P54646	58	GC01P056645	1.50202	https://www.genecards.org/cgi-bin/carddisp.pl?gene=PRKAA2
MAPK7	Mitogen-Activated Protein Kinase 7	Protein Coding	Q13164	56	GC17P111585	1.50186	https://www.genecards.org/cgi-bin/carddisp.pl?gene=MAPK7
CHID1	Chitinase Domain Containing 1	Protein Coding	Q9BWS9	40	GC11M000867	1.49727	https://www.genecards.org/cgi-bin/carddisp.pl?gene=CHID1
SCAF1	SR-Related CTD Associated Factor 1	Protein Coding	Q9H7N4	39	GC19P113443	1.49727	https://www.genecards.org/cgi-bin/carddisp.pl?gene=SCAF1
CANX	Calnexin	Protein Coding	P27824	54	GC05P179678	1.49542	https://www.genecards.org/cgi-bin/carddisp.pl?gene=CANX
JMJD1C	Jumonji Domain Containing 1C	Protein Coding	Q15652	50	GC10M063167	1.49542	https://www.genecards.org/cgi-bin/carddisp.pl?gene=JMJD1C
OSBP	Oxysterol Binding Protein	Protein Coding	P22059	48	GC11M125109	1.49542	https://www.genecards.org/cgi-bin/carddisp.pl?gene=OSBP
H4C1	H4 Clustered Histone 1	Protein Coding	P62805	41	GC06P134575	1.49542	https://www.genecards.org/cgi-bin/carddisp.pl?gene=H4C1
STS	Steroid Sulfatase	Protein Coding	P08842	55	GC0XP007146	1.495	https://www.genecards.org/cgi-bin/carddisp.pl?gene=STS
OCLN	Occludin	Protein Coding	Q16625	52	GC05P069492	1.495	https://www.genecards.org/cgi-bin/carddisp.pl?gene=OCLN
LOC111188152	CSF1R Promoter E1	Functional Element		3	GC05P152388	1.495	https://www.genecards.org/cgi-bin/carddisp.pl?gene=LOC111188152
SET	SET Nuclear Proto-Oncogene	Protein Coding	Q01105	51	GC09P141431	1.49015	https://www.genecards.org/cgi-bin/carddisp.pl?gene=SET
KDM1A	Lysine Demethylase 1A	Protein Coding	O60341	58	GC01P023019	1.48909	https://www.genecards.org/cgi-bin/carddisp.pl?gene=KDM1A
UCP2	Uncoupling Protein 2	Protein Coding	P55851	55	GC11M073974	1.48909	https://www.genecards.org/cgi-bin/carddisp.pl?gene=UCP2
CD3G	CD3 Gamma Subunit Of T-Cell Receptor Complex	Protein Coding	P09693	54	GC11P118344	1.4886	https://www.genecards.org/cgi-bin/carddisp.pl?gene=CD3G
NR1H3	Nuclear Receptor Subfamily 1 Group H Member 3	Protein Coding	Q13133	55	GC11P047248	1.48787	https://www.genecards.org/cgi-bin/carddisp.pl?gene=NR1H3
SDHB	Succinate Dehydrogenase Complex Iron Sulfur Subunit B	Protein Coding	P21912	57	GC01M019222	1.48706	https://www.genecards.org/cgi-bin/carddisp.pl?gene=SDHB
NLRP1	NLR Family Pyrin Domain Containing 1	Protein Coding	Q9C000	52	GC17M005499	1.48563	https://www.genecards.org/cgi-bin/carddisp.pl?gene=NLRP1
GCK	Glucokinase	Protein Coding	P35557	58	GC07M045340	1.48562	https://www.genecards.org/cgi-bin/carddisp.pl?gene=GCK
TPMT	Thiopurine S-Methyltransferase	Protein Coding	P51580	55	GC06M018128	1.48337	https://www.genecards.org/cgi-bin/carddisp.pl?gene=TPMT
PLCB1	Phospholipase C Beta 1	Protein Coding	Q9NQ66	56	GC20P008077	1.48228	https://www.genecards.org/cgi-bin/carddisp.pl?gene=PLCB1
HDAC5	Histone Deacetylase 5	Protein Coding	Q9UQL6	55	GC17M044076	1.48184	https://www.genecards.org/cgi-bin/carddisp.pl?gene=HDAC5
AMACR	Alpha-Methylacyl-CoA Racemase	Protein Coding	Q9UHK6	54	GC05M033986	1.48051	https://www.genecards.org/cgi-bin/carddisp.pl?gene=AMACR
ACP1	Acid Phosphatase 1	Protein Coding	P24666	52	GC02P000841	1.48051	https://www.genecards.org/cgi-bin/carddisp.pl?gene=ACP1
CYSLTR1	Cysteinyl Leukotriene Receptor 1	Protein Coding	Q9Y271	51	GC0XM078271	1.48051	https://www.genecards.org/cgi-bin/carddisp.pl?gene=CYSLTR1
CYB5R3	Cytochrome B5 Reductase 3	Protein Coding	P00387	54	GC22M077135	1.48044	https://www.genecards.org/cgi-bin/carddisp.pl?gene=CYB5R3
CYB5R1	Cytochrome B5 Reductase 1	Protein Coding	Q9UHQ9	50	GC01M202964	1.48044	https://www.genecards.org/cgi-bin/carddisp.pl?gene=CYB5R1
CYB5R2	Cytochrome B5 Reductase 2	Protein Coding	Q6BCY4	47	GC11M007665	1.48044	https://www.genecards.org/cgi-bin/carddisp.pl?gene=CYB5R2
THOP1	Thimet Oligopeptidase 1	Protein Coding	P52888	46	GC19P002785	1.48044	https://www.genecards.org/cgi-bin/carddisp.pl?gene=THOP1
MTG2	Mitochondrial Ribosome Associated GTPase 2	Protein Coding	Q9H4K7	43	GC20P062183	1.48044	https://www.genecards.org/cgi-bin/carddisp.pl?gene=MTG2
SORBS3	Sorbin And SH3 Domain Containing 3	Protein Coding	O60504	43	GC08P022544	1.48044	https://www.genecards.org/cgi-bin/carddisp.pl?gene=SORBS3
LINS1	Lines Homolog 1	Protein Coding	Q8NG48	40	GC15M148753	1.48044	https://www.genecards.org/cgi-bin/carddisp.pl?gene=LINS1
STX10	Syntaxin 10	Protein Coding	O60499	40	GC19M013144	1.48044	https://www.genecards.org/cgi-bin/carddisp.pl?gene=STX10
SNRNP27	Small Nuclear Ribonucleoprotein U4/U6.U5 Subunit 27	Protein Coding	Q8WVK2	39	GC02P069893	1.48044	https://www.genecards.org/cgi-bin/carddisp.pl?gene=SNRNP27
ARRDC1	Arrestin Domain Containing 1	Protein Coding	Q8N5I2	38	GC09P137605	1.48044	https://www.genecards.org/cgi-bin/carddisp.pl?gene=ARRDC1
CYB5RL	Cytochrome B5 Reductase Like	Protein Coding	Q6IPT4	38	GC01M054172	1.48044	https://www.genecards.org/cgi-bin/carddisp.pl?gene=CYB5RL
OR56B4	Olfactory Receptor Family 56 Subfamily B Member 4	Protein Coding	Q8NH76	35	GC11P006107	1.48044	https://www.genecards.org/cgi-bin/carddisp.pl?gene=OR56B4
TRIM49	Tripartite Motif Containing 49	Protein Coding	P0CI25	31	GC11M126015	1.48044	https://www.genecards.org/cgi-bin/carddisp.pl?gene=TRIM49
APLNR	Apelin Receptor	Protein Coding	P35414	52	GC11M057233	1.47756	https://www.genecards.org/cgi-bin/carddisp.pl?gene=APLNR
DLST	Dihydrolipoamide S-Succinyltransferase	Protein Coding	P36957	55	GC14P074881	1.47381	https://www.genecards.org/cgi-bin/carddisp.pl?gene=DLST
BCHE	Butyrylcholinesterase	Protein Coding	P06276	59	GC03M165772	1.47368	https://www.genecards.org/cgi-bin/carddisp.pl?gene=BCHE
CD34	CD34 Molecule	Protein Coding	P28906	54	GC01M207880	1.47354	https://www.genecards.org/cgi-bin/carddisp.pl?gene=CD34
PVR	PVR Cell Adhesion Molecule	Protein Coding	P15151	52	GC19P113239	1.47354	https://www.genecards.org/cgi-bin/carddisp.pl?gene=PVR
ECD	Ecdysoneless Cell Cycle Regulator	Protein Coding	O95905	48	GC10M073130	1.47354	https://www.genecards.org/cgi-bin/carddisp.pl?gene=ECD
NS2	Noonan Syndrome 2	Genetic Locus		5	GC00U990825	1.47354	https://www.genecards.org/cgi-bin/carddisp.pl?gene=NS2
IV	Inversus Situs, Viscerum	Genetic Locus		3	GC14U990069	1.47354	https://www.genecards.org/cgi-bin/carddisp.pl?gene=IV
KDR	Kinase Insert Domain Receptor	Protein Coding	P35968	62	GC04M055078	1.47318	https://www.genecards.org/cgi-bin/carddisp.pl?gene=KDR
TSLP	Thymic Stromal Lymphopoietin	Protein Coding	Q969D9	47	GC05P111070	1.47139	https://www.genecards.org/cgi-bin/carddisp.pl?gene=TSLP
AMH	Anti-Mullerian Hormone	Protein Coding	P03971	53	GC19P111907	1.47011	https://www.genecards.org/cgi-bin/carddisp.pl?gene=AMH
MIR150	MicroRNA 150	RNA Gene		29	GC19M049500	1.468	https://www.genecards.org/cgi-bin/carddisp.pl?gene=MIR150
ITGB3BP	Integrin Subunit Beta 3 Binding Protein	Protein Coding	Q13352	47	GC01M063440	1.46558	https://www.genecards.org/cgi-bin/carddisp.pl?gene=ITGB3BP
HNRNPUL1	Heterogeneous Nuclear Ribonucleoprotein U Like 1	Protein Coding	Q9BUJ2	44	GC19P041262	1.46558	https://www.genecards.org/cgi-bin/carddisp.pl?gene=HNRNPUL1
FOSB	FosB Proto-Oncogene, AP-1 Transcription Factor Subunit	Protein Coding	P53539	49	GC19P045467	1.46117	https://www.genecards.org/cgi-bin/carddisp.pl?gene=FOSB
LPO	Lactoperoxidase	Protein Coding	P22079	49	GC17P058218	1.46117	https://www.genecards.org/cgi-bin/carddisp.pl?gene=LPO
GSR	Glutathione-Disulfide Reductase	Protein Coding	P00390	59	GC08M030678	1.4593	https://www.genecards.org/cgi-bin/carddisp.pl?gene=GSR
TXNRD1	Thioredoxin Reductase 1	Protein Coding	Q16881	52	GC12P104215	1.4593	https://www.genecards.org/cgi-bin/carddisp.pl?gene=TXNRD1
TRPV5	Transient Receptor Potential Cation Channel Subfamily V Member 5	Protein Coding	Q9NQA5	52	GC07M142908	1.45846	https://www.genecards.org/cgi-bin/carddisp.pl?gene=TRPV5
PCSK5	Proprotein Convertase Subtilisin/Kexin Type 5	Protein Coding	Q92824	50	GC09P075890	1.45389	https://www.genecards.org/cgi-bin/carddisp.pl?gene=PCSK5
RACK1	Receptor For Activated C Kinase 1	Protein Coding	P63244	52	GC05M182625	1.45369	https://www.genecards.org/cgi-bin/carddisp.pl?gene=RACK1
CCR4	C-C Motif Chemokine Receptor 4	Protein Coding	P51679	54	GC03P032951	1.45349	https://www.genecards.org/cgi-bin/carddisp.pl?gene=CCR4
MECP2	Methyl-CpG Binding Protein 2	Protein Coding	P51608	55	GC0XM154021	1.45233	https://www.genecards.org/cgi-bin/carddisp.pl?gene=MECP2
ITGA5	Integrin Subunit Alpha 5	Protein Coding	P08648	56	GC12M055919	1.4506	https://www.genecards.org/cgi-bin/carddisp.pl?gene=ITGA5
APOA4	Apolipoprotein A4	Protein Coding	P06727	50	GC11M116820	1.4506	https://www.genecards.org/cgi-bin/carddisp.pl?gene=APOA4
DPF2	Double PHD Fingers 2	Protein Coding	Q92785	50	GC11P089077	1.4506	https://www.genecards.org/cgi-bin/carddisp.pl?gene=DPF2
TIMP2	TIMP Metallopeptidase Inhibitor 2	Protein Coding	P16035	50	GC17M078852	1.4506	https://www.genecards.org/cgi-bin/carddisp.pl?gene=TIMP2
UBP1	Upstream Binding Protein 1	Protein Coding	Q9NZI7	44	GC03M033389	1.4506	https://www.genecards.org/cgi-bin/carddisp.pl?gene=UBP1
JAK3	Janus Kinase 3	Protein Coding	P52333	59	GC19M017824	1.45059	https://www.genecards.org/cgi-bin/carddisp.pl?gene=JAK3
PPP2R2B	Protein Phosphatase 2 Regulatory Subunit Bbeta	Protein Coding	Q00005	53	GC05M146582	1.45059	https://www.genecards.org/cgi-bin/carddisp.pl?gene=PPP2R2B
PPP2R2A	Protein Phosphatase 2 Regulatory Subunit Balpha	Protein Coding	P63151	52	GC08P026292	1.45059	https://www.genecards.org/cgi-bin/carddisp.pl?gene=PPP2R2A
PRKACG	Protein Kinase CAMP-Activated Catalytic Subunit Gamma	Protein Coding	P22612	54	GC09M070876	1.44947	https://www.genecards.org/cgi-bin/carddisp.pl?gene=PRKACG
CHAT	Choline O-Acetyltransferase	Protein Coding	P28329	57	GC10P049609	1.44882	https://www.genecards.org/cgi-bin/carddisp.pl?gene=CHAT
MAP1B	Microtubule Associated Protein 1B	Protein Coding	P46821	53	GC05P072107	1.44882	https://www.genecards.org/cgi-bin/carddisp.pl?gene=MAP1B
JUND	JunD Proto-Oncogene, AP-1 Transcription Factor Subunit	Protein Coding	P17535	51	GC19M018279	1.44882	https://www.genecards.org/cgi-bin/carddisp.pl?gene=JUND
ELAVL1	ELAV Like RNA Binding Protein 1	Protein Coding	Q15717	50	GC19M007958	1.44882	https://www.genecards.org/cgi-bin/carddisp.pl?gene=ELAVL1
PLK2	Polo Like Kinase 2	Protein Coding	Q9NYY3	50	GC05M058453	1.44425	https://www.genecards.org/cgi-bin/carddisp.pl?gene=PLK2
GTF2A1	General Transcription Factor IIA Subunit 1	Protein Coding	P52655	40	GC14M081175	1.44425	https://www.genecards.org/cgi-bin/carddisp.pl?gene=GTF2A1
GTF2A2	General Transcription Factor IIA Subunit 2	Protein Coding	P52657	40	GC15M059638	1.44425	https://www.genecards.org/cgi-bin/carddisp.pl?gene=GTF2A2
PPBPP2	Pro-Platelet Basic Protein Pseudogene 2	Pseudogene		13	GC04M074054	1.44425	https://www.genecards.org/cgi-bin/carddisp.pl?gene=PPBPP2
MT1IP	Metallothionein 1I, Pseudogene	Pseudogene		12	GC16P082429	1.44425	https://www.genecards.org/cgi-bin/carddisp.pl?gene=MT1IP
ERN1	Endoplasmic Reticulum To Nucleus Signaling 1	Protein Coding	O75460	56	GC17M064039	1.44011	https://www.genecards.org/cgi-bin/carddisp.pl?gene=ERN1
BRD4	Bromodomain Containing 4	Protein Coding	O60885	55	GC19M092256	1.44011	https://www.genecards.org/cgi-bin/carddisp.pl?gene=BRD4
MDFIC	MyoD Family Inhibitor Domain Containing	Protein Coding	Q9P1T7	44	GC07P114922	1.44011	https://www.genecards.org/cgi-bin/carddisp.pl?gene=MDFIC
MIR145	MicroRNA 145	RNA Gene		30	GC05P149430	1.44011	https://www.genecards.org/cgi-bin/carddisp.pl?gene=MIR145
MDFIC2	MyoD Family Inhibitor Domain Containing 2	Protein Coding	A0A1B0GVS7	18	GC03M070197	1.44011	https://www.genecards.org/cgi-bin/carddisp.pl?gene=MDFIC2
TRD-GTC9-1	TRNA-Asp (Anticodon GTC) 9-1	RNA Gene		13	GC01P164909	1.44011	https://www.genecards.org/cgi-bin/carddisp.pl?gene=TRD-GTC9-1
ETV6	ETS Variant Transcription Factor 6	Protein Coding	P41212	54	GC12P011649	1.43946	https://www.genecards.org/cgi-bin/carddisp.pl?gene=ETV6
CSN1S1	Casein Alpha S1	Protein Coding	P47710	45	GC04P070027	1.43946	https://www.genecards.org/cgi-bin/carddisp.pl?gene=CSN1S1
MEFV	MEFV Innate Immunity Regulator, Pyrin	Protein Coding	O15553	53	GC16M020459	1.43544	https://www.genecards.org/cgi-bin/carddisp.pl?gene=MEFV
SNORD118	Small Nucleolar RNA, C/D Box 118	RNA Gene		25	GC17M074901	1.43544	https://www.genecards.org/cgi-bin/carddisp.pl?gene=SNORD118
GCH1	GTP Cyclohydrolase 1	Protein Coding	P30793	56	GC14M054842	1.43171	https://www.genecards.org/cgi-bin/carddisp.pl?gene=GCH1
ACACB	Acetyl-CoA Carboxylase Beta	Protein Coding	O00763	52	GC12P109116	1.43171	https://www.genecards.org/cgi-bin/carddisp.pl?gene=ACACB
NR2C2	Nuclear Receptor Subfamily 2 Group C Member 2	Protein Coding	P49116	48	GC03P014947	1.43171	https://www.genecards.org/cgi-bin/carddisp.pl?gene=NR2C2
PAX5	Paired Box 5	Protein Coding	Q02548	54	GC09M037043	1.42948	https://www.genecards.org/cgi-bin/carddisp.pl?gene=PAX5
TRIM22	Tripartite Motif Containing 22	Protein Coding	Q8IYM9	48	GC11P005689	1.42919	https://www.genecards.org/cgi-bin/carddisp.pl?gene=TRIM22
MT1E	Metallothionein 1E	Protein Coding	P04732	47	GC16P056625	1.42799	https://www.genecards.org/cgi-bin/carddisp.pl?gene=MT1E
MT1B	Metallothionein 1B	Protein Coding	P07438	38	GC16P082425	1.42799	https://www.genecards.org/cgi-bin/carddisp.pl?gene=MT1B
SI	Sucrase-Isomaltase	Protein Coding	P14410	54	GC03M164978	1.42612	https://www.genecards.org/cgi-bin/carddisp.pl?gene=SI
CHD7	Chromodomain Helicase DNA Binding Protein 7	Protein Coding	Q9P2D1	54	GC08P060678	1.42536	https://www.genecards.org/cgi-bin/carddisp.pl?gene=CHD7
RAB11A	RAB11A, Member RAS Oncogene Family	Protein Coding	P62491	54	GC15P157667	1.42536	https://www.genecards.org/cgi-bin/carddisp.pl?gene=RAB11A
CNBP	CCHC-Type Zinc Finger Nucleic Acid Binding Protein	Protein Coding	P62633	52	GC03M129167	1.42536	https://www.genecards.org/cgi-bin/carddisp.pl?gene=CNBP
AASS	Aminoadipate-Semialdehyde Synthase	Protein Coding	Q9UDR5	50	GC07M122073	1.42536	https://www.genecards.org/cgi-bin/carddisp.pl?gene=AASS
RANBP9	RAN Binding Protein 9	Protein Coding	Q96S59	50	GC06M013621	1.42536	https://www.genecards.org/cgi-bin/carddisp.pl?gene=RANBP9
PRG2	Proteoglycan 2, Pro Eosinophil Major Basic Protein	Protein Coding	P13727	49	GC11M057386	1.42536	https://www.genecards.org/cgi-bin/carddisp.pl?gene=PRG2
SPEN	Spen Family Transcriptional Repressor	Protein Coding	Q96T58	49	GC01P040837	1.42536	https://www.genecards.org/cgi-bin/carddisp.pl?gene=SPEN
RAI1	Retinoic Acid Induced 1	Protein Coding	Q7Z5J4	48	GC17P111520	1.42536	https://www.genecards.org/cgi-bin/carddisp.pl?gene=RAI1
IFIT1	Interferon Induced Protein With Tetratricopeptide Repeats 1	Protein Coding	P09914	47	GC10P109390	1.42536	https://www.genecards.org/cgi-bin/carddisp.pl?gene=IFIT1
TCF20	Transcription Factor 20	Protein Coding	Q9UGU0	47	GC22M042160	1.42536	https://www.genecards.org/cgi-bin/carddisp.pl?gene=TCF20
DUSP13B	Dual Specificity Phosphatase 13B	Protein Coding	Q9UII6	46	GC10M075094	1.42536	https://www.genecards.org/cgi-bin/carddisp.pl?gene=DUSP13B
LANCL1	LanC Like Glutathione S-Transferase 1	Protein Coding	O43813	43	GC02M210431	1.42536	https://www.genecards.org/cgi-bin/carddisp.pl?gene=LANCL1
CENPV	Centromere Protein V	Protein Coding	Q7Z7K6	39	GC17M016342	1.42536	https://www.genecards.org/cgi-bin/carddisp.pl?gene=CENPV
MACROH2A2	MacroH2A.2 Histone	Protein Coding	Q9P0M6	38	GC10P070053	1.42536	https://www.genecards.org/cgi-bin/carddisp.pl?gene=MACROH2A2
ZNF512	Zinc Finger Protein 512	Protein Coding	Q96ME7	38	GC02P027582	1.42536	https://www.genecards.org/cgi-bin/carddisp.pl?gene=ZNF512
RBM34	RNA Binding Motif Protein 34	Protein Coding	P42696	37	GC01M235131	1.42536	https://www.genecards.org/cgi-bin/carddisp.pl?gene=RBM34
MIR100	MicroRNA 100	RNA Gene		28	GC11M122152	1.42536	https://www.genecards.org/cgi-bin/carddisp.pl?gene=MIR100
RXFP2	Relaxin Family Peptide Receptor 2	Protein Coding	Q8WXD0	51	GC13P031739	1.41982	https://www.genecards.org/cgi-bin/carddisp.pl?gene=RXFP2
SRA1	Steroid Receptor RNA Activator 1	Protein Coding	Q9HD15	47	GC05M140537	1.41982	https://www.genecards.org/cgi-bin/carddisp.pl?gene=SRA1
PLEK	Pleckstrin	Protein Coding	P08567	49	GC02P068365	1.41954	https://www.genecards.org/cgi-bin/carddisp.pl?gene=PLEK
SLC17A5	Solute Carrier Family 17 Member 5	Protein Coding	Q9NRA2	54	GC06M073593	1.41731	https://www.genecards.org/cgi-bin/carddisp.pl?gene=SLC17A5
FMR1	Fragile X Messenger Ribonucleoprotein 1	Protein Coding	Q06787	53	GC0XP148000	1.41625	https://www.genecards.org/cgi-bin/carddisp.pl?gene=FMR1
PER2	Period Circadian Regulator 2	Protein Coding	O15055	52	GC02M238244	1.41625	https://www.genecards.org/cgi-bin/carddisp.pl?gene=PER2
SIRT1	Sirtuin 1	Protein Coding	Q96EB6	58	GC10P067884	1.41499	https://www.genecards.org/cgi-bin/carddisp.pl?gene=SIRT1
EPOR	Erythropoietin Receptor	Protein Coding	P19235	56	GC19M011377	1.413	https://www.genecards.org/cgi-bin/carddisp.pl?gene=EPOR
GJA1	Gap Junction Protein Alpha 1	Protein Coding	P17302	59	GC06P136245	1.41123	https://www.genecards.org/cgi-bin/carddisp.pl?gene=GJA1
NPM1	Nucleophosmin 1	Protein Coding	P06748	59	GC05P171387	1.41123	https://www.genecards.org/cgi-bin/carddisp.pl?gene=NPM1
DIABLO	Diablo IAP-Binding Mitochondrial Protein	Protein Coding	Q9NR28	54	GC12M123647	1.41123	https://www.genecards.org/cgi-bin/carddisp.pl?gene=DIABLO
BGN	Biglycan	Protein Coding	P21810	53	GC0XP153494	1.41123	https://www.genecards.org/cgi-bin/carddisp.pl?gene=BGN
GSTA1	Glutathione S-Transferase Alpha 1	Protein Coding	P08263	50	GC06M052791	1.41123	https://www.genecards.org/cgi-bin/carddisp.pl?gene=GSTA1
JUNB	JunB Proto-Oncogene, AP-1 Transcription Factor Subunit	Protein Coding	P17275	49	GC19P012791	1.41123	https://www.genecards.org/cgi-bin/carddisp.pl?gene=JUNB
HBG1	Hemoglobin Subunit Gamma 1	Protein Coding	P69891	48	GC11M012034	1.41123	https://www.genecards.org/cgi-bin/carddisp.pl?gene=HBG1
SCG5	Secretogranin V	Protein Coding	P05408	45	GC15P032641	1.41123	https://www.genecards.org/cgi-bin/carddisp.pl?gene=SCG5
SLC22A1	Solute Carrier Family 22 Member 1	Protein Coding	O15245	52	GC06P160121	1.4019	https://www.genecards.org/cgi-bin/carddisp.pl?gene=SLC22A1
MIR93	MicroRNA 93	RNA Gene		28	GC07M105252	1.40048	https://www.genecards.org/cgi-bin/carddisp.pl?gene=MIR93
TLR7	Toll Like Receptor 7	Protein Coding	Q9NYK1	57	GC0XP012867	1.39821	https://www.genecards.org/cgi-bin/carddisp.pl?gene=TLR7
ANXA2	Annexin A2	Protein Coding	P07355	56	GC15M060347	1.39821	https://www.genecards.org/cgi-bin/carddisp.pl?gene=ANXA2
PFKFB3	6-Phosphofructo-2-Kinase/Fructose-2,6-Biphosphatase 3	Protein Coding	Q16875	52	GC10P006144	1.39821	https://www.genecards.org/cgi-bin/carddisp.pl?gene=PFKFB3
RXFP1	Relaxin Family Peptide Receptor 1	Protein Coding	Q9HBX9	50	GC04P158315	1.39821	https://www.genecards.org/cgi-bin/carddisp.pl?gene=RXFP1
CAT	Catalase	Protein Coding	P04040	60	GC11P034460	1.39754	https://www.genecards.org/cgi-bin/carddisp.pl?gene=CAT
UHRF1	Ubiquitin Like With PHD And Ring Finger Domains 1	Protein Coding	Q96T88	48	GC19P112022	1.39754	https://www.genecards.org/cgi-bin/carddisp.pl?gene=UHRF1
MEG3	Maternally Expressed 3	RNA Gene		34	GC14P116735	1.39754	https://www.genecards.org/cgi-bin/carddisp.pl?gene=MEG3
ROCK1	Rho Associated Coiled-Coil Containing Protein Kinase 1	Protein Coding	Q13464	58	GC18M034018	1.39744	https://www.genecards.org/cgi-bin/carddisp.pl?gene=ROCK1
XRCC5	X-Ray Repair Cross Complementing 5	Protein Coding	P13010	53	GC02P216107	1.39744	https://www.genecards.org/cgi-bin/carddisp.pl?gene=XRCC5
NIPBL	NIPBL Cohesin Loading Factor	Protein Coding	Q6KC79	52	GC05P036876	1.39744	https://www.genecards.org/cgi-bin/carddisp.pl?gene=NIPBL
RCAN1	Regulator Of Calcineurin 1	Protein Coding	P53805	52	GC21M034513	1.39744	https://www.genecards.org/cgi-bin/carddisp.pl?gene=RCAN1
KDM2B	Lysine Demethylase 2B	Protein Coding	Q8NHM5	51	GC12M123630	1.39744	https://www.genecards.org/cgi-bin/carddisp.pl?gene=KDM2B
SUGP1	SURP And G-Patch Domain Containing 1	Protein Coding	Q8IWZ8	43	GC19M019276	1.39744	https://www.genecards.org/cgi-bin/carddisp.pl?gene=SUGP1
UTY	Ubiquitously Transcribed Tetratricopeptide Repeat Containing, Y-Linked	Protein Coding	O14607	42	GC0YM013231	1.39744	https://www.genecards.org/cgi-bin/carddisp.pl?gene=UTY
FBRSL1	Fibrosin Like 1	Protein Coding	Q9HCM7	39	GC12P132489	1.39744	https://www.genecards.org/cgi-bin/carddisp.pl?gene=FBRSL1
PRRC2B	Proline Rich Coiled-Coil 2B	Protein Coding	Q5JSZ5	39	GC09P131373	1.39744	https://www.genecards.org/cgi-bin/carddisp.pl?gene=PRRC2B
MAPK11	Mitogen-Activated Protein Kinase 11	Protein Coding	Q15759	54	GC22M050263	1.39526	https://www.genecards.org/cgi-bin/carddisp.pl?gene=MAPK11
CUL1	Cullin 1	Protein Coding	Q13616	53	GC07P148697	1.39526	https://www.genecards.org/cgi-bin/carddisp.pl?gene=CUL1
SNAI2	Snail Family Transcriptional Repressor 2	Protein Coding	O43623	52	GC08M048917	1.39526	https://www.genecards.org/cgi-bin/carddisp.pl?gene=SNAI2
ANKRD1	Ankyrin Repeat Domain 1	Protein Coding	Q15327	50	GC10M090912	1.39526	https://www.genecards.org/cgi-bin/carddisp.pl?gene=ANKRD1
SMARCA1	SWI/SNF Related, Matrix Associated, Actin Dependent Regulator Of Chromatin, Subfamily A, Member 1	Protein Coding	P28370	48	GC0XM129447	1.39526	https://www.genecards.org/cgi-bin/carddisp.pl?gene=SMARCA1
TNS4	Tensin 4	Protein Coding	Q8IZW8	47	GC17M040475	1.39526	https://www.genecards.org/cgi-bin/carddisp.pl?gene=TNS4
TNFSF9	TNF Superfamily Member 9	Protein Coding	P41273	45	GC19P006531	1.39526	https://www.genecards.org/cgi-bin/carddisp.pl?gene=TNFSF9
THRAP3	Thyroid Hormone Receptor Associated Protein 3	Protein Coding	Q9Y2W1	42	GC01P042615	1.39526	https://www.genecards.org/cgi-bin/carddisp.pl?gene=THRAP3
NOD2	Nucleotide Binding Oligomerization Domain Containing 2	Protein Coding	Q9HC29	56	GC16P050693	1.39423	https://www.genecards.org/cgi-bin/carddisp.pl?gene=NOD2
TP73	Tumor Protein P73	Protein Coding	O15350	53	GC01P003652	1.39189	https://www.genecards.org/cgi-bin/carddisp.pl?gene=TP73
PDK2	Pyruvate Dehydrogenase Kinase 2	Protein Coding	Q15119	49	GC17P112614	1.39162	https://www.genecards.org/cgi-bin/carddisp.pl?gene=PDK2
IL27	Interleukin 27	Protein Coding	Q8NEV9	45	GC16M043863	1.38375	https://www.genecards.org/cgi-bin/carddisp.pl?gene=IL27
ACE2	Angiotensin Converting Enzyme 2	Protein Coding	Q9BYF1	58	GC0XM015494	1.38148	https://www.genecards.org/cgi-bin/carddisp.pl?gene=ACE2
SAA4	Serum Amyloid A4, Constitutive	Protein Coding	P35542	47	GC11M018234	1.38011	https://www.genecards.org/cgi-bin/carddisp.pl?gene=SAA4
SLC6A2	Solute Carrier Family 6 Member 2	Protein Coding	P23975	55	GC16P082398	1.37929	https://www.genecards.org/cgi-bin/carddisp.pl?gene=SLC6A2
VDAC1	Voltage Dependent Anion Channel 1	Protein Coding	P21796	54	GC05M133975	1.37929	https://www.genecards.org/cgi-bin/carddisp.pl?gene=VDAC1
BSG	Basigin (Ok Blood Group)	Protein Coding	P35613	53	GC19P000571	1.37929	https://www.genecards.org/cgi-bin/carddisp.pl?gene=BSG
DDOST	Dolichyl-Diphosphooligosaccharide--Protein Glycosyltransferase Non-Catalytic Subunit	Protein Coding	P39656	53	GC01M020651	1.37929	https://www.genecards.org/cgi-bin/carddisp.pl?gene=DDOST
HNRNPD	Heterogeneous Nuclear Ribonucleoprotein D	Protein Coding	Q14103	50	GC04M082352	1.37929	https://www.genecards.org/cgi-bin/carddisp.pl?gene=HNRNPD
EEF1G	Eukaryotic Translation Elongation Factor 1 Gamma	Protein Coding	P26641	46	GC11M125232	1.37929	https://www.genecards.org/cgi-bin/carddisp.pl?gene=EEF1G
DCD	Dermcidin	Protein Coding	P81605	43	GC12M054644	1.37929	https://www.genecards.org/cgi-bin/carddisp.pl?gene=DCD
TSC1	TSC Complex Subunit 1	Protein Coding	Q92574	56	GC09M132891	1.379	https://www.genecards.org/cgi-bin/carddisp.pl?gene=TSC1
HSD17B1	Hydroxysteroid 17-Beta Dehydrogenase 1	Protein Coding	P14061	50	GC17P112329	1.37559	https://www.genecards.org/cgi-bin/carddisp.pl?gene=HSD17B1
PRKDC	Protein Kinase, DNA-Activated, Catalytic Subunit	Protein Coding	P78527	59	GC08M047773	1.375	https://www.genecards.org/cgi-bin/carddisp.pl?gene=PRKDC
IRF8	Interferon Regulatory Factor 8	Protein Coding	Q02556	54	GC16P094239	1.375	https://www.genecards.org/cgi-bin/carddisp.pl?gene=IRF8
TBL1XR1	TBL1X/Y Related 1	Protein Coding	Q9BZK7	54	GC03M177019	1.375	https://www.genecards.org/cgi-bin/carddisp.pl?gene=TBL1XR1
PHEX	Phosphate Regulating Endopeptidase X-Linked	Protein Coding	P78562	51	GC0XP022032	1.375	https://www.genecards.org/cgi-bin/carddisp.pl?gene=PHEX
GPER1	G Protein-Coupled Estrogen Receptor 1	Protein Coding	Q99527	49	GC07P011353	1.375	https://www.genecards.org/cgi-bin/carddisp.pl?gene=GPER1
CEACAM8	CEA Cell Adhesion Molecule 8	Protein Coding	P31997	47	GC19M042580	1.375	https://www.genecards.org/cgi-bin/carddisp.pl?gene=CEACAM8
CARD16	Caspase Recruitment Domain Family Member 16	Protein Coding	Q5EG05	44	GC11M105041	1.375	https://www.genecards.org/cgi-bin/carddisp.pl?gene=CARD16
RESP18	Regulated Endocrine Specific Protein 18	Protein Coding	Q5W5W9	34	GC02M219327	1.375	https://www.genecards.org/cgi-bin/carddisp.pl?gene=RESP18
RMRP	RNA Component Of Mitochondrial RNA Processing Endoribonuclease	RNA Gene		31	GC09M035655	1.375	https://www.genecards.org/cgi-bin/carddisp.pl?gene=RMRP
HOTAIRM1	HOXA Transcript Antisense RNA, Myeloid-Specific 1	RNA Gene		27	GC07P027095	1.375	https://www.genecards.org/cgi-bin/carddisp.pl?gene=HOTAIRM1
LOC110599575	CYP2B6 Promoter-Proximal Regulatory Region	Functional Element		2	GC19P040989	1.375	https://www.genecards.org/cgi-bin/carddisp.pl?gene=LOC110599575
MIR34C	MicroRNA 34c	RNA Gene		29	GC11P112480	1.37435	https://www.genecards.org/cgi-bin/carddisp.pl?gene=MIR34C
DHRS2	Dehydrogenase/Reductase 2	Protein Coding	Q13268	46	GC14P045952	1.36798	https://www.genecards.org/cgi-bin/carddisp.pl?gene=DHRS2
PLK1	Polo Like Kinase 1	Protein Coding	P53350	60	GC16P081177	1.36644	https://www.genecards.org/cgi-bin/carddisp.pl?gene=PLK1
KEAP1	Kelch Like ECH Associated Protein 1	Protein Coding	Q14145	56	GC19M010486	1.36644	https://www.genecards.org/cgi-bin/carddisp.pl?gene=KEAP1
ITCH	Itchy E3 Ubiquitin Protein Ligase	Protein Coding	Q96J02	55	GC20P034363	1.36644	https://www.genecards.org/cgi-bin/carddisp.pl?gene=ITCH
CPD	Carboxypeptidase D	Protein Coding	O75976	48	GC17P030378	1.36644	https://www.genecards.org/cgi-bin/carddisp.pl?gene=CPD
TIGIT	T Cell Immunoreceptor With Ig And ITIM Domains	Protein Coding	Q495A1	48	GC03P114276	1.36644	https://www.genecards.org/cgi-bin/carddisp.pl?gene=TIGIT
WG	Wegener Granulomatosis	Genetic Locus		7	GC06U900715	1.36644	https://www.genecards.org/cgi-bin/carddisp.pl?gene=WG
CNR2	Cannabinoid Receptor 2	Protein Coding	P34972	54	GC01M023870	1.36575	https://www.genecards.org/cgi-bin/carddisp.pl?gene=CNR2
COL2A1	Collagen Type II Alpha 1 Chain	Protein Coding	P02458	58	GC12M047972	1.36224	https://www.genecards.org/cgi-bin/carddisp.pl?gene=COL2A1
AQP3	Aquaporin 3 (Gill Blood Group)	Protein Coding	Q92482	53	GC09M033431	1.36224	https://www.genecards.org/cgi-bin/carddisp.pl?gene=AQP3
DLX5	Distal-Less Homeobox 5	Protein Coding	P56178	53	GC07M097020	1.36224	https://www.genecards.org/cgi-bin/carddisp.pl?gene=DLX5
HYAL2	Hyaluronidase 2	Protein Coding	Q12891	50	GC03M050317	1.36224	https://www.genecards.org/cgi-bin/carddisp.pl?gene=HYAL2
MT3	Metallothionein 3	Protein Coding	P25713	48	GC16P056589	1.36224	https://www.genecards.org/cgi-bin/carddisp.pl?gene=MT3
LOC108281144	SGK1-CHCHD2P4 Intergenic CAGE-Defined Mid-Level Expression Enhancer	Functional Element		2	GC06P134358	1.36111	https://www.genecards.org/cgi-bin/carddisp.pl?gene=LOC108281144
KRIT1	KRIT1 Ankyrin Repeat Containing	Protein Coding	O00522	51	GC07M092198	1.36092	https://www.genecards.org/cgi-bin/carddisp.pl?gene=KRIT1
HSPA5	Heat Shock Protein Family A (Hsp70) Member 5	Protein Coding	P11021	58	GC09M125234	1.36009	https://www.genecards.org/cgi-bin/carddisp.pl?gene=HSPA5
EDNRB	Endothelin Receptor Type B	Protein Coding	P24530	59	GC13M077895	1.35866	https://www.genecards.org/cgi-bin/carddisp.pl?gene=EDNRB
NTRK1	Neurotrophic Receptor Tyrosine Kinase 1	Protein Coding	P04629	58	GC01P156815	1.35866	https://www.genecards.org/cgi-bin/carddisp.pl?gene=NTRK1
LAMB1	Laminin Subunit Beta 1	Protein Coding	P07942	58	GC07M107923	1.35359	https://www.genecards.org/cgi-bin/carddisp.pl?gene=LAMB1
GRIN2D	Glutamate Ionotropic Receptor NMDA Type Subunit 2D	Protein Coding	O15399	58	GC19P113378	1.35206	https://www.genecards.org/cgi-bin/carddisp.pl?gene=GRIN2D
GNAO1	G Protein Subunit Alpha O1	Protein Coding	P09471	54	GC16P082407	1.35206	https://www.genecards.org/cgi-bin/carddisp.pl?gene=GNAO1
GRIN2C	Glutamate Ionotropic Receptor NMDA Type Subunit 2C	Protein Coding	Q14957	54	GC17M074842	1.35206	https://www.genecards.org/cgi-bin/carddisp.pl?gene=GRIN2C
GRINA	Glutamate Ionotropic Receptor NMDA Type Subunit Associated Protein 1	Protein Coding	Q7Z429	37	GC08P143990	1.35206	https://www.genecards.org/cgi-bin/carddisp.pl?gene=GRINA
SLC9A1	Solute Carrier Family 9 Member A1	Protein Coding	P19634	58	GC01M031098	1.34976	https://www.genecards.org/cgi-bin/carddisp.pl?gene=SLC9A1
CNTNAP2	Contactin Associated Protein 2	Protein Coding	Q9UHC6	54	GC07P146116	1.34976	https://www.genecards.org/cgi-bin/carddisp.pl?gene=CNTNAP2
APBB1	Amyloid Beta Precursor Protein Binding Family B Member 1	Protein Coding	O00213	52	GC11M012115	1.34976	https://www.genecards.org/cgi-bin/carddisp.pl?gene=APBB1
ADGRG3	Adhesion G Protein-Coupled Receptor G3	Protein Coding	Q86Y34	45	GC16P082533	1.34976	https://www.genecards.org/cgi-bin/carddisp.pl?gene=ADGRG3
GPR158	G Protein-Coupled Receptor 158	Protein Coding	Q5T848	44	GC10P025174	1.34976	https://www.genecards.org/cgi-bin/carddisp.pl?gene=GPR158
ZNF318	Zinc Finger Protein 318	Protein Coding	Q5VUA4	40	GC06M094026	1.34976	https://www.genecards.org/cgi-bin/carddisp.pl?gene=ZNF318
LINC01569	Long Intergenic Non-Protein Coding RNA 1569	RNA Gene		14	GC16M020497	1.34976	https://www.genecards.org/cgi-bin/carddisp.pl?gene=LINC01569
ABCG2	ATP Binding Cassette Subfamily G Member 2 (JR Blood Group)	Protein Coding	Q9UNQ0	59	GC04M088090	1.34295	https://www.genecards.org/cgi-bin/carddisp.pl?gene=ABCG2
GRIA1	Glutamate Ionotropic Receptor AMPA Type Subunit 1	Protein Coding	P42261	58	GC05P153489	1.34158	https://www.genecards.org/cgi-bin/carddisp.pl?gene=GRIA1
NEK1	NIMA Related Kinase 1	Protein Coding	Q96PY6	52	GC04M169393	1.34158	https://www.genecards.org/cgi-bin/carddisp.pl?gene=NEK1
CHKB-CPT1B	CHKB-CPT1B Readthrough (NMD Candidate)	RNA Gene		23	GC22M050568	1.3398	https://www.genecards.org/cgi-bin/carddisp.pl?gene=CHKB-CPT1B
CYP7B1	Cytochrome P450 Family 7 Subfamily B Member 1	Protein Coding	O75881	53	GC08M064587	1.33903	https://www.genecards.org/cgi-bin/carddisp.pl?gene=CYP7B1
SERPINF1	Serpin Family F Member 1	Protein Coding	P36955	54	GC17P110885	1.33206	https://www.genecards.org/cgi-bin/carddisp.pl?gene=SERPINF1
KHDRBS1	KH RNA Binding Domain Containing, Signal Transduction Associated 1	Protein Coding	Q07666	51	GC01P032013	1.32815	https://www.genecards.org/cgi-bin/carddisp.pl?gene=KHDRBS1
NES	Nestin	Protein Coding	P48681	50	GC01M156668	1.32815	https://www.genecards.org/cgi-bin/carddisp.pl?gene=NES
DRD2	Dopamine Receptor D2	Protein Coding	P14416	58	GC11M113409	1.32589	https://www.genecards.org/cgi-bin/carddisp.pl?gene=DRD2
DEXI	Dexi Homolog	Protein Coding	O95424	34	GC16M010928	1.32358	https://www.genecards.org/cgi-bin/carddisp.pl?gene=DEXI
GRM5	Glutamate Metabotropic Receptor 5	Protein Coding	P41594	56	GC11M088504	1.32184	https://www.genecards.org/cgi-bin/carddisp.pl?gene=GRM5
TTN	Titin	Protein Coding	Q8WZ42	56	GC02M178525	1.32184	https://www.genecards.org/cgi-bin/carddisp.pl?gene=TTN
XRCC6	X-Ray Repair Cross Complementing 6	Protein Coding	P12956	54	GC22P070718	1.32184	https://www.genecards.org/cgi-bin/carddisp.pl?gene=XRCC6
GADD45A	Growth Arrest And DNA Damage Inducible Alpha	Protein Coding	P24522	52	GC01P067685	1.32184	https://www.genecards.org/cgi-bin/carddisp.pl?gene=GADD45A
SLC6A6	Solute Carrier Family 6 Member 6	Protein Coding	P31641	51	GC03P014402	1.32184	https://www.genecards.org/cgi-bin/carddisp.pl?gene=SLC6A6
HAS1	Hyaluronan Synthase 1	Protein Coding	Q92839	47	GC19M093215	1.32184	https://www.genecards.org/cgi-bin/carddisp.pl?gene=HAS1
TEAD4	TEA Domain Transcription Factor 4	Protein Coding	Q15561	47	GC12P002959	1.32184	https://www.genecards.org/cgi-bin/carddisp.pl?gene=TEAD4
NTAN1	N-Terminal Asparagine Amidase	Protein Coding	Q96AB6	41	GC16M015037	1.32184	https://www.genecards.org/cgi-bin/carddisp.pl?gene=NTAN1
GPR65	G Protein-Coupled Receptor 65	Protein Coding	Q8IYL9	48	GC14P088005	1.32129	https://www.genecards.org/cgi-bin/carddisp.pl?gene=GPR65
HSD17B3	Hydroxysteroid 17-Beta Dehydrogenase 3	Protein Coding	P37058	54	GC09M109556	1.3207	https://www.genecards.org/cgi-bin/carddisp.pl?gene=HSD17B3
BDKRB2	Bradykinin Receptor B2	Protein Coding	P30411	53	GC14P096205	1.31902	https://www.genecards.org/cgi-bin/carddisp.pl?gene=BDKRB2
G3BP2	G3BP Stress Granule Assembly Factor 2	Protein Coding	Q9UN86	44	GC04M075642	1.31705	https://www.genecards.org/cgi-bin/carddisp.pl?gene=G3BP2
WNT4	Wnt Family Member 4	Protein Coding	P56705	55	GC01M022190	1.31682	https://www.genecards.org/cgi-bin/carddisp.pl?gene=WNT4
YWHAG	Tyrosine 3-Monooxygenase/Tryptophan 5-Monooxygenase Activation Protein Gamma	Protein Coding	P61981	56	GC07M078603	1.31555	https://www.genecards.org/cgi-bin/carddisp.pl?gene=YWHAG
IKBKG	Inhibitor Of Nuclear Factor Kappa B Kinase Regulatory Subunit Gamma	Protein Coding	Q9Y6K9	56	GC0XP154541	1.31447	https://www.genecards.org/cgi-bin/carddisp.pl?gene=IKBKG
TNFRSF11A	TNF Receptor Superfamily Member 11a	Protein Coding	Q9Y6Q6	55	GC18P062325	1.311	https://www.genecards.org/cgi-bin/carddisp.pl?gene=TNFRSF11A
MB	Myoglobin	Protein Coding	P02144	54	GC22M035606	1.30924	https://www.genecards.org/cgi-bin/carddisp.pl?gene=MB
SCN5A	Sodium Voltage-Gated Channel Alpha Subunit 5	Protein Coding	Q14524	59	GC03M038707	1.29969	https://www.genecards.org/cgi-bin/carddisp.pl?gene=SCN5A
PDE4D	Phosphodiesterase 4D	Protein Coding	Q08499	58	GC05M058969	1.29969	https://www.genecards.org/cgi-bin/carddisp.pl?gene=PDE4D
PDE7A	Phosphodiesterase 7A	Protein Coding	Q13946	48	GC08M065739	1.29969	https://www.genecards.org/cgi-bin/carddisp.pl?gene=PDE7A
CASP7	Caspase 7	Protein Coding	P55210	58	GC10P113679	1.29905	https://www.genecards.org/cgi-bin/carddisp.pl?gene=CASP7
CCR1	C-C Motif Chemokine Receptor 1	Protein Coding	P32246	52	GC03M046218	1.29905	https://www.genecards.org/cgi-bin/carddisp.pl?gene=CCR1
LTC4S	Leukotriene C4 Synthase	Protein Coding	Q16873	52	GC05P179793	1.29905	https://www.genecards.org/cgi-bin/carddisp.pl?gene=LTC4S
TNFRSF4	TNF Receptor Superfamily Member 4	Protein Coding	P43489	53	GC01M001211	1.29882	https://www.genecards.org/cgi-bin/carddisp.pl?gene=TNFRSF4
PDP1	Pyruvate Dehydrogenase Phosphatase Catalytic Subunit 1	Protein Coding	Q9P0J1	56	GC08P093857	1.29636	https://www.genecards.org/cgi-bin/carddisp.pl?gene=PDP1
LMNB1	Lamin B1	Protein Coding	P20700	55	GC05P126776	1.29636	https://www.genecards.org/cgi-bin/carddisp.pl?gene=LMNB1
RPS19	Ribosomal Protein S19	Protein Coding	P39019	56	GC19P113140	1.29592	https://www.genecards.org/cgi-bin/carddisp.pl?gene=RPS19
ADPRH	ADP-Ribosylarginine Hydrolase	Protein Coding	P54922	45	GC03P119579	1.29581	https://www.genecards.org/cgi-bin/carddisp.pl?gene=ADPRH
SYVN1	Synoviolin 1	Protein Coding	Q86TM6	50	GC11M125363	1.29566	https://www.genecards.org/cgi-bin/carddisp.pl?gene=SYVN1
LGALS3	Galectin 3	Protein Coding	P17931	53	GC14P055124	1.29498	https://www.genecards.org/cgi-bin/carddisp.pl?gene=LGALS3
RARS1	Arginyl-TRNA Synthetase 1	Protein Coding	P54136	53	GC05P168487	1.29498	https://www.genecards.org/cgi-bin/carddisp.pl?gene=RARS1
NDUFS1	NADH:Ubiquinone Oxidoreductase Core Subunit S1	Protein Coding	P28331	52	GC02M206114	1.29498	https://www.genecards.org/cgi-bin/carddisp.pl?gene=NDUFS1
NDUFV2	NADH:Ubiquinone Oxidoreductase Core Subunit V2	Protein Coding	P19404	52	GC18P009106	1.29498	https://www.genecards.org/cgi-bin/carddisp.pl?gene=NDUFV2
COX5B	Cytochrome C Oxidase Subunit 5B	Protein Coding	P10606	49	GC02P097657	1.29498	https://www.genecards.org/cgi-bin/carddisp.pl?gene=COX5B
FAF2	Fas Associated Factor Family Member 2	Protein Coding	Q96CS3	47	GC05P176447	1.29498	https://www.genecards.org/cgi-bin/carddisp.pl?gene=FAF2
DPY30	Dpy-30 Histone Methyltransferase Complex Regulatory Subunit	Protein Coding	Q9C005	45	GC02M031867	1.29498	https://www.genecards.org/cgi-bin/carddisp.pl?gene=DPY30
ATP5MF	ATP Synthase Membrane Subunit F	Protein Coding	P56134	40	GC07M100003	1.29498	https://www.genecards.org/cgi-bin/carddisp.pl?gene=ATP5MF
XBP1	X-Box Binding Protein 1	Protein Coding	P17861	55	GC22M028794	1.29238	https://www.genecards.org/cgi-bin/carddisp.pl?gene=XBP1
AKT2	AKT Serine/Threonine Kinase 2	Protein Coding	P31751	62	GC19M040230	1.29014	https://www.genecards.org/cgi-bin/carddisp.pl?gene=AKT2
PRKN	Parkin RBR E3 Ubiquitin Protein Ligase	Protein Coding	O60260	58	GC06M161348	1.29014	https://www.genecards.org/cgi-bin/carddisp.pl?gene=PRKN
UNC13D	Unc-13 Homolog D	Protein Coding	Q70J99	51	GC17M075827	1.29014	https://www.genecards.org/cgi-bin/carddisp.pl?gene=UNC13D
RCOR1	REST Corepressor 1	Protein Coding	Q9UKL0	50	GC14P102592	1.29014	https://www.genecards.org/cgi-bin/carddisp.pl?gene=RCOR1
ZBTB33	Zinc Finger And BTB Domain Containing 33	Protein Coding	Q86T24	45	GC0XP120250	1.29014	https://www.genecards.org/cgi-bin/carddisp.pl?gene=ZBTB33
MIR16-1	MicroRNA 16-1	RNA Gene		26	GC13M050048	1.29014	https://www.genecards.org/cgi-bin/carddisp.pl?gene=MIR16-1
MIR379	MicroRNA 379	RNA Gene		23	GC14P116757	1.29014	https://www.genecards.org/cgi-bin/carddisp.pl?gene=MIR379
TNFRSF10B	TNF Receptor Superfamily Member 10b	Protein Coding	O14763	59	GC08M023020	1.27699	https://www.genecards.org/cgi-bin/carddisp.pl?gene=TNFRSF10B
IL2RG	Interleukin 2 Receptor Subunit Gamma	Protein Coding	P31785	56	GC0XM071108	1.27699	https://www.genecards.org/cgi-bin/carddisp.pl?gene=IL2RG
MAPK13	Mitogen-Activated Protein Kinase 13	Protein Coding	O15264	55	GC06P134978	1.27699	https://www.genecards.org/cgi-bin/carddisp.pl?gene=MAPK13
TAF1	TATA-Box Binding Protein Associated Factor 1	Protein Coding	P21675	55	GC0XP071366	1.27699	https://www.genecards.org/cgi-bin/carddisp.pl?gene=TAF1
TNFRSF17	TNF Receptor Superfamily Member 17	Protein Coding	Q02223	55	GC16P011965	1.27699	https://www.genecards.org/cgi-bin/carddisp.pl?gene=TNFRSF17
VIPR1	Vasoactive Intestinal Peptide Receptor 1	Protein Coding	P32241	55	GC03P042490	1.27699	https://www.genecards.org/cgi-bin/carddisp.pl?gene=VIPR1
SLC19A2	Solute Carrier Family 19 Member 2	Protein Coding	O60779	54	GC01M169463	1.27699	https://www.genecards.org/cgi-bin/carddisp.pl?gene=SLC19A2
TBX21	T-Box Transcription Factor 21	Protein Coding	Q9UL17	54	GC17P047733	1.27699	https://www.genecards.org/cgi-bin/carddisp.pl?gene=TBX21
TNFRSF13C	TNF Receptor Superfamily Member 13C	Protein Coding	Q96RJ3	54	GC22M077127	1.27699	https://www.genecards.org/cgi-bin/carddisp.pl?gene=TNFRSF13C
FGD4	FYVE, RhoGEF And PH Domain Containing 4	Protein Coding	Q96M96	53	GC12P039656	1.27699	https://www.genecards.org/cgi-bin/carddisp.pl?gene=FGD4
HDAC11	Histone Deacetylase 11	Protein Coding	Q96DB2	53	GC03P021603	1.27699	https://www.genecards.org/cgi-bin/carddisp.pl?gene=HDAC11
IL10RB	Interleukin 10 Receptor Subunit Beta	Protein Coding	Q08334	53	GC21P033266	1.27699	https://www.genecards.org/cgi-bin/carddisp.pl?gene=IL10RB
IL3RA	Interleukin 3 Receptor Subunit Alpha	Protein Coding	P26951	52	GC0XP001336	1.27699	https://www.genecards.org/cgi-bin/carddisp.pl?gene=IL3RA
LY96	Lymphocyte Antigen 96	Protein Coding	Q9Y6Y9	52	GC08P073991	1.27699	https://www.genecards.org/cgi-bin/carddisp.pl?gene=LY96
ZIC2	Zic Family Member 2	Protein Coding	O95409	52	GC13P099981	1.27699	https://www.genecards.org/cgi-bin/carddisp.pl?gene=ZIC2
CD70	CD70 Molecule	Protein Coding	P32970	51	GC19M091904	1.27699	https://www.genecards.org/cgi-bin/carddisp.pl?gene=CD70
HDAC10	Histone Deacetylase 10	Protein Coding	Q969S8	51	GC22M050245	1.27699	https://www.genecards.org/cgi-bin/carddisp.pl?gene=HDAC10
HDAC7	Histone Deacetylase 7	Protein Coding	Q8WUI4	51	GC12M047782	1.27699	https://www.genecards.org/cgi-bin/carddisp.pl?gene=HDAC7
PMP2	Peripheral Myelin Protein 2	Protein Coding	P02689	51	GC08M081440	1.27699	https://www.genecards.org/cgi-bin/carddisp.pl?gene=PMP2
TNFRSF10D	TNF Receptor Superfamily Member 10d	Protein Coding	Q9UBN6	51	GC08M023135	1.27699	https://www.genecards.org/cgi-bin/carddisp.pl?gene=TNFRSF10D
TNFRSF25	TNF Receptor Superfamily Member 25	Protein Coding	Q93038	51	GC01M006460	1.27699	https://www.genecards.org/cgi-bin/carddisp.pl?gene=TNFRSF25
TNFSF4	TNF Superfamily Member 4	Protein Coding	P23510	51	GC01M173183	1.27699	https://www.genecards.org/cgi-bin/carddisp.pl?gene=TNFSF4
ACKR3	Atypical Chemokine Receptor 3	Protein Coding	P25106	50	GC02P236537	1.27699	https://www.genecards.org/cgi-bin/carddisp.pl?gene=ACKR3
GTF2E2	General Transcription Factor IIE Subunit 2	Protein Coding	P29084	50	GC08M030578	1.27699	https://www.genecards.org/cgi-bin/carddisp.pl?gene=GTF2E2
HLTF	Helicase Like Transcription Factor	Protein Coding	Q14527	50	GC03M149030	1.27699	https://www.genecards.org/cgi-bin/carddisp.pl?gene=HLTF
SMARCAD1	SWI/SNF-Related, Matrix-Associated Actin-Dependent Regulator Of Chromatin, Subfamily A, Containing DEAD/H Box 1	Protein Coding	Q9H4L7	50	GC04P094207	1.27699	https://www.genecards.org/cgi-bin/carddisp.pl?gene=SMARCAD1
SPRY1	Sprouty RTK Signaling Antagonist 1	Protein Coding	O43609	50	GC04P123396	1.27699	https://www.genecards.org/cgi-bin/carddisp.pl?gene=SPRY1
MED13	Mediator Complex Subunit 13	Protein Coding	Q9UHV7	48	GC17M061942	1.27699	https://www.genecards.org/cgi-bin/carddisp.pl?gene=MED13
TAF4	TATA-Box Binding Protein Associated Factor 4	Protein Coding	O00268	48	GC20M062012	1.27699	https://www.genecards.org/cgi-bin/carddisp.pl?gene=TAF4
TAF6	TATA-Box Binding Protein Associated Factor 6	Protein Coding	P49848	48	GC07M105253	1.27699	https://www.genecards.org/cgi-bin/carddisp.pl?gene=TAF6
TNFRSF10C	TNF Receptor Superfamily Member 10c	Protein Coding	O14798	48	GC08P023102	1.27699	https://www.genecards.org/cgi-bin/carddisp.pl?gene=TNFRSF10C
TNFSF14	TNF Superfamily Member 14	Protein Coding	O43557	48	GC19M091907	1.27699	https://www.genecards.org/cgi-bin/carddisp.pl?gene=TNFSF14
BHLHE40	Basic Helix-Loop-Helix Family Member E40	Protein Coding	O14503	47	GC03P005000	1.27699	https://www.genecards.org/cgi-bin/carddisp.pl?gene=BHLHE40
CXCL16	C-X-C Motif Chemokine Ligand 16	Protein Coding	Q9H2A7	47	GC17M004733	1.27699	https://www.genecards.org/cgi-bin/carddisp.pl?gene=CXCL16
CXCL3	C-X-C Motif Chemokine Ligand 3	Protein Coding	P19876	47	GC04M074036	1.27699	https://www.genecards.org/cgi-bin/carddisp.pl?gene=CXCL3
IL17RC	Interleukin 17 Receptor C	Protein Coding	Q8NAC3	47	GC03P009917	1.27699	https://www.genecards.org/cgi-bin/carddisp.pl?gene=IL17RC
TAF10	TATA-Box Binding Protein Associated Factor 10	Protein Coding	Q12962	47	GC11M012127	1.27699	https://www.genecards.org/cgi-bin/carddisp.pl?gene=TAF10
TAF9	TATA-Box Binding Protein Associated Factor 9	Protein Coding	Q16594	47	GC05M078088	1.27699	https://www.genecards.org/cgi-bin/carddisp.pl?gene=TAF9
ARL5B	ADP Ribosylation Factor Like GTPase 5B	Protein Coding	Q96KC2	46	GC10P018659	1.27699	https://www.genecards.org/cgi-bin/carddisp.pl?gene=ARL5B
B3GNT5	UDP-GlcNAc:BetaGal Beta-1,3-N-Acetylglucosaminyltransferase 5	Protein Coding	Q9BYG0	46	GC03P183253	1.27699	https://www.genecards.org/cgi-bin/carddisp.pl?gene=B3GNT5
CDC42EP3	CDC42 Effector Protein 3	Protein Coding	Q9UKI2	46	GC02M037641	1.27699	https://www.genecards.org/cgi-bin/carddisp.pl?gene=CDC42EP3
DNER	Delta/Notch Like EGF Repeat Containing	Protein Coding	Q8NFT8	46	GC02M229357	1.27699	https://www.genecards.org/cgi-bin/carddisp.pl?gene=DNER
ENC1	Ectodermal-Neural Cortex 1	Protein Coding	O14682	46	GC05M074627	1.27699	https://www.genecards.org/cgi-bin/carddisp.pl?gene=ENC1
GTF2E1	General Transcription Factor IIE Subunit 1	Protein Coding	P29083	46	GC03P120844	1.27699	https://www.genecards.org/cgi-bin/carddisp.pl?gene=GTF2E1
LRRC8A	Leucine Rich Repeat Containing 8 VRAC Subunit A	Protein Coding	Q8IWT6	46	GC09P128882	1.27699	https://www.genecards.org/cgi-bin/carddisp.pl?gene=LRRC8A
TAF13	TATA-Box Binding Protein Associated Factor 13	Protein Coding	Q15543	46	GC01M109062	1.27699	https://www.genecards.org/cgi-bin/carddisp.pl?gene=TAF13
TNFSF12	TNF Superfamily Member 12	Protein Coding	O43508	46	GC17P111184	1.27699	https://www.genecards.org/cgi-bin/carddisp.pl?gene=TNFSF12
ABHD2	Abhydrolase Domain Containing 2, Acylglycerol Lipase	Protein Coding	P08910	45	GC15P158215	1.27699	https://www.genecards.org/cgi-bin/carddisp.pl?gene=ABHD2
AMIGO2	Adhesion Molecule With Ig Like Domain 2	Protein Coding	Q86SJ2	45	GC12M047077	1.27699	https://www.genecards.org/cgi-bin/carddisp.pl?gene=AMIGO2
ARC	Activity Regulated Cytoskeleton Associated Protein	Protein Coding	Q7LC44	45	GC08M142611	1.27699	https://www.genecards.org/cgi-bin/carddisp.pl?gene=ARC
CER1	Cerberus 1, DAN Family BMP Antagonist	Protein Coding	O95813	45	GC09M014710	1.27699	https://www.genecards.org/cgi-bin/carddisp.pl?gene=CER1
CPEB4	Cytoplasmic Polyadenylation Element Binding Protein 4	Protein Coding	Q17RY0	45	GC05P173888	1.27699	https://www.genecards.org/cgi-bin/carddisp.pl?gene=CPEB4
CXCL14	C-X-C Motif Chemokine Ligand 14	Protein Coding	O95715	45	GC05M135617	1.27699	https://www.genecards.org/cgi-bin/carddisp.pl?gene=CXCL14
DAP	Death Associated Protein	Protein Coding	P51397	45	GC05M010679	1.27699	https://www.genecards.org/cgi-bin/carddisp.pl?gene=DAP
ETNK2	Ethanolamine Kinase 2	Protein Coding	Q9NVF9	45	GC01M204100	1.27699	https://www.genecards.org/cgi-bin/carddisp.pl?gene=ETNK2
FGFBP1	Fibroblast Growth Factor Binding Protein 1	Protein Coding	Q14512	45	GC04M015937	1.27699	https://www.genecards.org/cgi-bin/carddisp.pl?gene=FGFBP1
GNG2	G Protein Subunit Gamma 2	Protein Coding	P59768	45	GC14P051826	1.27699	https://www.genecards.org/cgi-bin/carddisp.pl?gene=GNG2
GTF2F2	General Transcription Factor IIF Subunit 2	Protein Coding	P13984	45	GC13P045120	1.27699	https://www.genecards.org/cgi-bin/carddisp.pl?gene=GTF2F2
IL9R	Interleukin 9 Receptor	Protein Coding	Q01113	45	GC0XP155997	1.27699	https://www.genecards.org/cgi-bin/carddisp.pl?gene=IL9R
PF4V1	Platelet Factor 4 Variant 1	Protein Coding	P10720	45	GC04P073853	1.27699	https://www.genecards.org/cgi-bin/carddisp.pl?gene=PF4V1
PPP1R14C	Protein Phosphatase 1 Regulatory Inhibitor Subunit 14C	Protein Coding	Q8TAE6	45	GC06P150143	1.27699	https://www.genecards.org/cgi-bin/carddisp.pl?gene=PPP1R14C
SEC14L1	SEC14 Like Lipid Binding 1	Protein Coding	Q92503	45	GC17P113207	1.27699	https://www.genecards.org/cgi-bin/carddisp.pl?gene=SEC14L1
SIN3B	SIN3 Transcription Regulator Family Member B	Protein Coding	O75182	45	GC19P016829	1.27699	https://www.genecards.org/cgi-bin/carddisp.pl?gene=SIN3B
SRGN	Serglycin	Protein Coding	P10124	45	GC10P069088	1.27699	https://www.genecards.org/cgi-bin/carddisp.pl?gene=SRGN
TAF12	TATA-Box Binding Protein Associated Factor 12	Protein Coding	Q16514	45	GC01M031304	1.27699	https://www.genecards.org/cgi-bin/carddisp.pl?gene=TAF12
TAF5L	TATA-Box Binding Protein Associated Factor 5 Like	Protein Coding	O75529	45	GC01M229593	1.27699	https://www.genecards.org/cgi-bin/carddisp.pl?gene=TAF5L
GTF2F1	General Transcription Factor IIF Subunit 1	Protein Coding	P35269	44	GC19M091891	1.27699	https://www.genecards.org/cgi-bin/carddisp.pl?gene=GTF2F1
TAF1B	TATA-Box Binding Protein Associated Factor, RNA Polymerase I Subunit B	Protein Coding	Q53T94	44	GC02P009845	1.27699	https://www.genecards.org/cgi-bin/carddisp.pl?gene=TAF1B
TNFSF8	TNF Superfamily Member 8	Protein Coding	P32971	44	GC09M114893	1.27699	https://www.genecards.org/cgi-bin/carddisp.pl?gene=TNFSF8
CREB3L4	CAMP Responsive Element Binding Protein 3 Like 4	Protein Coding	Q8TEY5	43	GC01P153967	1.27699	https://www.genecards.org/cgi-bin/carddisp.pl?gene=CREB3L4
EPB41L4B	Erythrocyte Membrane Protein Band 4.1 Like 4B	Protein Coding	Q9H329	43	GC09M109171	1.27699	https://www.genecards.org/cgi-bin/carddisp.pl?gene=EPB41L4B
GADD45B	Growth Arrest And DNA Damage Inducible Beta	Protein Coding	O75293	43	GC19P002476	1.27699	https://www.genecards.org/cgi-bin/carddisp.pl?gene=GADD45B
NAV3	Neuron Navigator 3	Protein Coding	Q8IVL0	43	GC12P077341	1.27699	https://www.genecards.org/cgi-bin/carddisp.pl?gene=NAV3
TAF7	TATA-Box Binding Protein Associated Factor 7	Protein Coding	Q15545	43	GC05M141295	1.27699	https://www.genecards.org/cgi-bin/carddisp.pl?gene=TAF7
TAF9B	TATA-Box Binding Protein Associated Factor 9b	Protein Coding	Q9HBM6	43	GC0XM078129	1.27699	https://www.genecards.org/cgi-bin/carddisp.pl?gene=TAF9B
DNAJC15	DnaJ Heat Shock Protein Family (Hsp40) Member C15	Protein Coding	Q9Y5T4	42	GC13P043023	1.27699	https://www.genecards.org/cgi-bin/carddisp.pl?gene=DNAJC15
MED24	Mediator Complex Subunit 24	Protein Coding	O75448	42	GC17M040019	1.27699	https://www.genecards.org/cgi-bin/carddisp.pl?gene=MED24
MTG1	Mitochondrial Ribosome Associated GTPase 1	Protein Coding	Q9BT17	42	GC10P133394	1.27699	https://www.genecards.org/cgi-bin/carddisp.pl?gene=MTG1
TAF5	TATA-Box Binding Protein Associated Factor 5	Protein Coding	Q15542	42	GC10P109914	1.27699	https://www.genecards.org/cgi-bin/carddisp.pl?gene=TAF5
GPR153	G Protein-Coupled Receptor 153	Protein Coding	Q6NV75	41	GC01M006247	1.27699	https://www.genecards.org/cgi-bin/carddisp.pl?gene=GPR153
MED16	Mediator Complex Subunit 16	Protein Coding	Q9Y2X0	41	GC19M091657	1.27699	https://www.genecards.org/cgi-bin/carddisp.pl?gene=MED16
PRRG4	Proline Rich And Gla Domain 4	Protein Coding	Q9BZD6	41	GC11P032829	1.27699	https://www.genecards.org/cgi-bin/carddisp.pl?gene=PRRG4
TAF11	TATA-Box Binding Protein Associated Factor 11	Protein Coding	Q15544	41	GC06M093920	1.27699	https://www.genecards.org/cgi-bin/carddisp.pl?gene=TAF11
TAF1C	TATA-Box Binding Protein Associated Factor, RNA Polymerase I Subunit C	Protein Coding	Q15572	41	GC16M084177	1.27699	https://www.genecards.org/cgi-bin/carddisp.pl?gene=TAF1C
TAF7L	TATA-Box Binding Protein Associated Factor 7 Like	Protein Coding	Q5H9L4	41	GC0XM101268	1.27699	https://www.genecards.org/cgi-bin/carddisp.pl?gene=TAF7L
TAF1A	TATA-Box Binding Protein Associated Factor, RNA Polymerase I Subunit A	Protein Coding	Q15573	40	GC01M226469	1.27699	https://www.genecards.org/cgi-bin/carddisp.pl?gene=TAF1A
TAF6L	TATA-Box Binding Protein Associated Factor 6 Like	Protein Coding	Q9Y6J9	40	GC11P062771	1.27699	https://www.genecards.org/cgi-bin/carddisp.pl?gene=TAF6L
ADGRF4	Adhesion G Protein-Coupled Receptor F4	Protein Coding	Q8IZF3	39	GC06P047685	1.27699	https://www.genecards.org/cgi-bin/carddisp.pl?gene=ADGRF4
SPINK13	Serine Peptidase Inhibitor Kazal Type 13	Protein Coding	Q1W4C9	39	GC05P148268	1.27699	https://www.genecards.org/cgi-bin/carddisp.pl?gene=SPINK13
TAF1L	TATA-Box Binding Protein Associated Factor 1 Like	Protein Coding	Q8IZX4	38	GC09M032619	1.27699	https://www.genecards.org/cgi-bin/carddisp.pl?gene=TAF1L
SERTAD2	SERTA Domain Containing 2	Protein Coding	Q14140	36	GC02M064631	1.27699	https://www.genecards.org/cgi-bin/carddisp.pl?gene=SERTAD2
CCL4L2	C-C Motif Chemokine Ligand 4 Like 2	Protein Coding	Q8NHW4	34	GC17P111996	1.27699	https://www.genecards.org/cgi-bin/carddisp.pl?gene=CCL4L2
CCL4L1	C-C Motif Chemokine Ligand 4 Like 1	Protein Coding	Q8NHW4	25	GC17Pj00267	1.27699	https://www.genecards.org/cgi-bin/carddisp.pl?gene=CCL4L1
MGC16025	Uncharacterized LOC85009	RNA Gene		15	GC02M239377	1.27699	https://www.genecards.org/cgi-bin/carddisp.pl?gene=MGC16025
ALDH3A1	Aldehyde Dehydrogenase 3 Family Member A1	Protein Coding	P30838	54	GC17M019737	1.27647	https://www.genecards.org/cgi-bin/carddisp.pl?gene=ALDH3A1
LMNA	Lamin A/C	Protein Coding	P02545	58	GC01P156082	1.27607	https://www.genecards.org/cgi-bin/carddisp.pl?gene=LMNA
CYP51A1	Cytochrome P450 Family 51 Subfamily A Member 1	Protein Coding	Q16850	51	GC07M092112	1.27607	https://www.genecards.org/cgi-bin/carddisp.pl?gene=CYP51A1
FABP4	Fatty Acid Binding Protein 4	Protein Coding	P15090	51	GC08M081478	1.27607	https://www.genecards.org/cgi-bin/carddisp.pl?gene=FABP4
MYLK3	Myosin Light Chain Kinase 3	Protein Coding	Q32MK0	48	GC16M047301	1.27565	https://www.genecards.org/cgi-bin/carddisp.pl?gene=MYLK3
ZNRF3	Zinc And Ring Finger 3	Protein Coding	Q9ULT6	44	GC22P028883	1.2752	https://www.genecards.org/cgi-bin/carddisp.pl?gene=ZNRF3
NFIB	Nuclear Factor I B	Protein Coding	O00712	53	GC09M014077	1.26974	https://www.genecards.org/cgi-bin/carddisp.pl?gene=NFIB
PRMT5	Protein Arginine Methyltransferase 5	Protein Coding	O14744	53	GC14M022920	1.26974	https://www.genecards.org/cgi-bin/carddisp.pl?gene=PRMT5
DHFR	Dihydrofolate Reductase	Protein Coding	P00374	58	GC05M080626	1.2692	https://www.genecards.org/cgi-bin/carddisp.pl?gene=DHFR
FGFR2	Fibroblast Growth Factor Receptor 2	Protein Coding	P21802	64	GC10M121478	1.26548	https://www.genecards.org/cgi-bin/carddisp.pl?gene=FGFR2
ALK	ALK Receptor Tyrosine Kinase	Protein Coding	Q9UM73	59	GC02M029190	1.26548	https://www.genecards.org/cgi-bin/carddisp.pl?gene=ALK
PPP2CA	Protein Phosphatase 2 Catalytic Subunit Alpha	Protein Coding	P67775	57	GC05M134194	1.26548	https://www.genecards.org/cgi-bin/carddisp.pl?gene=PPP2CA
PRKCZ	Protein Kinase C Zeta	Protein Coding	Q05513	57	GC01P020522	1.26548	https://www.genecards.org/cgi-bin/carddisp.pl?gene=PRKCZ
MEF2C	Myocyte Enhancer Factor 2C	Protein Coding	Q06413	56	GC05M088718	1.26548	https://www.genecards.org/cgi-bin/carddisp.pl?gene=MEF2C
PRKCE	Protein Kinase C Epsilon	Protein Coding	Q02156	56	GC02P045651	1.26548	https://www.genecards.org/cgi-bin/carddisp.pl?gene=PRKCE
CALM1	Calmodulin 1	Protein Coding	P0DP23	54	GC14P090396	1.26548	https://www.genecards.org/cgi-bin/carddisp.pl?gene=CALM1
F8	Coagulation Factor VIII	Protein Coding	P00451	56	GC0XM154835	1.26422	https://www.genecards.org/cgi-bin/carddisp.pl?gene=F8
SLIRP	SRA Stem-Loop Interacting RNA Binding Protein	Protein Coding	Q9GZT3	45	GC14P077708	1.26073	https://www.genecards.org/cgi-bin/carddisp.pl?gene=SLIRP
CCDC62	Coiled-Coil Domain Containing 62	Protein Coding	Q6P9F0	44	GC12P122774	1.26073	https://www.genecards.org/cgi-bin/carddisp.pl?gene=CCDC62
MT1H	Metallothionein 1H	Protein Coding	P80294	38	GC16P082426	1.26073	https://www.genecards.org/cgi-bin/carddisp.pl?gene=MT1H
EID2B	EP300 Interacting Inhibitor Of Differentiation 2B	Protein Coding	Q96D98	33	GC19M039530	1.26073	https://www.genecards.org/cgi-bin/carddisp.pl?gene=EID2B
MT1HL1	Metallothionein 1H Like 1	Protein Coding	P0DM35	28	GC01M237004	1.26073	https://www.genecards.org/cgi-bin/carddisp.pl?gene=MT1HL1
MT1L	Metallothionein 1L (Pseudogene)	Pseudogene	Q93083	24	GC16P056617	1.26073	https://www.genecards.org/cgi-bin/carddisp.pl?gene=MT1L
NPHS2	NPHS2 Stomatin Family Member, Podocin	Protein Coding	Q9NP85	51	GC01M179554	1.25901	https://www.genecards.org/cgi-bin/carddisp.pl?gene=NPHS2
GGH	Gamma-Glutamyl Hydrolase	Protein Coding	Q92820	51	GC08M063014	1.25821	https://www.genecards.org/cgi-bin/carddisp.pl?gene=GGH
FPR1	Formyl Peptide Receptor 1	Protein Coding	P21462	53	GC19M051745	1.25547	https://www.genecards.org/cgi-bin/carddisp.pl?gene=FPR1
SDHA	Succinate Dehydrogenase Complex Flavoprotein Subunit A	Protein Coding	P31040	57	GC05P000229	1.25446	https://www.genecards.org/cgi-bin/carddisp.pl?gene=SDHA
POLR2E	RNA Polymerase II, I And III Subunit E	Protein Coding	P19388	50	GC19M001086	1.25446	https://www.genecards.org/cgi-bin/carddisp.pl?gene=POLR2E
POLR2D	RNA Polymerase II Subunit D	Protein Coding	O15514	48	GC02M128564	1.25446	https://www.genecards.org/cgi-bin/carddisp.pl?gene=POLR2D
POLR2F	RNA Polymerase II, I And III Subunit F	Protein Coding	P61218	47	GC22P037952	1.25446	https://www.genecards.org/cgi-bin/carddisp.pl?gene=POLR2F
POLR2J	RNA Polymerase II Subunit J	Protein Coding	P52435	46	GC07M102473	1.25446	https://www.genecards.org/cgi-bin/carddisp.pl?gene=POLR2J
POLR2K	RNA Polymerase II, I And III Subunit K	Protein Coding	P53803	45	GC08P100150	1.25446	https://www.genecards.org/cgi-bin/carddisp.pl?gene=POLR2K
POLR2H	RNA Polymerase II, I And III Subunit H	Protein Coding	P52434	44	GC03P184361	1.25446	https://www.genecards.org/cgi-bin/carddisp.pl?gene=POLR2H
POLR2I	RNA Polymerase II Subunit I	Protein Coding	P36954	43	GC19M036113	1.25446	https://www.genecards.org/cgi-bin/carddisp.pl?gene=POLR2I
POLR2G	RNA Polymerase II Subunit G	Protein Coding	P62487	41	GC11P088854	1.25446	https://www.genecards.org/cgi-bin/carddisp.pl?gene=POLR2G
POLR2M	RNA Polymerase II Subunit M	Protein Coding	Q6EEV4	39	GC15P057706	1.25446	https://www.genecards.org/cgi-bin/carddisp.pl?gene=POLR2M
ITGA2	Integrin Subunit Alpha 2	Protein Coding	P17301	55	GC05P052989	1.25255	https://www.genecards.org/cgi-bin/carddisp.pl?gene=ITGA2
ALOX15	Arachidonate 15-Lipoxygenase	Protein Coding	P16050	54	GC17M004630	1.25255	https://www.genecards.org/cgi-bin/carddisp.pl?gene=ALOX15
COL7A1	Collagen Type VII Alpha 1 Chain	Protein Coding	Q02388	52	GC03M048564	1.25255	https://www.genecards.org/cgi-bin/carddisp.pl?gene=COL7A1
PRKAR2B	Protein Kinase CAMP-Dependent Type II Regulatory Subunit Beta	Protein Coding	P31323	51	GC07P107044	1.25255	https://www.genecards.org/cgi-bin/carddisp.pl?gene=PRKAR2B
SLC44A1	Solute Carrier Family 44 Member 1	Protein Coding	Q8WWI5	51	GC09P105244	1.25255	https://www.genecards.org/cgi-bin/carddisp.pl?gene=SLC44A1
ALOX15B	Arachidonate 15-Lipoxygenase Type B	Protein Coding	O15296	50	GC17P008039	1.25255	https://www.genecards.org/cgi-bin/carddisp.pl?gene=ALOX15B
RAPGEF3	Rap Guanine Nucleotide Exchange Factor 3	Protein Coding	O95398	50	GC12M047736	1.25255	https://www.genecards.org/cgi-bin/carddisp.pl?gene=RAPGEF3
DCTN2	Dynactin Subunit 2	Protein Coding	Q13561	48	GC12M059339	1.25255	https://www.genecards.org/cgi-bin/carddisp.pl?gene=DCTN2
SLC44A2	Solute Carrier Family 44 Member 2 (CTL2 Blood Group)	Protein Coding	Q8IWA5	48	GC19P010602	1.25255	https://www.genecards.org/cgi-bin/carddisp.pl?gene=SLC44A2
SPIB	Spi-B Transcription Factor	Protein Coding	Q01892	45	GC19P050418	1.25255	https://www.genecards.org/cgi-bin/carddisp.pl?gene=SPIB
ATP6AP1L	ATPase H+ Transporting Accessory Protein 1 Like (Pseudogene)	Pseudogene	Q52LC2	30	GC05P082541	1.25255	https://www.genecards.org/cgi-bin/carddisp.pl?gene=ATP6AP1L
TCF3	Transcription Factor 3	Protein Coding	P15923	54	GC19M001609	1.25123	https://www.genecards.org/cgi-bin/carddisp.pl?gene=TCF3
RNF217-AS1	RNF217 Antisense RNA 1 (Head To Head)	RNA Gene		19	GC06M124563	1.25123	https://www.genecards.org/cgi-bin/carddisp.pl?gene=RNF217-AS1
CLEC7A	C-Type Lectin Domain Containing 7A	Protein Coding	Q9BXN2	54	GC12M029494	1.24265	https://www.genecards.org/cgi-bin/carddisp.pl?gene=CLEC7A
PDGFA	Platelet Derived Growth Factor Subunit A	Protein Coding	P04085	53	GC07M000497	1.24265	https://www.genecards.org/cgi-bin/carddisp.pl?gene=PDGFA
SCG2	Secretogranin II	Protein Coding	P13521	46	GC02M223596	1.24265	https://www.genecards.org/cgi-bin/carddisp.pl?gene=SCG2
ATF3	Activating Transcription Factor 3	Protein Coding	P18847	53	GC01P212565	1.24182	https://www.genecards.org/cgi-bin/carddisp.pl?gene=ATF3
FLII	FLII Actin Remodeling Protein	Protein Coding	Q13045	51	GC17M018244	1.24182	https://www.genecards.org/cgi-bin/carddisp.pl?gene=FLII
MIR320A	MicroRNA 320a	RNA Gene		29	GC08M022306	1.23995	https://www.genecards.org/cgi-bin/carddisp.pl?gene=MIR320A
LOC106728418	LEP 5' Regulatory Region	Functional Element		3	GC07P128238	1.23995	https://www.genecards.org/cgi-bin/carddisp.pl?gene=LOC106728418
IL1RL1	Interleukin 1 Receptor Like 1	Protein Coding	Q01638	50	GC02P102294	1.23725	https://www.genecards.org/cgi-bin/carddisp.pl?gene=IL1RL1
PIKFYVE	Phosphoinositide Kinase, FYVE-Type Zinc Finger Containing	Protein Coding	Q9Y2I7	57	GC02P208266	1.23655	https://www.genecards.org/cgi-bin/carddisp.pl?gene=PIKFYVE
FSHR	Follicle Stimulating Hormone Receptor	Protein Coding	P23945	56	GC02M048962	1.23167	https://www.genecards.org/cgi-bin/carddisp.pl?gene=FSHR
EHMT1	Euchromatic Histone Lysine Methyltransferase 1	Protein Coding	Q9H9B1	54	GC09P137618	1.23125	https://www.genecards.org/cgi-bin/carddisp.pl?gene=EHMT1
E2F1	E2F Transcription Factor 1	Protein Coding	Q01094	53	GC20M033675	1.23125	https://www.genecards.org/cgi-bin/carddisp.pl?gene=E2F1
KLK6	Kallikrein Related Peptidase 6	Protein Coding	Q92876	53	GC19M050958	1.23125	https://www.genecards.org/cgi-bin/carddisp.pl?gene=KLK6
EIF3A	Eukaryotic Translation Initiation Factor 3 Subunit A	Protein Coding	Q14152	52	GC10M119034	1.23125	https://www.genecards.org/cgi-bin/carddisp.pl?gene=EIF3A
H3-4	H3.4 Histone, Cluster Member	Protein Coding	Q16695	47	GC01M228427	1.23125	https://www.genecards.org/cgi-bin/carddisp.pl?gene=H3-4
RBM14	RNA Binding Motif Protein 14	Protein Coding	Q96PK6	46	GC11P089196	1.23125	https://www.genecards.org/cgi-bin/carddisp.pl?gene=RBM14
MIRLET7C	MicroRNA Let-7c	RNA Gene		29	GC21P018103	1.23125	https://www.genecards.org/cgi-bin/carddisp.pl?gene=MIRLET7C
MIR124-3	MicroRNA 124-3	RNA Gene		23	GC20P066972	1.23125	https://www.genecards.org/cgi-bin/carddisp.pl?gene=MIR124-3
MIR103A1	MicroRNA 103a-1	RNA Gene		24	GC05M168560	1.22869	https://www.genecards.org/cgi-bin/carddisp.pl?gene=MIR103A1
KRT7	Keratin 7	Protein Coding	P08729	51	GC12P052232	1.22771	https://www.genecards.org/cgi-bin/carddisp.pl?gene=KRT7
NDUFS6	NADH:Ubiquinone Oxidoreductase Subunit S6	Protein Coding	O75380	51	GC05P001801	1.22771	https://www.genecards.org/cgi-bin/carddisp.pl?gene=NDUFS6
PDE3B	Phosphodiesterase 3B	Protein Coding	Q13370	52	GC11P014643	1.22331	https://www.genecards.org/cgi-bin/carddisp.pl?gene=PDE3B
CHERP	Calcium Homeostasis Endoplasmic Reticulum Protein	Protein Coding	Q8IWX8	44	GC19M016517	1.22331	https://www.genecards.org/cgi-bin/carddisp.pl?gene=CHERP
NPR2	Natriuretic Peptide Receptor 2	Protein Coding	P20594	56	GC09P057122	1.22306	https://www.genecards.org/cgi-bin/carddisp.pl?gene=NPR2
DHCR7	7-Dehydrocholesterol Reductase	Protein Coding	Q9UBM7	56	GC11M071428	1.22076	https://www.genecards.org/cgi-bin/carddisp.pl?gene=DHCR7
HSD17B4	Hydroxysteroid 17-Beta Dehydrogenase 4	Protein Coding	P51659	55	GC05P119452	1.22076	https://www.genecards.org/cgi-bin/carddisp.pl?gene=HSD17B4
MARCO	Macrophage Receptor With Collagenous Structure	Protein Coding	Q9UEW3	44	GC02P118942	1.22076	https://www.genecards.org/cgi-bin/carddisp.pl?gene=MARCO
HMGCR	3-Hydroxy-3-Methylglutaryl-CoA Reductase	Protein Coding	P04035	56	GC05P075336	1.21673	https://www.genecards.org/cgi-bin/carddisp.pl?gene=HMGCR
CXCR1	C-X-C Motif Chemokine Receptor 1	Protein Coding	P25024	52	GC02M218162	1.21247	https://www.genecards.org/cgi-bin/carddisp.pl?gene=CXCR1
UBR1	Ubiquitin Protein Ligase E3 Component N-Recognin 1	Protein Coding	Q8IWV7	51	GC15M042942	1.21247	https://www.genecards.org/cgi-bin/carddisp.pl?gene=UBR1
CLCNKB	Chloride Voltage-Gated Channel Kb	Protein Coding	P51801	51	GC01P040859	1.21161	https://www.genecards.org/cgi-bin/carddisp.pl?gene=CLCNKB
MYOG	Myogenin	Protein Coding	P15173	48	GC01M203083	1.21013	https://www.genecards.org/cgi-bin/carddisp.pl?gene=MYOG
RELB	RELB Proto-Oncogene, NF-KB Subunit	Protein Coding	Q01201	54	GC19P113255	1.21012	https://www.genecards.org/cgi-bin/carddisp.pl?gene=RELB
BID	BH3 Interacting Domain Death Agonist	Protein Coding	P55957	54	GC22M017734	1.20995	https://www.genecards.org/cgi-bin/carddisp.pl?gene=BID
SLC16A1	Solute Carrier Family 16 Member 1	Protein Coding	P53985	56	GC01M113100	1.20601	https://www.genecards.org/cgi-bin/carddisp.pl?gene=SLC16A1
ADRA2A	Adrenoceptor Alpha 2A	Protein Coding	P08913	55	GC10P111077	1.20601	https://www.genecards.org/cgi-bin/carddisp.pl?gene=ADRA2A
SRSF1	Serine And Arginine Rich Splicing Factor 1	Protein Coding	Q07955	51	GC17M078409	1.20601	https://www.genecards.org/cgi-bin/carddisp.pl?gene=SRSF1
SERPINB1	Serpin Family B Member 1	Protein Coding	P30740	50	GC06M003730	1.20601	https://www.genecards.org/cgi-bin/carddisp.pl?gene=SERPINB1
SIGLEC1	Sialic Acid Binding Ig Like Lectin 1	Protein Coding	Q9BZZ2	49	GC20M003686	1.20601	https://www.genecards.org/cgi-bin/carddisp.pl?gene=SIGLEC1
RCC2	Regulator Of Chromosome Condensation 2	Protein Coding	Q9P258	43	GC01M017406	1.20601	https://www.genecards.org/cgi-bin/carddisp.pl?gene=RCC2
TRA2A	Transformer 2 Alpha Homolog	Protein Coding	Q13595	43	GC07M023504	1.20601	https://www.genecards.org/cgi-bin/carddisp.pl?gene=TRA2A
DEFB4A	Defensin Beta 4A	Protein Coding	O15263	44	GC08P009676	1.2052	https://www.genecards.org/cgi-bin/carddisp.pl?gene=DEFB4A
CR1	Complement C3b/C4b Receptor 1 (Knops Blood Group)	Protein Coding	P17927	53	GC01P207496	1.20291	https://www.genecards.org/cgi-bin/carddisp.pl?gene=CR1
TUBB	Tubulin Beta Class I	Protein Coding	P07437	58	GC06P134798	1.20047	https://www.genecards.org/cgi-bin/carddisp.pl?gene=TUBB
ITGA8	Integrin Subunit Alpha 8	Protein Coding	P53708	53	GC10M015513	1.20047	https://www.genecards.org/cgi-bin/carddisp.pl?gene=ITGA8
TUBB4B	Tubulin Beta 4B Class IVb	Protein Coding	P68371	53	GC09P137241	1.20047	https://www.genecards.org/cgi-bin/carddisp.pl?gene=TUBB4B
TUFM	Tu Translation Elongation Factor, Mitochondrial	Protein Coding	P49411	52	GC16M043919	1.20047	https://www.genecards.org/cgi-bin/carddisp.pl?gene=TUFM
SLC5A6	Solute Carrier Family 5 Member 6	Protein Coding	Q9Y289	51	GC02M027201	1.20047	https://www.genecards.org/cgi-bin/carddisp.pl?gene=SLC5A6
SP3	Sp3 Transcription Factor	Protein Coding	Q02447	51	GC02M173882	1.20047	https://www.genecards.org/cgi-bin/carddisp.pl?gene=SP3
ATP5F1B	ATP Synthase F1 Subunit Beta	Protein Coding	P06576	50	GC12M059279	1.20047	https://www.genecards.org/cgi-bin/carddisp.pl?gene=ATP5F1B
PLIN2	Perilipin 2	Protein Coding	Q99541	50	GC09M019270	1.20047	https://www.genecards.org/cgi-bin/carddisp.pl?gene=PLIN2
SLC15A1	Solute Carrier Family 15 Member 1	Protein Coding	P46059	50	GC13M098683	1.20047	https://www.genecards.org/cgi-bin/carddisp.pl?gene=SLC15A1
TUBA1C	Tubulin Alpha 1c	Protein Coding	Q9BQE3	50	GC12P049188	1.20047	https://www.genecards.org/cgi-bin/carddisp.pl?gene=TUBA1C
ACSL3	Acyl-CoA Synthetase Long Chain Family Member 3	Protein Coding	O95573	48	GC02P222860	1.20047	https://www.genecards.org/cgi-bin/carddisp.pl?gene=ACSL3
AGRP	Agouti Related Neuropeptide	Protein Coding	O00253	48	GC16M067482	1.20047	https://www.genecards.org/cgi-bin/carddisp.pl?gene=AGRP
GH-LCR	Growth Hormone Locus Control Region	Functional Element		10	GC17P063917	1.20047	https://www.genecards.org/cgi-bin/carddisp.pl?gene=GH-LCR
HTT	Huntingtin	Protein Coding	P42858	53	GC04P003041	1.19162	https://www.genecards.org/cgi-bin/carddisp.pl?gene=HTT
ZNF704	Zinc Finger Protein 704	Protein Coding	Q6ZNC4	37	GC08M080628	1.18901	https://www.genecards.org/cgi-bin/carddisp.pl?gene=ZNF704
PHGDH	Phosphoglycerate Dehydrogenase	Protein Coding	O43175	59	GC01P119660	1.17886	https://www.genecards.org/cgi-bin/carddisp.pl?gene=PHGDH
HSPA9	Heat Shock Protein Family A (Hsp70) Member 9	Protein Coding	P38646	56	GC05M138554	1.17886	https://www.genecards.org/cgi-bin/carddisp.pl?gene=HSPA9
PAH	Phenylalanine Hydroxylase	Protein Coding	P00439	56	GC12M102836	1.17886	https://www.genecards.org/cgi-bin/carddisp.pl?gene=PAH
VHL	Von Hippel-Lindau Tumor Suppressor	Protein Coding	P40337	56	GC03P021526	1.17886	https://www.genecards.org/cgi-bin/carddisp.pl?gene=VHL
HSP90B1	Heat Shock Protein 90 Beta Family Member 1	Protein Coding	P14625	55	GC12P103930	1.17886	https://www.genecards.org/cgi-bin/carddisp.pl?gene=HSP90B1
TKT	Transketolase	Protein Coding	P29401	55	GC03M053224	1.17886	https://www.genecards.org/cgi-bin/carddisp.pl?gene=TKT
ACADVL	Acyl-CoA Dehydrogenase Very Long Chain	Protein Coding	P49748	54	GC17P111148	1.17886	https://www.genecards.org/cgi-bin/carddisp.pl?gene=ACADVL
ATP5F1A	ATP Synthase F1 Subunit Alpha	Protein Coding	P25705	54	GC18M046081	1.17886	https://www.genecards.org/cgi-bin/carddisp.pl?gene=ATP5F1A
CSNK2A2	Casein Kinase 2 Alpha 2	Protein Coding	P19784	54	GC16M058157	1.17886	https://www.genecards.org/cgi-bin/carddisp.pl?gene=CSNK2A2
DLAT	Dihydrolipoamide S-Acetyltransferase	Protein Coding	P10515	54	GC11P112501	1.17886	https://www.genecards.org/cgi-bin/carddisp.pl?gene=DLAT
HADHB	Hydroxyacyl-CoA Dehydrogenase Trifunctional Multienzyme Complex Subunit Beta	Protein Coding	P55084	54	GC02P026243	1.17886	https://www.genecards.org/cgi-bin/carddisp.pl?gene=HADHB
HBB	Hemoglobin Subunit Beta	Protein Coding	P68871	54	GC11M012029	1.17886	https://www.genecards.org/cgi-bin/carddisp.pl?gene=HBB
LSS	Lanosterol Synthase	Protein Coding	P48449	54	GC21M053596	1.17886	https://www.genecards.org/cgi-bin/carddisp.pl?gene=LSS
ACSL1	Acyl-CoA Synthetase Long Chain Family Member 1	Protein Coding	P33121	53	GC04M184755	1.17886	https://www.genecards.org/cgi-bin/carddisp.pl?gene=ACSL1
EPHX1	Epoxide Hydrolase 1	Protein Coding	P07099	53	GC01P225810	1.17886	https://www.genecards.org/cgi-bin/carddisp.pl?gene=EPHX1
HYOU1	Hypoxia Up-Regulated 1	Protein Coding	Q9Y4L1	53	GC11M126548	1.17886	https://www.genecards.org/cgi-bin/carddisp.pl?gene=HYOU1
PDHB	Pyruvate Dehydrogenase E1 Subunit Beta	Protein Coding	P11177	53	GC03M058451	1.17886	https://www.genecards.org/cgi-bin/carddisp.pl?gene=PDHB
PDHX	Pyruvate Dehydrogenase Complex Component X	Protein Coding	O00330	53	GC11P034894	1.17886	https://www.genecards.org/cgi-bin/carddisp.pl?gene=PDHX
RTN4	Reticulon 4	Protein Coding	Q9NQC3	53	GC02M054934	1.17886	https://www.genecards.org/cgi-bin/carddisp.pl?gene=RTN4
AZGP1	Alpha-2-Glycoprotein 1, Zinc-Binding	Protein Coding	P25311	52	GC07M100041	1.17886	https://www.genecards.org/cgi-bin/carddisp.pl?gene=AZGP1
LRPPRC	Leucine Rich Pentatricopeptide Repeat Containing	Protein Coding	P42704	51	GC02M043886	1.17886	https://www.genecards.org/cgi-bin/carddisp.pl?gene=LRPPRC
P4HA1	Prolyl 4-Hydroxylase Subunit Alpha 1	Protein Coding	P13674	51	GC10M073007	1.17886	https://www.genecards.org/cgi-bin/carddisp.pl?gene=P4HA1
ALDH1B1	Aldehyde Dehydrogenase 1 Family Member B1	Protein Coding	P30837	50	GC09P038392	1.17886	https://www.genecards.org/cgi-bin/carddisp.pl?gene=ALDH1B1
RPN1	Ribophorin I	Protein Coding	P04843	50	GC03M128619	1.17886	https://www.genecards.org/cgi-bin/carddisp.pl?gene=RPN1
XPNPEP3	X-Prolyl Aminopeptidase 3	Protein Coding	Q9NQH7	50	GC22P040857	1.17886	https://www.genecards.org/cgi-bin/carddisp.pl?gene=XPNPEP3
DLX3	Distal-Less Homeobox 3	Protein Coding	O60479	48	GC17M049990	1.17886	https://www.genecards.org/cgi-bin/carddisp.pl?gene=DLX3
RPN2	Ribophorin II	Protein Coding	P04844	48	GC20P037178	1.17886	https://www.genecards.org/cgi-bin/carddisp.pl?gene=RPN2
ZMPSTE24	Zinc Metallopeptidase STE24	Protein Coding	O75844	48	GC01P040258	1.17886	https://www.genecards.org/cgi-bin/carddisp.pl?gene=ZMPSTE24
USP19	Ubiquitin Specific Peptidase 19	Protein Coding	O94966	47	GC03M053715	1.17886	https://www.genecards.org/cgi-bin/carddisp.pl?gene=USP19
VIL1	Villin 1	Protein Coding	P09327	47	GC02P218419	1.17886	https://www.genecards.org/cgi-bin/carddisp.pl?gene=VIL1
BCAM	Basal Cell Adhesion Molecule (Lutheran Blood Group)	Protein Coding	P50895	46	GC19P113248	1.17886	https://www.genecards.org/cgi-bin/carddisp.pl?gene=BCAM
UBA52	Ubiquitin A-52 Residue Ribosomal Protein Fusion Product 1	Protein Coding	P62987	44	GC19P018563	1.17886	https://www.genecards.org/cgi-bin/carddisp.pl?gene=UBA52
APMAP	Adipocyte Plasma Membrane Associated Protein	Protein Coding	Q9HDC9	43	GC20M024962	1.17886	https://www.genecards.org/cgi-bin/carddisp.pl?gene=APMAP
PDIA6	Protein Disulfide Isomerase Family A Member 6	Protein Coding	Q15084	43	GC02M010784	1.17886	https://www.genecards.org/cgi-bin/carddisp.pl?gene=PDIA6
VAT1	Vesicle Amine Transport 1	Protein Coding	Q99536	43	GC17M043014	1.17886	https://www.genecards.org/cgi-bin/carddisp.pl?gene=VAT1
PCYOX1	Prenylcysteine Oxidase 1	Protein Coding	Q9UHG3	41	GC02P070257	1.17886	https://www.genecards.org/cgi-bin/carddisp.pl?gene=PCYOX1
TMEM214	Transmembrane Protein 214	Protein Coding	Q6NUQ4	40	GC02P027032	1.17886	https://www.genecards.org/cgi-bin/carddisp.pl?gene=TMEM214
H2AC14	H2A Clustered Histone 14	Protein Coding	Q99878	38	GC06M093548	1.17886	https://www.genecards.org/cgi-bin/carddisp.pl?gene=H2AC14
PRH1	Proline Rich Protein HaeIII Subfamily 1	Protein Coding	P02810	38	GC12M010824	1.17886	https://www.genecards.org/cgi-bin/carddisp.pl?gene=PRH1
SBSN	Suprabasin	Protein Coding	Q6UWP8	38	GC19M095638	1.17886	https://www.genecards.org/cgi-bin/carddisp.pl?gene=SBSN
HLA-H	Major Histocompatibility Complex, Class I, H (Pseudogene)	Pseudogene	P01893	29	GC06P134765	1.17886	https://www.genecards.org/cgi-bin/carddisp.pl?gene=HLA-H
MIR10B	MicroRNA 10b	RNA Gene		29	GC02P176150	1.17886	https://www.genecards.org/cgi-bin/carddisp.pl?gene=MIR10B
EEF1A1P5	Eukaryotic Translation Elongation Factor 1 Alpha 1 Pseudogene 5	Pseudogene	Q5VTE0	19	GC09P133019	1.17886	https://www.genecards.org/cgi-bin/carddisp.pl?gene=EEF1A1P5
NPPC	Natriuretic Peptide C	Protein Coding	P23582	50	GC02M231921	1.17824	https://www.genecards.org/cgi-bin/carddisp.pl?gene=NPPC
CTSD	Cathepsin D	Protein Coding	P07339	61	GC11M001752	1.17809	https://www.genecards.org/cgi-bin/carddisp.pl?gene=CTSD
SLC25A4	Solute Carrier Family 25 Member 4	Protein Coding	P12235	58	GC04P185143	1.17809	https://www.genecards.org/cgi-bin/carddisp.pl?gene=SLC25A4
VKORC1	Vitamin K Epoxide Reductase Complex Subunit 1	Protein Coding	Q9BQB6	58	GC16M044160	1.17809	https://www.genecards.org/cgi-bin/carddisp.pl?gene=VKORC1
USP7	Ubiquitin Specific Peptidase 7	Protein Coding	Q93009	57	GC16M008892	1.17809	https://www.genecards.org/cgi-bin/carddisp.pl?gene=USP7
TOP2B	DNA Topoisomerase II Beta	Protein Coding	Q02880	53	GC03M026405	1.17809	https://www.genecards.org/cgi-bin/carddisp.pl?gene=TOP2B
LAMC1	Laminin Subunit Gamma 1	Protein Coding	P11047	51	GC01P183023	1.17809	https://www.genecards.org/cgi-bin/carddisp.pl?gene=LAMC1
RAB6A	RAB6A, Member RAS Oncogene Family	Protein Coding	P20340	50	GC11M125675	1.17809	https://www.genecards.org/cgi-bin/carddisp.pl?gene=RAB6A
SLC38A2	Solute Carrier Family 38 Member 2	Protein Coding	Q96QD8	48	GC12M046358	1.17809	https://www.genecards.org/cgi-bin/carddisp.pl?gene=SLC38A2
NFYB	Nuclear Transcription Factor Y Subunit Beta	Protein Coding	P25208	45	GC12M104117	1.17809	https://www.genecards.org/cgi-bin/carddisp.pl?gene=NFYB
MIR30A	MicroRNA 30a	RNA Gene		26	GC06M071403	1.17809	https://www.genecards.org/cgi-bin/carddisp.pl?gene=MIR30A
PLTP	Phospholipid Transfer Protein	Protein Coding	P55058	53	GC20M045898	1.17712	https://www.genecards.org/cgi-bin/carddisp.pl?gene=PLTP
KCNJ4	Potassium Inwardly Rectifying Channel Subfamily J Member 4	Protein Coding	P48050	50	GC22M038426	1.17712	https://www.genecards.org/cgi-bin/carddisp.pl?gene=KCNJ4
COPS5	COP9 Signalosome Subunit 5	Protein Coding	Q92905	51	GC08M067043	1.17254	https://www.genecards.org/cgi-bin/carddisp.pl?gene=COPS5
CBS	Cystathionine Beta-Synthase	Protein Coding	P35520	60	GC21M043053	1.17074	https://www.genecards.org/cgi-bin/carddisp.pl?gene=CBS
OTC	Ornithine Transcarbamylase	Protein Coding	P00480	55	GC0XP038335	1.16547	https://www.genecards.org/cgi-bin/carddisp.pl?gene=OTC
TPO	Thyroid Peroxidase	Protein Coding	P07202	56	GC02P001374	1.16332	https://www.genecards.org/cgi-bin/carddisp.pl?gene=TPO
DSPP	Dentin Sialophosphoprotein	Protein Coding	Q9NZW4	47	GC04P087608	1.15712	https://www.genecards.org/cgi-bin/carddisp.pl?gene=DSPP
MBL2	Mannose Binding Lectin 2	Protein Coding	P11226	55	GC10M052760	1.15603	https://www.genecards.org/cgi-bin/carddisp.pl?gene=MBL2
YWHAZ	Tyrosine 3-Monooxygenase/Tryptophan 5-Monooxygenase Activation Protein Zeta	Protein Coding	P63104	54	GC08M100919	1.15565	https://www.genecards.org/cgi-bin/carddisp.pl?gene=YWHAZ
BCKDK	Branched Chain Keto Acid Dehydrogenase Kinase	Protein Coding	O14874	52	GC16P081697	1.15565	https://www.genecards.org/cgi-bin/carddisp.pl?gene=BCKDK
ID1	Inhibitor Of DNA Binding 1	Protein Coding	P41134	50	GC20P031605	1.15565	https://www.genecards.org/cgi-bin/carddisp.pl?gene=ID1
TRIP11	Thyroid Hormone Receptor Interactor 11	Protein Coding	Q15643	50	GC14M091965	1.15565	https://www.genecards.org/cgi-bin/carddisp.pl?gene=TRIP11
ZNF366	Zinc Finger Protein 366	Protein Coding	Q8N895	40	GC05M078395	1.15565	https://www.genecards.org/cgi-bin/carddisp.pl?gene=ZNF366
RLN1	Relaxin 1	Protein Coding	P04808	39	GC09M005334	1.15565	https://www.genecards.org/cgi-bin/carddisp.pl?gene=RLN1
MAP2K6	Mitogen-Activated Protein Kinase Kinase 6	Protein Coding	P52564	55	GC17P069414	1.14721	https://www.genecards.org/cgi-bin/carddisp.pl?gene=MAP2K6
DCLK1	Doublecortin Like Kinase 1	Protein Coding	O15075	53	GC13M035768	1.1464	https://www.genecards.org/cgi-bin/carddisp.pl?gene=DCLK1
SFTPA2	Surfactant Protein A2	Protein Coding	Q8IWL1	47	GC10M083505	1.1464	https://www.genecards.org/cgi-bin/carddisp.pl?gene=SFTPA2
MIR451A	MicroRNA 451a	RNA Gene		25	GC17M028861	1.1464	https://www.genecards.org/cgi-bin/carddisp.pl?gene=MIR451A
ITLN1	Intelectin 1	Protein Coding	Q8WWA0	47	GC01M160876	1.14143	https://www.genecards.org/cgi-bin/carddisp.pl?gene=ITLN1
HCG27	HLA Complex Group 27	RNA Gene		22	GC06P031197	1.14143	https://www.genecards.org/cgi-bin/carddisp.pl?gene=HCG27
HLA-DQA1	Major Histocompatibility Complex, Class II, DQ Alpha 1	Protein Coding	P01909	51	GC06P134852	1.14113	https://www.genecards.org/cgi-bin/carddisp.pl?gene=HLA-DQA1
CD74	CD74 Molecule	Protein Coding	P04233	48	GC05M150378	1.13506	https://www.genecards.org/cgi-bin/carddisp.pl?gene=CD74
MKI67	Marker Of Proliferation Ki-67	Protein Coding	P46013	52	GC10M128096	1.13331	https://www.genecards.org/cgi-bin/carddisp.pl?gene=MKI67
PIK3CD	Phosphatidylinositol-4,5-Bisphosphate 3-Kinase Catalytic Subunit Delta	Protein Coding	O00329	61	GC01P039534	1.13041	https://www.genecards.org/cgi-bin/carddisp.pl?gene=PIK3CD
ARHGEF2	Rho/Rac Guanine Nucleotide Exchange Factor 2	Protein Coding	Q92974	55	GC01M155946	1.13041	https://www.genecards.org/cgi-bin/carddisp.pl?gene=ARHGEF2
FOSL1	FOS Like 1, AP-1 Transcription Factor Subunit	Protein Coding	P15407	54	GC11M125414	1.13041	https://www.genecards.org/cgi-bin/carddisp.pl?gene=FOSL1
HCRTR2	Hypocretin Receptor 2	Protein Coding	O43614	53	GC06P055106	1.13041	https://www.genecards.org/cgi-bin/carddisp.pl?gene=HCRTR2
PRDX5	Peroxiredoxin 5	Protein Coding	P30044	53	GC11P088959	1.13041	https://www.genecards.org/cgi-bin/carddisp.pl?gene=PRDX5
SALL1	Spalt Like Transcription Factor 1	Protein Coding	Q9NSC2	53	GC16M051135	1.13041	https://www.genecards.org/cgi-bin/carddisp.pl?gene=SALL1
NEFM	Neurofilament Medium Chain	Protein Coding	P07197	52	GC08P024913	1.13041	https://www.genecards.org/cgi-bin/carddisp.pl?gene=NEFM
APOD	Apolipoprotein D	Protein Coding	P05090	51	GC03M195568	1.13041	https://www.genecards.org/cgi-bin/carddisp.pl?gene=APOD
TRHR	Thyrotropin Releasing Hormone Receptor	Protein Coding	P34981	51	GC08P109084	1.13041	https://www.genecards.org/cgi-bin/carddisp.pl?gene=TRHR
SS18	SS18 Subunit Of BAF Chromatin Remodeling Complex	Protein Coding	Q15532	46	GC18M026016	1.13041	https://www.genecards.org/cgi-bin/carddisp.pl?gene=SS18
ELAVL2	ELAV Like RNA Binding Protein 2	Protein Coding	Q12926	43	GC09M023690	1.13041	https://www.genecards.org/cgi-bin/carddisp.pl?gene=ELAVL2
GTF3A	General Transcription Factor IIIA	Protein Coding	Q92664	42	GC13P027636	1.13041	https://www.genecards.org/cgi-bin/carddisp.pl?gene=GTF3A
MIR335	MicroRNA 335	RNA Gene		27	GC07P130496	1.13041	https://www.genecards.org/cgi-bin/carddisp.pl?gene=MIR335
SCARNA5	Small Cajal Body-Specific RNA 5	RNA Gene		23	GC02P233275	1.13041	https://www.genecards.org/cgi-bin/carddisp.pl?gene=SCARNA5
CCAT1	Colon Cancer Associated Transcript 1	RNA Gene		22	GC08M127207	1.13041	https://www.genecards.org/cgi-bin/carddisp.pl?gene=CCAT1
SAA3P	Serum Amyloid A3, Pseudogene	Pseudogene		17	GC11M018112	1.13041	https://www.genecards.org/cgi-bin/carddisp.pl?gene=SAA3P
KCNMA1	Potassium Calcium-Activated Channel Subfamily M Alpha 1	Protein Coding	Q12791	57	GC10M076869	1.12919	https://www.genecards.org/cgi-bin/carddisp.pl?gene=KCNMA1
KLRC1	Killer Cell Lectin Like Receptor C1	Protein Coding	P26715	50	GC12M029503	1.12775	https://www.genecards.org/cgi-bin/carddisp.pl?gene=KLRC1
KLRD1	Killer Cell Lectin Like Receptor D1	Protein Coding	Q13241	50	GC12P010226	1.12775	https://www.genecards.org/cgi-bin/carddisp.pl?gene=KLRD1
RAP1A	RAP1A, Member Of RAS Oncogene Family	Protein Coding	P62834	53	GC01P111542	1.12626	https://www.genecards.org/cgi-bin/carddisp.pl?gene=RAP1A
RAB3A	RAB3A, Member RAS Oncogene Family	Protein Coding	P20336	51	GC19M018196	1.12626	https://www.genecards.org/cgi-bin/carddisp.pl?gene=RAB3A
GINS1	GINS Complex Subunit 1	Protein Coding	Q14691	48	GC20P026220	1.12626	https://www.genecards.org/cgi-bin/carddisp.pl?gene=GINS1
PRIM2	DNA Primase Subunit 2	Protein Coding	P49643	46	GC06P135253	1.12626	https://www.genecards.org/cgi-bin/carddisp.pl?gene=PRIM2
PRIMPOL	Primase And DNA Directed Polymerase	Protein Coding	Q96LW4	43	GC04P184649	1.12626	https://www.genecards.org/cgi-bin/carddisp.pl?gene=PRIMPOL
RAB3B	RAB3B, Member RAS Oncogene Family	Protein Coding	P20337	43	GC01M051907	1.12626	https://www.genecards.org/cgi-bin/carddisp.pl?gene=RAB3B
RAB13	RAB13, Member RAS Oncogene Family	Protein Coding	P51153	42	GC01M153981	1.12626	https://www.genecards.org/cgi-bin/carddisp.pl?gene=RAB13
RAB15	RAB15, Member RAS Oncogene Family	Protein Coding	P59190	42	GC14M064945	1.12626	https://www.genecards.org/cgi-bin/carddisp.pl?gene=RAB15
FCMR	Fc Mu Receptor	Protein Coding	O60667	41	GC01M206904	1.12626	https://www.genecards.org/cgi-bin/carddisp.pl?gene=FCMR
RAB19	RAB19, Member RAS Oncogene Family	Protein Coding	A4D1S5	38	GC07P140404	1.12626	https://www.genecards.org/cgi-bin/carddisp.pl?gene=RAB19
ICAM3	Intercellular Adhesion Molecule 3	Protein Coding	P32942	50	GC19M092063	1.12508	https://www.genecards.org/cgi-bin/carddisp.pl?gene=ICAM3
NELFB	Negative Elongation Factor Complex Member B	Protein Coding	Q8WX92	40	GC09P137255	1.12355	https://www.genecards.org/cgi-bin/carddisp.pl?gene=NELFB
TRIM3	Tripartite Motif Containing 3	Protein Coding	O75382	40	GC11M012118	1.12223	https://www.genecards.org/cgi-bin/carddisp.pl?gene=TRIM3
SNORD43	Small Nucleolar RNA, C/D Box 43	RNA Gene		17	GC22M078831	1.12223	https://www.genecards.org/cgi-bin/carddisp.pl?gene=SNORD43
EPIC1	Epigenetically Induced MYC Interacting LncRNA 1	RNA Gene		13	GC22P070863	1.12223	https://www.genecards.org/cgi-bin/carddisp.pl?gene=EPIC1
TNFRSF9	TNF Receptor Superfamily Member 9	Protein Coding	Q07011	53	GC01M007915	1.1208	https://www.genecards.org/cgi-bin/carddisp.pl?gene=TNFRSF9
TPH1	Tryptophan Hydroxylase 1	Protein Coding	P17752	54	GC11M018040	1.11564	https://www.genecards.org/cgi-bin/carddisp.pl?gene=TPH1
NPPB	Natriuretic Peptide B	Protein Coding	P16860	52	GC01M014525	1.1132	https://www.genecards.org/cgi-bin/carddisp.pl?gene=NPPB
FGF21	Fibroblast Growth Factor 21	Protein Coding	Q9NSA1	48	GC19P113390	1.10881	https://www.genecards.org/cgi-bin/carddisp.pl?gene=FGF21
MIR135B	MicroRNA 135b	RNA Gene		28	GC01M205448	1.10881	https://www.genecards.org/cgi-bin/carddisp.pl?gene=MIR135B
DNMT3B	DNA Methyltransferase 3 Beta	Protein Coding	Q9UBC3	60	GC20P032762	1.10504	https://www.genecards.org/cgi-bin/carddisp.pl?gene=DNMT3B
SLC22A5	Solute Carrier Family 22 Member 5	Protein Coding	O76082	55	GC05P132369	1.10504	https://www.genecards.org/cgi-bin/carddisp.pl?gene=SLC22A5
GK2	Glycerol Kinase 2	Protein Coding	Q14410	48	GC04M079406	1.10359	https://www.genecards.org/cgi-bin/carddisp.pl?gene=GK2
CLU	Clusterin	Protein Coding	P10909	56	GC08M027596	1.10264	https://www.genecards.org/cgi-bin/carddisp.pl?gene=CLU
HMOX2	Heme Oxygenase 2	Protein Coding	P30519	54	GC16P004474	1.10264	https://www.genecards.org/cgi-bin/carddisp.pl?gene=HMOX2
MUC2	Mucin 2, Oligomeric Mucus/Gel-Forming	Protein Coding	Q02817	48	GC11P001074	1.10264	https://www.genecards.org/cgi-bin/carddisp.pl?gene=MUC2
DNM2	Dynamin 2	Protein Coding	P50570	58	GC19P010718	1.10249	https://www.genecards.org/cgi-bin/carddisp.pl?gene=DNM2
CCNE1	Cyclin E1	Protein Coding	P24864	57	GC19P029811	1.10249	https://www.genecards.org/cgi-bin/carddisp.pl?gene=CCNE1
NBN	Nibrin	Protein Coding	O60934	57	GC08M089933	1.10249	https://www.genecards.org/cgi-bin/carddisp.pl?gene=NBN
USP9X	Ubiquitin Specific Peptidase 9 X-Linked	Protein Coding	Q93008	57	GC0XP041085	1.10249	https://www.genecards.org/cgi-bin/carddisp.pl?gene=USP9X
TPT1	Tumor Protein, Translationally-Controlled 1	Protein Coding	P13693	56	GC13M045333	1.10249	https://www.genecards.org/cgi-bin/carddisp.pl?gene=TPT1
AIMP1	Aminoacyl TRNA Synthetase Complex Interacting Multifunctional Protein 1	Protein Coding	Q12904	53	GC04P106315	1.10249	https://www.genecards.org/cgi-bin/carddisp.pl?gene=AIMP1
ANXA6	Annexin A6	Protein Coding	P08133	52	GC05M151100	1.10249	https://www.genecards.org/cgi-bin/carddisp.pl?gene=ANXA6
CALU	Calumenin	Protein Coding	O43852	52	GC07P128739	1.10249	https://www.genecards.org/cgi-bin/carddisp.pl?gene=CALU
PBRM1	Polybromo 1	Protein Coding	Q86U86	52	GC03M052545	1.10249	https://www.genecards.org/cgi-bin/carddisp.pl?gene=PBRM1
GNB2	G Protein Subunit Beta 2	Protein Coding	P62879	51	GC07P100673	1.10249	https://www.genecards.org/cgi-bin/carddisp.pl?gene=GNB2
NFIA	Nuclear Factor I A	Protein Coding	Q12857	51	GC01P060865	1.10249	https://www.genecards.org/cgi-bin/carddisp.pl?gene=NFIA
PDCD6IP	Programmed Cell Death 6 Interacting Protein	Protein Coding	Q8WUM4	50	GC03P033798	1.10249	https://www.genecards.org/cgi-bin/carddisp.pl?gene=PDCD6IP
RAB3GAP1	RAB3 GTPase Activating Protein Catalytic Subunit 1	Protein Coding	Q15042	50	GC02P135052	1.10249	https://www.genecards.org/cgi-bin/carddisp.pl?gene=RAB3GAP1
VPS13A	Vacuolar Protein Sorting 13 Homolog A	Protein Coding	Q96RL7	50	GC09P077177	1.10249	https://www.genecards.org/cgi-bin/carddisp.pl?gene=VPS13A
ARID2	AT-Rich Interaction Domain 2	Protein Coding	Q68CP9	49	GC12P045729	1.10249	https://www.genecards.org/cgi-bin/carddisp.pl?gene=ARID2
CCNT1	Cyclin T1	Protein Coding	O60563	49	GC12M048688	1.10249	https://www.genecards.org/cgi-bin/carddisp.pl?gene=CCNT1
MAML1	Mastermind Like Transcriptional Coactivator 1	Protein Coding	Q92585	48	GC05P179732	1.10249	https://www.genecards.org/cgi-bin/carddisp.pl?gene=MAML1
RASA2	RAS P21 Protein Activator 2	Protein Coding	Q15283	47	GC03P141487	1.10249	https://www.genecards.org/cgi-bin/carddisp.pl?gene=RASA2
UBR4	Ubiquitin Protein Ligase E3 Component N-Recognin 4	Protein Coding	Q5T4S7	47	GC01M019074	1.10249	https://www.genecards.org/cgi-bin/carddisp.pl?gene=UBR4
BTG1	BTG Anti-Proliferation Factor 1	Protein Coding	P62324	46	GC12M092140	1.10249	https://www.genecards.org/cgi-bin/carddisp.pl?gene=BTG1
CSRP2	Cysteine And Glycine Rich Protein 2	Protein Coding	Q16527	46	GC12M076859	1.10249	https://www.genecards.org/cgi-bin/carddisp.pl?gene=CSRP2
MEPE	Matrix Extracellular Phosphoglycoprotein	Protein Coding	Q9NQ76	46	GC04P087821	1.10249	https://www.genecards.org/cgi-bin/carddisp.pl?gene=MEPE
SRP68	Signal Recognition Particle 68	Protein Coding	Q9UHB9	46	GC17M076038	1.10249	https://www.genecards.org/cgi-bin/carddisp.pl?gene=SRP68
CLTA	Clathrin Light Chain A	Protein Coding	P09496	44	GC09P036190	1.10249	https://www.genecards.org/cgi-bin/carddisp.pl?gene=CLTA
SENP3	SUMO Specific Peptidase 3	Protein Coding	Q9H4L4	44	GC17P111186	1.10249	https://www.genecards.org/cgi-bin/carddisp.pl?gene=SENP3
IPO7	Importin 7	Protein Coding	O95373	42	GC11P009384	1.10249	https://www.genecards.org/cgi-bin/carddisp.pl?gene=IPO7
MRPL28	Mitochondrial Ribosomal Protein L28	Protein Coding	Q13084	42	GC16M000366	1.10249	https://www.genecards.org/cgi-bin/carddisp.pl?gene=MRPL28
TOR1AIP2	Torsin 1A Interacting Protein 2	Protein Coding	Q9H496	42	GC01M185756	1.10249	https://www.genecards.org/cgi-bin/carddisp.pl?gene=TOR1AIP2
MIR193A	MicroRNA 193a	RNA Gene		27	GC17P031559	1.10249	https://www.genecards.org/cgi-bin/carddisp.pl?gene=MIR193A
MIR130B	MicroRNA 130b	RNA Gene		26	GC22P074773	1.10249	https://www.genecards.org/cgi-bin/carddisp.pl?gene=MIR130B
MIR532	MicroRNA 532	RNA Gene		24	GC0XP057619	1.10249	https://www.genecards.org/cgi-bin/carddisp.pl?gene=MIR532
MIR449C	MicroRNA 449c	RNA Gene		20	GC05M055173	1.10249	https://www.genecards.org/cgi-bin/carddisp.pl?gene=MIR449C
MAP3K7	Mitogen-Activated Protein Kinase Kinase Kinase 7	Protein Coding	O43318	59	GC06M090513	1.10194	https://www.genecards.org/cgi-bin/carddisp.pl?gene=MAP3K7
NRP1	Neuropilin 1	Protein Coding	O14786	56	GC10M033177	1.10194	https://www.genecards.org/cgi-bin/carddisp.pl?gene=NRP1
SMAD6	SMAD Family Member 6	Protein Coding	O43541	55	GC15P066702	1.10194	https://www.genecards.org/cgi-bin/carddisp.pl?gene=SMAD6
EGR3	Early Growth Response 3	Protein Coding	Q06889	48	GC08M022687	1.10194	https://www.genecards.org/cgi-bin/carddisp.pl?gene=EGR3
NAB1	NGFI-A Binding Protein 1	Protein Coding	Q13506	45	GC02P190646	1.10194	https://www.genecards.org/cgi-bin/carddisp.pl?gene=NAB1
AVEN	Apoptosis And Caspase Activation Inhibitor	Protein Coding	Q9NQS1	44	GC15M039316	1.10194	https://www.genecards.org/cgi-bin/carddisp.pl?gene=AVEN
MALAT1	Metastasis Associated Lung Adenocarcinoma Transcript 1	RNA Gene		32	GC11P089089	1.10194	https://www.genecards.org/cgi-bin/carddisp.pl?gene=MALAT1
HLA-DQB1	Major Histocompatibility Complex, Class II, DQ Beta 1	Protein Coding	P01920	52	GC06M093843	1.09846	https://www.genecards.org/cgi-bin/carddisp.pl?gene=HLA-DQB1
XCL1	X-C Motif Chemokine Ligand 1	Protein Coding	P47992	43	GC01P168576	1.0942	https://www.genecards.org/cgi-bin/carddisp.pl?gene=XCL1
PRDX2	Peroxiredoxin 2	Protein Coding	P32119	54	GC19M012796	1.09339	https://www.genecards.org/cgi-bin/carddisp.pl?gene=PRDX2
CYP7A1	Cytochrome P450 Family 7 Subfamily A Member 1	Protein Coding	P22680	51	GC08M058490	1.09339	https://www.genecards.org/cgi-bin/carddisp.pl?gene=CYP7A1
FABP12	Fatty Acid Binding Protein 12	Protein Coding	A6NFH5	41	GC08M081524	1.09339	https://www.genecards.org/cgi-bin/carddisp.pl?gene=FABP12
GNAI1	G Protein Subunit Alpha I1	Protein Coding	P63096	54	GC07P086452	1.09288	https://www.genecards.org/cgi-bin/carddisp.pl?gene=GNAI1
CALB1	Calbindin 1	Protein Coding	P05937	52	GC08M090058	1.08842	https://www.genecards.org/cgi-bin/carddisp.pl?gene=CALB1
MLH1	MutL Homolog 1	Protein Coding	P40692	58	GC03P036993	1.08529	https://www.genecards.org/cgi-bin/carddisp.pl?gene=MLH1
MCM3	Minichromosome Maintenance Complex Component 3	Protein Coding	P25205	54	GC06M052264	1.08034	https://www.genecards.org/cgi-bin/carddisp.pl?gene=MCM3
MYF6	Myogenic Factor 6	Protein Coding	P23409	51	GC12P080707	1.08034	https://www.genecards.org/cgi-bin/carddisp.pl?gene=MYF6
MYF5	Myogenic Factor 5	Protein Coding	P13349	48	GC12P080716	1.08034	https://www.genecards.org/cgi-bin/carddisp.pl?gene=MYF5
NEURL3	Neuralized E3 Ubiquitin Protein Ligase 3	Protein Coding	Q96EH8	34	GC02M100857	1.08034	https://www.genecards.org/cgi-bin/carddisp.pl?gene=NEURL3
SNHG1	Small Nucleolar RNA Host Gene 1	RNA Gene		28	GC11M125254	1.08034	https://www.genecards.org/cgi-bin/carddisp.pl?gene=SNHG1
LINC01554	Long Intergenic Non-Protein Coding RNA 1554	RNA Gene	Q52M75	27	GC05P095838	1.08034	https://www.genecards.org/cgi-bin/carddisp.pl?gene=LINC01554
CST3	Cystatin C	Protein Coding	P01034	53	GC20M023930	1.0774	https://www.genecards.org/cgi-bin/carddisp.pl?gene=CST3
ITGB3	Integrin Subunit Beta 3	Protein Coding	P05106	61	GC17P112532	1.0708	https://www.genecards.org/cgi-bin/carddisp.pl?gene=ITGB3
PLAU	Plasminogen Activator, Urokinase	Protein Coding	P00749	60	GC10P073909	1.0708	https://www.genecards.org/cgi-bin/carddisp.pl?gene=PLAU
SLC6A3	Solute Carrier Family 6 Member 3	Protein Coding	Q01959	59	GC05M001392	1.0708	https://www.genecards.org/cgi-bin/carddisp.pl?gene=SLC6A3
GYS1	Glycogen Synthase 1	Protein Coding	P13807	58	GC19M093064	1.0708	https://www.genecards.org/cgi-bin/carddisp.pl?gene=GYS1
RHEB	Ras Homolog, MTORC1 Binding	Protein Coding	Q15382	58	GC07M151466	1.0708	https://www.genecards.org/cgi-bin/carddisp.pl?gene=RHEB
STXBP1	Syntaxin Binding Protein 1	Protein Coding	P61764	58	GC09P141358	1.0708	https://www.genecards.org/cgi-bin/carddisp.pl?gene=STXBP1
TAB2	TGF-Beta Activated Kinase 1 (MAP3K7) Binding Protein 2	Protein Coding	Q9NYJ8	58	GC06P149218	1.0708	https://www.genecards.org/cgi-bin/carddisp.pl?gene=TAB2
TOP1	DNA Topoisomerase I	Protein Coding	P11387	57	GC20P041028	1.0708	https://www.genecards.org/cgi-bin/carddisp.pl?gene=TOP1
ABCC6	ATP Binding Cassette Subfamily C Member 6	Protein Coding	O95255	56	GC16M020960	1.0708	https://www.genecards.org/cgi-bin/carddisp.pl?gene=ABCC6
ITGA3	Integrin Subunit Alpha 3	Protein Coding	P26006	56	GC17P050055	1.0708	https://www.genecards.org/cgi-bin/carddisp.pl?gene=ITGA3
KDM6A	Lysine Demethylase 6A	Protein Coding	O15550	56	GC0XP044873	1.0708	https://www.genecards.org/cgi-bin/carddisp.pl?gene=KDM6A
POLE	DNA Polymerase Epsilon, Catalytic Subunit	Protein Coding	Q07864	56	GC12M132779	1.0708	https://www.genecards.org/cgi-bin/carddisp.pl?gene=POLE
PPT1	Palmitoyl-Protein Thioesterase 1	Protein Coding	P50897	56	GC01M040199	1.0708	https://www.genecards.org/cgi-bin/carddisp.pl?gene=PPT1
RYR1	Ryanodine Receptor 1	Protein Coding	P21817	56	GC19P113006	1.0708	https://www.genecards.org/cgi-bin/carddisp.pl?gene=RYR1
AMPD1	Adenosine Monophosphate Deaminase 1	Protein Coding	P23109	55	GC01M114673	1.0708	https://www.genecards.org/cgi-bin/carddisp.pl?gene=AMPD1
BARD1	BRCA1 Associated RING Domain 1	Protein Coding	Q99728	55	GC02M214725	1.0708	https://www.genecards.org/cgi-bin/carddisp.pl?gene=BARD1
FECH	Ferrochelatase	Protein Coding	P22830	55	GC18M057544	1.0708	https://www.genecards.org/cgi-bin/carddisp.pl?gene=FECH
GFPT1	Glutamine--Fructose-6-Phosphate Transaminase 1	Protein Coding	Q06210	55	GC02M069319	1.0708	https://www.genecards.org/cgi-bin/carddisp.pl?gene=GFPT1
IRAK3	Interleukin 1 Receptor Associated Kinase 3	Protein Coding	Q9Y616	55	GC12P066516	1.0708	https://www.genecards.org/cgi-bin/carddisp.pl?gene=IRAK3
ITPA	Inosine Triphosphatase	Protein Coding	Q9BY32	55	GC20P008156	1.0708	https://www.genecards.org/cgi-bin/carddisp.pl?gene=ITPA
ITPR3	Inositol 1,4,5-Trisphosphate Receptor Type 3	Protein Coding	Q14573	55	GC06P033620	1.0708	https://www.genecards.org/cgi-bin/carddisp.pl?gene=ITPR3
KDM3B	Lysine Demethylase 3B	Protein Coding	Q7LBC6	55	GC05P138352	1.0708	https://www.genecards.org/cgi-bin/carddisp.pl?gene=KDM3B
RYR2	Ryanodine Receptor 2	Protein Coding	Q92736	55	GC01P237042	1.0708	https://www.genecards.org/cgi-bin/carddisp.pl?gene=RYR2
UBE2N	Ubiquitin Conjugating Enzyme E2 N	Protein Coding	P61088	55	GC12M093406	1.0708	https://www.genecards.org/cgi-bin/carddisp.pl?gene=UBE2N
ARHGAP26	Rho GTPase Activating Protein 26	Protein Coding	Q9UNA1	54	GC05P142770	1.0708	https://www.genecards.org/cgi-bin/carddisp.pl?gene=ARHGAP26
CUX1	Cut Like Homeobox 1	Protein Coding	Q13948	54	GC07P101815	1.0708	https://www.genecards.org/cgi-bin/carddisp.pl?gene=CUX1
GALNT3	Polypeptide N-Acetylgalactosaminyltransferase 3	Protein Coding	Q14435	54	GC02M165747	1.0708	https://www.genecards.org/cgi-bin/carddisp.pl?gene=GALNT3
KARS1	Lysyl-TRNA Synthetase 1	Protein Coding	Q15046	54	GC16M076000	1.0708	https://www.genecards.org/cgi-bin/carddisp.pl?gene=KARS1
PI4KB	Phosphatidylinositol 4-Kinase Beta	Protein Coding	Q9UBF8	54	GC01M151291	1.0708	https://www.genecards.org/cgi-bin/carddisp.pl?gene=PI4KB
PRICKLE1	Prickle Planar Cell Polarity Protein 1	Protein Coding	Q96MT3	54	GC12M042456	1.0708	https://www.genecards.org/cgi-bin/carddisp.pl?gene=PRICKLE1
PYCR2	Pyrroline-5-Carboxylate Reductase 2	Protein Coding	Q96C36	54	GC01M225919	1.0708	https://www.genecards.org/cgi-bin/carddisp.pl?gene=PYCR2
RFC1	Replication Factor C Subunit 1	Protein Coding	P35251	54	GC04M039291	1.0708	https://www.genecards.org/cgi-bin/carddisp.pl?gene=RFC1
SATB2	SATB Homeobox 2	Protein Coding	Q9UPW6	54	GC02M199269	1.0708	https://www.genecards.org/cgi-bin/carddisp.pl?gene=SATB2
XPC	XPC Complex Subunit, DNA Damage Recognition And Repair Factor	Protein Coding	Q01831	54	GC03M026205	1.0708	https://www.genecards.org/cgi-bin/carddisp.pl?gene=XPC
ABCA4	ATP Binding Cassette Subfamily A Member 4	Protein Coding	P78363	53	GC01M093992	1.0708	https://www.genecards.org/cgi-bin/carddisp.pl?gene=ABCA4
AP3B1	Adaptor Related Protein Complex 3 Subunit Beta 1	Protein Coding	O00203	53	GC05M078000	1.0708	https://www.genecards.org/cgi-bin/carddisp.pl?gene=AP3B1
C5	Complement C5	Protein Coding	P01031	53	GC09M120933	1.0708	https://www.genecards.org/cgi-bin/carddisp.pl?gene=C5
CADM1	Cell Adhesion Molecule 1	Protein Coding	Q9BY67	53	GC11M115169	1.0708	https://www.genecards.org/cgi-bin/carddisp.pl?gene=CADM1
CHD2	Chromodomain Helicase DNA Binding Protein 2	Protein Coding	O14647	53	GC15P158323	1.0708	https://www.genecards.org/cgi-bin/carddisp.pl?gene=CHD2
ETFA	Electron Transfer Flavoprotein Subunit Alpha	Protein Coding	P13804	53	GC15M148252	1.0708	https://www.genecards.org/cgi-bin/carddisp.pl?gene=ETFA
FDFT1	Farnesyl-Diphosphate Farnesyltransferase 1	Protein Coding	P37268	53	GC08P011795	1.0708	https://www.genecards.org/cgi-bin/carddisp.pl?gene=FDFT1
LIG3	DNA Ligase 3	Protein Coding	P49916	53	GC17P034980	1.0708	https://www.genecards.org/cgi-bin/carddisp.pl?gene=LIG3
MAP4K2	Mitogen-Activated Protein Kinase Kinase Kinase Kinase 2	Protein Coding	Q12851	53	GC11M125330	1.0708	https://www.genecards.org/cgi-bin/carddisp.pl?gene=MAP4K2
MYH2	Myosin Heavy Chain 2	Protein Coding	Q9UKX2	53	GC17M010521	1.0708	https://www.genecards.org/cgi-bin/carddisp.pl?gene=MYH2
NHP2	NHP2 Ribonucleoprotein	Protein Coding	Q9NX24	53	GC05M178149	1.0708	https://www.genecards.org/cgi-bin/carddisp.pl?gene=NHP2
PDE6A	Phosphodiesterase 6A	Protein Coding	P16499	53	GC05M149857	1.0708	https://www.genecards.org/cgi-bin/carddisp.pl?gene=PDE6A
PTPRN2	Protein Tyrosine Phosphatase Receptor Type N2	Protein Coding	Q92932	53	GC07M157539	1.0708	https://www.genecards.org/cgi-bin/carddisp.pl?gene=PTPRN2
REV3L	REV3 Like, DNA Directed Polymerase Zeta Catalytic Subunit	Protein Coding	O60673	53	GC06M111299	1.0708	https://www.genecards.org/cgi-bin/carddisp.pl?gene=REV3L
STAG2	STAG2 Cohesin Complex Component	Protein Coding	Q8N3U4	53	GC0XP123960	1.0708	https://www.genecards.org/cgi-bin/carddisp.pl?gene=STAG2
TPK1	Thiamin Pyrophosphokinase 1	Protein Coding	Q9H3S4	53	GC07M144451	1.0708	https://www.genecards.org/cgi-bin/carddisp.pl?gene=TPK1
TRPS1	Transcriptional Repressor GATA Binding 1	Protein Coding	Q9UHF7	53	GC08M115408	1.0708	https://www.genecards.org/cgi-bin/carddisp.pl?gene=TRPS1
TRRAP	Transformation/Transcription Domain Associated Protein	Protein Coding	Q9Y4A5	53	GC07P098877	1.0708	https://www.genecards.org/cgi-bin/carddisp.pl?gene=TRRAP
CIC	Capicua Transcriptional Repressor	Protein Coding	Q96RK0	52	GC19P042268	1.0708	https://www.genecards.org/cgi-bin/carddisp.pl?gene=CIC
COQ8A	Coenzyme Q8A	Protein Coding	Q8NI60	52	GC01P226939	1.0708	https://www.genecards.org/cgi-bin/carddisp.pl?gene=COQ8A
ELP1	Elongator Acetyltransferase Complex Subunit 1	Protein Coding	O95163	52	GC09M109845	1.0708	https://www.genecards.org/cgi-bin/carddisp.pl?gene=ELP1
GDI1	GDP Dissociation Inhibitor 1	Protein Coding	P31150	52	GC0XP154436	1.0708	https://www.genecards.org/cgi-bin/carddisp.pl?gene=GDI1
IL17RD	Interleukin 17 Receptor D	Protein Coding	Q8NFM7	52	GC03M057089	1.0708	https://www.genecards.org/cgi-bin/carddisp.pl?gene=IL17RD
NARS2	Asparaginyl-TRNA Synthetase 2, Mitochondrial	Protein Coding	Q96I59	52	GC11M078435	1.0708	https://www.genecards.org/cgi-bin/carddisp.pl?gene=NARS2
NDUFA9	NADH:Ubiquinone Oxidoreductase Subunit A9	Protein Coding	Q16795	52	GC12P004649	1.0708	https://www.genecards.org/cgi-bin/carddisp.pl?gene=NDUFA9
NDUFS2	NADH:Ubiquinone Oxidoreductase Core Subunit S2	Protein Coding	O75306	52	GC01P161197	1.0708	https://www.genecards.org/cgi-bin/carddisp.pl?gene=NDUFS2
NSDHL	NAD(P) Dependent Steroid Dehydrogenase-Like	Protein Coding	Q15738	52	GC0XP152830	1.0708	https://www.genecards.org/cgi-bin/carddisp.pl?gene=NSDHL
PON2	Paraoxonase 2	Protein Coding	Q15165	52	GC07M095404	1.0708	https://www.genecards.org/cgi-bin/carddisp.pl?gene=PON2
RNF2	Ring Finger Protein 2	Protein Coding	Q99496	52	GC01P185045	1.0708	https://www.genecards.org/cgi-bin/carddisp.pl?gene=RNF2
ROBO4	Roundabout Guidance Receptor 4	Protein Coding	Q8WZ75	52	GC11M124883	1.0708	https://www.genecards.org/cgi-bin/carddisp.pl?gene=ROBO4
SERPINB5	Serpin Family B Member 5	Protein Coding	P36952	52	GC18P063476	1.0708	https://www.genecards.org/cgi-bin/carddisp.pl?gene=SERPINB5
TTBK2	Tau Tubulin Kinase 2	Protein Coding	Q6IQ55	52	GC15M042738	1.0708	https://www.genecards.org/cgi-bin/carddisp.pl?gene=TTBK2
WASF1	WASP Family Member 1	Protein Coding	Q92558	52	GC06M110099	1.0708	https://www.genecards.org/cgi-bin/carddisp.pl?gene=WASF1
ADCY2	Adenylate Cyclase 2	Protein Coding	Q08462	51	GC05P007396	1.0708	https://www.genecards.org/cgi-bin/carddisp.pl?gene=ADCY2
AP1B1	Adaptor Related Protein Complex 1 Subunit Beta 1	Protein Coding	Q10567	51	GC22M029327	1.0708	https://www.genecards.org/cgi-bin/carddisp.pl?gene=AP1B1
ATP2B1	ATPase Plasma Membrane Ca2+ Transporting 1	Protein Coding	P20020	51	GC12M089588	1.0708	https://www.genecards.org/cgi-bin/carddisp.pl?gene=ATP2B1
ATXN7	Ataxin 7	Protein Coding	O15265	51	GC03P063880	1.0708	https://www.genecards.org/cgi-bin/carddisp.pl?gene=ATXN7
CDIPT	CDP-Diacylglycerol--Inositol 3-Phosphatidyltransferase	Protein Coding	O14735	51	GC16M044031	1.0708	https://www.genecards.org/cgi-bin/carddisp.pl?gene=CDIPT
CNOT1	CCR4-NOT Transcription Complex Subunit 1	Protein Coding	A5YKK6	51	GC16M058519	1.0708	https://www.genecards.org/cgi-bin/carddisp.pl?gene=CNOT1
CTNND2	Catenin Delta 2	Protein Coding	Q9UQB3	51	GC05M010971	1.0708	https://www.genecards.org/cgi-bin/carddisp.pl?gene=CTNND2
DNAH11	Dynein Axonemal Heavy Chain 11	Protein Coding	Q96DT5	51	GC07P021543	1.0708	https://www.genecards.org/cgi-bin/carddisp.pl?gene=DNAH11
FARSB	Phenylalanyl-TRNA Synthetase Subunit Beta	Protein Coding	Q9NSD9	51	GC02M222570	1.0708	https://www.genecards.org/cgi-bin/carddisp.pl?gene=FARSB
FLCN	Folliculin	Protein Coding	Q8NFG4	51	GC17M017212	1.0708	https://www.genecards.org/cgi-bin/carddisp.pl?gene=FLCN
IDH3B	Isocitrate Dehydrogenase (NAD(+)) 3 Non-Catalytic Subunit Beta	Protein Coding	O43837	51	GC20M002658	1.0708	https://www.genecards.org/cgi-bin/carddisp.pl?gene=IDH3B
IRF2	Interferon Regulatory Factor 2	Protein Coding	P14316	51	GC04M184387	1.0708	https://www.genecards.org/cgi-bin/carddisp.pl?gene=IRF2
MIB1	MIB E3 Ubiquitin Protein Ligase 1	Protein Coding	Q86YT6	51	GC18P021704	1.0708	https://www.genecards.org/cgi-bin/carddisp.pl?gene=MIB1
MYO6	Myosin VI	Protein Coding	Q9UM54	51	GC06P075749	1.0708	https://www.genecards.org/cgi-bin/carddisp.pl?gene=MYO6
MYO7A	Myosin VIIA	Protein Coding	Q13402	51	GC11P077128	1.0708	https://www.genecards.org/cgi-bin/carddisp.pl?gene=MYO7A
RBM8A	RNA Binding Motif Protein 8A	Protein Coding	Q9Y5S9	51	GC01M145921	1.0708	https://www.genecards.org/cgi-bin/carddisp.pl?gene=RBM8A
TCF7	Transcription Factor 7	Protein Coding	P36402	51	GC05P134192	1.0708	https://www.genecards.org/cgi-bin/carddisp.pl?gene=TCF7
TFE3	Transcription Factor Binding To IGHM Enhancer 3	Protein Coding	P19532	51	GC0XM049028	1.0708	https://www.genecards.org/cgi-bin/carddisp.pl?gene=TFE3
YME1L1	YME1 Like 1 ATPase	Protein Coding	Q96TA2	51	GC10M027110	1.0708	https://www.genecards.org/cgi-bin/carddisp.pl?gene=YME1L1
AATF	Apoptosis Antagonizing Transcription Factor	Protein Coding	Q9NY61	50	GC17P036948	1.0708	https://www.genecards.org/cgi-bin/carddisp.pl?gene=AATF
AGK	Acylglycerol Kinase	Protein Coding	Q53H12	50	GC07P141551	1.0708	https://www.genecards.org/cgi-bin/carddisp.pl?gene=AGK
BCL9	BCL9 Transcription Coactivator	Protein Coding	O00512	50	GC01P147541	1.0708	https://www.genecards.org/cgi-bin/carddisp.pl?gene=BCL9
CDK5RAP2	CDK5 Regulatory Subunit Associated Protein 2	Protein Coding	Q96SN8	50	GC09M120388	1.0708	https://www.genecards.org/cgi-bin/carddisp.pl?gene=CDK5RAP2
CENPJ	Centromere Protein J	Protein Coding	Q9HC77	50	GC13M024882	1.0708	https://www.genecards.org/cgi-bin/carddisp.pl?gene=CENPJ
ELOVL5	ELOVL Fatty Acid Elongase 5	Protein Coding	Q9NYP7	50	GC06M053267	1.0708	https://www.genecards.org/cgi-bin/carddisp.pl?gene=ELOVL5
IDI1	Isopentenyl-Diphosphate Delta Isomerase 1	Protein Coding	Q13907	50	GC10M001039	1.0708	https://www.genecards.org/cgi-bin/carddisp.pl?gene=IDI1
LTB4R2	Leukotriene B4 Receptor 2	Protein Coding	Q9NPC1	50	GC14P045963	1.0708	https://www.genecards.org/cgi-bin/carddisp.pl?gene=LTB4R2
MPDU1	Mannose-P-Dolichol Utilization Defect 1	Protein Coding	O75352	50	GC17P007583	1.0708	https://www.genecards.org/cgi-bin/carddisp.pl?gene=MPDU1
MYBL2	MYB Proto-Oncogene Like 2	Protein Coding	P10244	50	GC20P043667	1.0708	https://www.genecards.org/cgi-bin/carddisp.pl?gene=MYBL2
NBEA	Neurobeachin	Protein Coding	Q8NFP9	50	GC13P034942	1.0708	https://www.genecards.org/cgi-bin/carddisp.pl?gene=NBEA
PARP4	Poly(ADP-Ribose) Polymerase Family Member 4	Protein Coding	Q9UKK3	50	GC13M024420	1.0708	https://www.genecards.org/cgi-bin/carddisp.pl?gene=PARP4
PER3	Period Circadian Regulator 3	Protein Coding	P56645	50	GC01P039417	1.0708	https://www.genecards.org/cgi-bin/carddisp.pl?gene=PER3
PIGK	Phosphatidylinositol Glycan Anchor Biosynthesis Class K	Protein Coding	Q92643	50	GC01M077088	1.0708	https://www.genecards.org/cgi-bin/carddisp.pl?gene=PIGK
PIGT	Phosphatidylinositol Glycan Anchor Biosynthesis Class T	Protein Coding	Q969N2	50	GC20P045416	1.0708	https://www.genecards.org/cgi-bin/carddisp.pl?gene=PIGT
POT1	Protection Of Telomeres 1	Protein Coding	Q9NUX5	50	GC07M124822	1.0708	https://www.genecards.org/cgi-bin/carddisp.pl?gene=POT1
PREPL	Prolyl Endopeptidase Like	Protein Coding	Q4J6C6	50	GC02M044316	1.0708	https://www.genecards.org/cgi-bin/carddisp.pl?gene=PREPL
PREX1	Phosphatidylinositol-3,4,5-Trisphosphate Dependent Rac Exchange Factor 1	Protein Coding	Q8TCU6	50	GC20M048624	1.0708	https://www.genecards.org/cgi-bin/carddisp.pl?gene=PREX1
RAB10	RAB10, Member RAS Oncogene Family	Protein Coding	P61026	50	GC02P026033	1.0708	https://www.genecards.org/cgi-bin/carddisp.pl?gene=RAB10
TBX4	T-Box Transcription Factor 4	Protein Coding	P57082	50	GC17P112810	1.0708	https://www.genecards.org/cgi-bin/carddisp.pl?gene=TBX4
WDFY3	WD Repeat And FYVE Domain Containing 3	Protein Coding	Q8IZQ1	50	GC04M084759	1.0708	https://www.genecards.org/cgi-bin/carddisp.pl?gene=WDFY3
ZMYM2	Zinc Finger MYM-Type Containing 2	Protein Coding	Q9UBW7	50	GC13P020468	1.0708	https://www.genecards.org/cgi-bin/carddisp.pl?gene=ZMYM2
BNIP3	BCL2 Interacting Protein 3	Protein Coding	Q12983	49	GC10M131966	1.0708	https://www.genecards.org/cgi-bin/carddisp.pl?gene=BNIP3
CYFIP1	Cytoplasmic FMR1 Interacting Protein 1	Protein Coding	Q7L576	49	GC15M022867	1.0708	https://www.genecards.org/cgi-bin/carddisp.pl?gene=CYFIP1
DSG4	Desmoglein 4	Protein Coding	Q86SJ6	49	GC18P031377	1.0708	https://www.genecards.org/cgi-bin/carddisp.pl?gene=DSG4
ITPKB	Inositol-Trisphosphate 3-Kinase B	Protein Coding	P27987	49	GC01M226631	1.0708	https://www.genecards.org/cgi-bin/carddisp.pl?gene=ITPKB
NEB	Nebulin	Protein Coding	P20929	49	GC02M151485	1.0708	https://www.genecards.org/cgi-bin/carddisp.pl?gene=NEB
RAB8A	RAB8A, Member RAS Oncogene Family	Protein Coding	P61006	49	GC19P016111	1.0708	https://www.genecards.org/cgi-bin/carddisp.pl?gene=RAB8A
RFX1	Regulatory Factor X1	Protein Coding	P22670	49	GC19M013961	1.0708	https://www.genecards.org/cgi-bin/carddisp.pl?gene=RFX1
SSBP1	Single Stranded DNA Binding Protein 1	Protein Coding	Q04837	49	GC07P159543	1.0708	https://www.genecards.org/cgi-bin/carddisp.pl?gene=SSBP1
TRDN	Triadin	Protein Coding	Q13061	49	GC06M123198	1.0708	https://www.genecards.org/cgi-bin/carddisp.pl?gene=TRDN
USP24	Ubiquitin Specific Peptidase 24	Protein Coding	Q9UPU5	49	GC01M055066	1.0708	https://www.genecards.org/cgi-bin/carddisp.pl?gene=USP24
ALX1	ALX Homeobox 1	Protein Coding	Q15699	48	GC12P085279	1.0708	https://www.genecards.org/cgi-bin/carddisp.pl?gene=ALX1
AZIN2	Antizyme Inhibitor 2	Protein Coding	Q96A70	48	GC01P033081	1.0708	https://www.genecards.org/cgi-bin/carddisp.pl?gene=AZIN2
BBS7	Bardet-Biedl Syndrome 7	Protein Coding	Q8IWZ6	48	GC04M121824	1.0708	https://www.genecards.org/cgi-bin/carddisp.pl?gene=BBS7
DNAJB11	DnaJ Heat Shock Protein Family (Hsp40) Member B11	Protein Coding	Q9UBS4	48	GC03P186567	1.0708	https://www.genecards.org/cgi-bin/carddisp.pl?gene=DNAJB11
[truncated: 3,054 more rows]

## Sheet: sheet2-relevance score≥1
Gene Symbol
NR3C1
MC2R
CYP11B1
MRAP
NNT
CYP11B2
TXNRD2
SGK1
LOC106799833
GLCCI1
AAAS
GCCD3
STAR
SGK3
GMEB1
HSD11B1
GMEB2
HSD11B2
SGK2
CYP17A1
NR3C2
LOC106799834
CYP21A2
POMC
TSC22D3
MRAP-AS1
LOC125418060
CRH
HSD3B2
MYOC
TNF
LOC117152611
GCCD2
NCOA2
IL6
HSP90AA1
AR
CYP3A4
CYP11A1
JUN
TNFRSF18
BGLAP
ARHGAP35
SERPINA6
PGR
IL1B
IL5
BCL2A1
MIF
IL4
ESR1
KCNJ5
IL10
FKBP5
IL2
NR0B1
CXCL8
FKBP4
IFNG
CLCN2
PTGS2
TP53
CYB5A
MCM4
POR
ANXA1
INS
GLCCI1-DT
IGF1
REN
BDNF-AS
BCL2
TNFRSF11B
NCOA1
SMAD5-AS1
AKT1
PRL
MAPK1
NR1H2
TRAPPC11
TNFSF11
IL13
CREB1
MAPK8
NFKB1
LOC106780800
TGFB1
TAT
TNFSF18
CCL2
CTNNB1
MAPK14
LEP
CDKN1C
BMP2
SCNN1A
DUSP1
NR1I2
CYP3A5
ICAM1
FOS
SCNN1G
HSPA4
GMPPA
NR1I3
CSF2
IL1A
RELA
NR4A1
STAT5A
HDAC2
ABCB1
GAS5
H6PD
CREBBP
NR5A1
PCK2
CACNA1H
TNXB
BMP6
LOC110673972
PTGES3
CCL5
GLUL
SCNN1B
SRD5A1
C8orf44-SGK3
LOC110631417
AGT
CSF1
NFKBIA
PRKACA
NCOR2
LOC129994924
CCL11
ARID1A
ESRRB
CEBPB
SMAD3
GH1
IL2RA
CDKN1A
IL17A
URB1
ABCD1
YWHAH
SGPL1
GPR83
NR3C1P1
GNAS
ST13
BRAF
MMP1
BCL2L11
SMARCA4
EP300
ATP1A1
CALCA
VEGFA
IL3
RUNX2
SPP1
CSF1R
IL1R1
AIRE
CSF3
POU2F1
WNK4
PPP5C
STAT5B
LOC132090521
SST
NFATC1
CD4
NCOR1
BAG1
CLOCK
NOS2
RNASE3
USP8
NCOA3
FGD1
TGFB1I1
MMP9
IL11
MAPK3
CRP
ONECUT1
BAX
GATA3
IL1RN
PIK3CA
MC3R
ADIPOQ
CRHR1
IL6R
FDXR
KCNJ1
NEDD4L
TBP
PPARA
LOC129994918
MYC
IGFBP1
EGF
CEBPA
RPS6KA5
LOC109029530
LINC01672
SMARCB1
ARMC5
RHO
LINC02605
PLA2G4A
SATB1
PDPK1
NFKB2
IFNA1
HSD3B1
PPARG
MRAP2
TLR4
HSP90AB1
ZFP36
HDAC1
CBR1
SERPINE1
CD36
CYP17A1-AS1
UGT1A1
SMARCE1
IGFBP3
CCL3
HNF4A
PTGS1
NRIP1
VDR
H19
CERNA3
CTLA4
HSPA1A
ACP5
OSM
TTLL5
SMARCA2
JAK2
ALB
DKK1
CYP19A1
IGF2
ADRB2
VCAM1
CREB3
IL7
PDCD6
TINAGL1
MT2A
PDK4
GSK3B
TNFRSF1A
CXCL10
HSD11B1-AS1
IL15
GPT
HESX1
SAMD9
STAT3
ATP2B3
CRY1
KITLG
AKAP13
CYP2C9
USP48
FOXO1
SMARCC1
PLA2G2A
WNK1
CACNA1D
PCSK1
SLC9A3
CYP2B6
CD163
STAT1
TNFSF13B
FASLG
GRIP1
AHR
CCL20
LIF
PTH
LOC110013312
ZNF764
SFTPB
IGHE
RTP1
RTP2
CASP8
PCK1
HGF
TLR2
HDAC9
PER1
SP1
CCL18
CALR
CRAT
KAT2B
FAS
ASIP
MC4R
CD40LG
MC1R
CASP3
EPHA3
TMX2-CTNND1
BDNF
PPARGC1A
MCL1
GNRH1
HNRNPU
EGR1
SHBG
LINC-ROR
PRDX3
LHX4
MC5R
ESR2
PDE4A
SMARCC2
MMP3
CD40
UBE2I
PNMT
ADD1
NGF
ALPP
STUB1
GZMA
SOD2-OT1
CDH23
G6PC1
PRKAR1A
IL18R1
IL4R
EDN1
SRD5A2
LOC110366354
FOXO3
GHR
NR4A3
FGD3
DNAJC14
ODR4
OR2T35
SPATA31A1
CDKN1B
MAPK10
CASP9
IL18
SMARCD1
IRS1
IL12A
CHUK
AKR1C2
RPS6KB1
MAP2K1
SRSF9
BCL2L1
TGFBR1
BUD23
SP7
CDK6
GNRHR
IRF1
IL7R
CDK4
GAL
PPARGC1B
LOC108167315
CCL4
LPL
IGFBP2
VWF
ATRX
INSR
RXRA
RAF1
IL22
IL2RB
COL1A1
UCP3
CYP2C8
CCL7
CDK2
MTOR
IFNB1
POU1F1
CSN2
MDM2
CD38
SRC
TGFB3
FN1
CDK5
ANGPTL4
CASP8AP2
PGR-AS1
CCL17
BIRC3
SUMO1
GNAI2
BMP4
GHRH
SELE
CAV1
LRP5
TRIM63
ANGPT2
LEPQTL1
MCM3AP
FGF2
NR4A2
NPY
CCL13
PPIG
UBC
CD14
HNF1A
HTR1A
IL1RAPL2
HIF1A
RARA
HDAC6
RNU1-4
NFE2L2
CALCR
CXCL1
HPGD
IKBKB
PPID
GHRL
ADCY10
BTK
TIMP1
PBX1
PTPN22
LOC130007973
ATP1A3
ATP1A4
LCK
MEN1
GSTP1
ITGB2
LOC117152610
ALOX5
EGFR
SYP
CD80
RETN
BMAL1
AVP
PIK3CG
ANXA5
CYP3A7
SFN
CXCR4
TSG101
TRH
DGKH
HSD3BP4
MIR18A
AKR1C3
PNRC2
FDX1
NHERF2
AVPR2
RET
CDKN2A
ANGPT1
CCL26
FOXP3
TFAP2A
UCN
FPR2
CCN2
PARP1
CRHR2
PML
NEDD4
C1orf116
NFKBIB
CCL27
TACR3
CCND3
COMT
STIP1
COPS6
TBX19
CXCL9
SFTPC
AKR1C4
CASP1
LBR
THBS1
PLA2G1B
SRF
REL
HSPA8
MPO
MSTN
GTF2B
TH
ETS1
PELP1
IL16
CCND1
EEF1A1
NUP210
NUP188
NOS3
MYOD1
AGTR1
HELLS
PTGES
OXT
SOD2
TDO2
ATF4
SLC26A2
CRY2
NKX2-1
AKR1D1
KLK3
STK11
CRHBP
MAOA
ELK1
ANPEP
TGFBR3
RASD1
SLC2A1
CX3CL1
SPI1
MUC5AC
RB1
TGFB2
MT1F
TTF2
PIP
ZAP70
NOS1
MT1A
ZFP36L1
CD28
LOC110599569
PFKFB1
APP
TNFAIP3
CCL22
BMP7
NLRP3
HP
RARB
STAT6
APOA1
NGFR
MME
LOC111832670
NR2F2
EIF4EBP1
PC
IL12B
DCAF6
LOC110386948
CETP
CFTR
TNFSF10
MED1
LOC110673971
LOC110599571
HLA-DRB1
CXCL12
CD44
LOC126860075
STOM
HEXIM1
PLA2G6
PDGFB
TXN
CXCL11
SAA1
H4C16
FBXO32
HPR
UCN2
FASN
MT1M
ALOX5AP
LEPR
GSTM1
KLF9
PTX3
RORA
CYP1A1
TNFSF13
CDCA7L
RNU1-1
CYP2C19
SRSF5
KRT14
SLC2A4
PTHLH
APOB
TERT
FCGR2A
LGALS1
AFP
RWDD3
HSF1
KNG1
ABCC1
POLR2A
POLR2C
NPPA
MAPK12
AIP
AP4B1-AS1
DNAH8
LOC111216273
MIR128-2
EPO
IL9
ABCC2
POLR2L
IDO1
ERAS
CD274
ASS1
CGA
IRS2
TLR3
NOTCH1
IL23A
CCL24
NR5A2
DAXX
ADRB1
TNFRSF1B
MUC16
NFIL3
ADM
PTK2B
GLS
IGFBP4
LTA
RHOA
SELL
NR0B2
ETS2
MIR7-3HG
SMARCAL1
LOC110973015
ZFP36L2
FOXA1
STC1
SAA2
UBE2L3
GC
CD79A
TADA2A
GNB1
KRT17
SOST
EMSLR
IGFBP6
IVL
ACE
IL1R2
LOC110599570
THBD
MT1X
CAMP
DMD
HDAC3
SSTR2
MIR511
KTN1
TAF2
GTF2H3
CAVIN2
SRSF3
TNFRSF10A
CTSK
TF
GAPDH
VIM
GPR50
S100A9
S100A8
NUP93
FOXM1
OPTN
PIK3R1
CDKN3
MFGE8
PDE4B
S100P
TXNIP
HMGB1
FCGR3B
LOC130066960
FDPS
CIART
C3
RGS2
IBSP
SKA2
TJP1
IL10RA
BRCA1
CAMK2G
CCR5
CXCL2
BIRC2
CSF3R
CSF2RB
AVPR1B
ITGAM
KLF15
CYP2A6
BMP3
RHOB
EDNRA
IGF1R
DDIT4
CCR3
SULT1A3
DCN
MAPT
PTPN3
ARRB1
HCRT
AREG
POU5F1
FCGR3A
IKZF1
RUNX1
GZMB
DPP4
EDN2
BBC3
SFRP1
NPHS1
HRH1
ABCA1
ERBB2
ANGPT4
TGFA
IL1RAPL1
WNT10B
MIR214
MIR188
GSTT1
SERPINA3
IL5RA
KMT5B
TGFBR2
ABCG1
SOD1
SNORD15A
IFNA2
CXADR
LTB4R
GHRHR
DNASE1
MUC4
SULT1E1
IL33
CFL1
MT1G
SOAT1
IGFBP5
SLPI
RLN2
THRA
LOC110806262
RPS27A
GDNF
MAPK9
LCN2
CD2
HLA-B
CASP6
HMOX1
SFTPD
MMP13
NUP54
TRC-GCA24-1
CYP1A2
XIAP
SLC2A3
PTMS
CARM1
MCM5
KLK7
CCL1
IFNGR2
EPX
FCER2
ACTG1
GRIN2A
TRIP6
GK
GRIN3A
HSPD1
SLC1A3
CPS1
SLC12A3
FOXA2
CD69
AQP2
CYB5B
BTBD6
TNC
ABCC3
SULT2A1
ADRB3
ALPL
CCL28
NR2F1
ADCYAP1
GPD1
CCK
KLK10
CCL8
GSK3A
ITGAL
FCGR1A
SMO
IL21
CXCL6
FLT4
SCT
CDK9
FBXW7
NFATC2
DBH
EHMT2
CTSB
MYB
LIG1
APTX
NUP155
NUP107
NUP62
NUP133
NUP160
NUP153
NUP205
PGRMC2
SEPTIN12
NUP42
NUP35
NUP58
NDC1
RGPD2
IPO13
ITGB1
MIR17
KLHL3
LOC110599591
MAP2K4
IL12RB1
AKR1C1
CXCL5
UCP1
PDCD1
CYP27A1
PXN
CCR7
CD86
HADHA
PRLR
FGFR3
TG
PPARD
FKBPL
MAF
MGMT
ACHE
NTS
CCNG1
NFKBIE
MMP2
NPR3
GRB2
RAB4B-EGLN2
PRKAA1
CALD1
BAK1
AANAT
CXCR3
GHSR
PRKCA
PWAR1
SFTPA1
MIR708
PTH1R
DNMT1
DNAJB1
COX5A
KRT16
PTEN
NTRK2
ITGA4
HBEGF
ELANE
KRT5
SLC22A2
BSND
LPCAT1
PIAS1
CCL19
ANGPTL1
GIP
ARNT
DMAP1
NAMPT
SULT1A1
MAP3K1
PCSK2
HSPG2
STAT4
ABT1
TRIP4
GLI3
CPVL
MT-TP
IRF3
FGG
TAF15
MTHFR
FLT3
KRT19
DNAJC7
CD58
SCAP
NR1H4
PLCB4
ELN
APOE
OXTR
VIP
ESRRA
MSBP1
GRIN2B
AQP1
CCL21
FOSL2
PDX1
CDC37
AQP4
ABCB11
YWHAQ
MT-CYB
PTK2
DLK1
HAS2
CDK1
LCAT
HTR2A
TRE-TTC3-1
EFNA5
CYP24A1
SELP
MIR124-1
FGR
ATF2
APPL2
XIST
TYMS
GTF2H1
HSPA1B
HDAC8
SMARCD2
SMARCD3
KMT2A
FGF7
VTN
TXN2
MT-CO1
KMT2D
LGALS4
SCGB1A1
HPX
QRSL1
DAP3
MIR98
LYVE1
CHGA
CYP1B1
CLPTM1L
MDN1
KRT10
CYCS
CDKN2B
TSHR
TFRC
KRT18
MAP2K2
ARID1B
UBE3A
MAP2K3
ATM
PDHA1
TLE3
ADH1B
HSPB1
CBL
IDE
YAP1
MED14
MIR221
ATF1
SRY
PRKCB
UCN3
DLEU2
VCP
DNMT3A
NEK6
PRKACB
IRF2BP2
REST
PDCD7
TLR9
HES1
UGT2B7
FGFR1
HAS3
GRIN1
THRB
SSTR5
KAT2A
NCL
BCOR
ARID5B
ARID3B
GSE1
MIR15B
HTR3A
LMOD1
GTF2H2
PSORS1C3
GAP43
ACVR1
PSMC3IP
HSD11B1L
WEE1
RORC
EGR2
GRP
CNTF
SLC6A4
HCCAT5
SOCS3
DSP
SERPINB2
SLC10A2
NR1D1
FLG
SMAD2
PAPPA
FYN
SLC2A5
BMP1
BMP15
BMP5
IL24
IL19
BMP10
BMP8B
IL20
CCL25
IL26
CCL16
CCL23
CCL14
CCL15
CCL3L1
PIAS3
NF2
BAP1
ROBO1
SUFU
GATB
TRAF7
GATC
CD19
GUCY2D
ESD
GCA
ADORA2A
ODC1
NF1
TRIM28
HCRTR1
SIN3A
POLR2B
SUMO2
GFAP
ADORA1
TGIF1
ADAMTSL1
NUP214
HOXB1
HRAS
CFD
NOTCH4
MAFB
CREG1
NONO
ACSL4
SLC3A2
NCOA6
ORM1
ORM2
SCARB1
CD83
LTF
SMAD4
MUC1
MIR133B
TIMP3
GAST
GOT1
LGALS3BP
CLDN5
S100A10
CYB5R4
PYCR1
ACADSB
ADH6
AGTR2
IL6ST
FOXP2
CALML5
CNC2
THPO
NDRG1
MAP2K7
TRAF2
H1-0
MIR142
DUSP19
VEGFC
ALOX12
PDE8B
PDE11A
NELFE
CASP2
LTA4H
TRA-TGC7-1
TCF7L2
PIAS2
CCND2
RAN
CXCL13
TRIM24
SNW1
KPNA2
TBXT
POU2F2
CCNA2
KCNJ2
YWHAB
MIR216A
CYP2D6
CABLES1
CDH1
FGF1
PLCG1
SOX9
CPOX
ITGA1
CDH17
ENPEP
PRKCD
CGB5
MIR182
SOCS1
SERPINH1
ALDH18A1
SLC37A4
MIR29A
LHCGR
TCF4
PLN
MAPK15
CASP10
GLUD1
FST
CYBA
BAD
MAP2
CYP21A1P
H2BC11
ZKSCAN4
CDK7
PHB1
SAT1
ZBTB16
COMP
TRAP1
PF4
SMARCA5
SERPINB9
KPNA1
ASH2L
SGCB
ERRFI1
PAGR1
CDK5R1
MGAM
CRMA
AXL
ADA
CS
ENO2
GPX3
PPBP
TPH2
PRKAA2
MAPK7
CHID1
SCAF1
CANX
JMJD1C
OSBP
H4C1
STS
OCLN
LOC111188152
SET
KDM1A
UCP2
CD3G
NR1H3
SDHB
NLRP1
GCK
TPMT
PLCB1
HDAC5
AMACR
ACP1
CYSLTR1
CYB5R3
CYB5R1
CYB5R2
THOP1
MTG2
SORBS3
LINS1
STX10
SNRNP27
ARRDC1
CYB5RL
OR56B4
TRIM49
APLNR
DLST
BCHE
CD34
PVR
ECD
NS2
IV
KDR
TSLP
AMH
MIR150
ITGB3BP
HNRNPUL1
FOSB
LPO
GSR
TXNRD1
TRPV5
PCSK5
RACK1
CCR4
MECP2
ITGA5
APOA4
DPF2
TIMP2
UBP1
JAK3
PPP2R2B
PPP2R2A
PRKACG
CHAT
MAP1B
JUND
ELAVL1
PLK2
GTF2A1
GTF2A2
PPBPP2
MT1IP
ERN1
BRD4
MDFIC
MIR145
MDFIC2
TRD-GTC9-1
ETV6
CSN1S1
MEFV
SNORD118
GCH1
ACACB
NR2C2
PAX5
TRIM22
MT1E
MT1B
SI
CHD7
RAB11A
CNBP
AASS
RANBP9
PRG2
SPEN
RAI1
IFIT1
TCF20
DUSP13B
LANCL1
CENPV
MACROH2A2
ZNF512
RBM34
MIR100
RXFP2
SRA1
PLEK
SLC17A5
FMR1
PER2
SIRT1
EPOR
GJA1
NPM1
DIABLO
BGN
GSTA1
JUNB
HBG1
SCG5
SLC22A1
MIR93
TLR7
ANXA2
PFKFB3
RXFP1
CAT
UHRF1
MEG3
ROCK1
XRCC5
NIPBL
RCAN1
KDM2B
SUGP1
UTY
FBRSL1
PRRC2B
MAPK11
CUL1
SNAI2
ANKRD1
SMARCA1
TNS4
TNFSF9
THRAP3
NOD2
TP73
PDK2
IL27
ACE2
SAA4
SLC6A2
VDAC1
BSG
DDOST
HNRNPD
EEF1G
DCD
TSC1
HSD17B1
PRKDC
IRF8
TBL1XR1
PHEX
GPER1
CEACAM8
CARD16
RESP18
RMRP
HOTAIRM1
LOC110599575
MIR34C
DHRS2
PLK1
KEAP1
ITCH
CPD
TIGIT
WG
CNR2
COL2A1
AQP3
DLX5
HYAL2
MT3
LOC108281144
KRIT1
HSPA5
EDNRB
NTRK1
LAMB1
GRIN2D
GNAO1
GRIN2C
GRINA
SLC9A1
CNTNAP2
APBB1
ADGRG3
GPR158
ZNF318
LINC01569
ABCG2
GRIA1
NEK1
CHKB-CPT1B
CYP7B1
SERPINF1
KHDRBS1
NES
DRD2
DEXI
GRM5
TTN
XRCC6
GADD45A
SLC6A6
HAS1
TEAD4
NTAN1
GPR65
HSD17B3
BDKRB2
G3BP2
WNT4
YWHAG
IKBKG
TNFRSF11A
MB
SCN5A
PDE4D
PDE7A
CASP7
CCR1
LTC4S
TNFRSF4
PDP1
LMNB1
RPS19
ADPRH
SYVN1
LGALS3
RARS1
NDUFS1
NDUFV2
COX5B
FAF2
DPY30
ATP5MF
XBP1
AKT2
PRKN
UNC13D
RCOR1
ZBTB33
MIR16-1
MIR379
TNFRSF10B
IL2RG
MAPK13
TAF1
TNFRSF17
VIPR1
SLC19A2
TBX21
TNFRSF13C
FGD4
HDAC11
IL10RB
IL3RA
LY96
ZIC2
CD70
HDAC10
HDAC7
PMP2
TNFRSF10D
TNFRSF25
TNFSF4
ACKR3
GTF2E2
HLTF
SMARCAD1
SPRY1
MED13
TAF4
TAF6
TNFRSF10C
TNFSF14
BHLHE40
CXCL16
CXCL3
IL17RC
TAF10
TAF9
ARL5B
B3GNT5
CDC42EP3
DNER
ENC1
GTF2E1
LRRC8A
TAF13
TNFSF12
ABHD2
AMIGO2
ARC
CER1
CPEB4
CXCL14
DAP
ETNK2
FGFBP1
GNG2
GTF2F2
IL9R
PF4V1
PPP1R14C
SEC14L1
SIN3B
SRGN
TAF12
TAF5L
GTF2F1
TAF1B
TNFSF8
CREB3L4
EPB41L4B
GADD45B
NAV3
TAF7
TAF9B
DNAJC15
MED24
MTG1
TAF5
GPR153
MED16
PRRG4
TAF11
TAF1C
TAF7L
TAF1A
TAF6L
ADGRF4
SPINK13
TAF1L
SERTAD2
CCL4L2
CCL4L1
MGC16025
ALDH3A1
LMNA
CYP51A1
FABP4
MYLK3
ZNRF3
NFIB
PRMT5
DHFR
FGFR2
ALK
PPP2CA
PRKCZ
MEF2C
PRKCE
CALM1
F8
SLIRP
CCDC62
MT1H
EID2B
MT1HL1
MT1L
NPHS2
GGH
FPR1
SDHA
POLR2E
POLR2D
POLR2F
POLR2J
POLR2K
POLR2H
POLR2I
POLR2G
POLR2M
ITGA2
ALOX15
COL7A1
PRKAR2B
SLC44A1
ALOX15B
RAPGEF3
DCTN2
SLC44A2
SPIB
ATP6AP1L
TCF3
RNF217-AS1
CLEC7A
PDGFA
SCG2
ATF3
FLII
MIR320A
LOC106728418
IL1RL1
PIKFYVE
FSHR
EHMT1
E2F1
KLK6
EIF3A
H3-4
RBM14
MIRLET7C
MIR124-3
MIR103A1
KRT7
NDUFS6
PDE3B
CHERP
NPR2
DHCR7
HSD17B4
MARCO
HMGCR
CXCR1
UBR1
CLCNKB
MYOG
RELB
BID
SLC16A1
ADRA2A
SRSF1
SERPINB1
SIGLEC1
RCC2
TRA2A
DEFB4A
CR1
TUBB
ITGA8
TUBB4B
TUFM
SLC5A6
SP3
ATP5F1B
PLIN2
SLC15A1
TUBA1C
ACSL3
AGRP
GH-LCR
HTT
ZNF704
PHGDH
HSPA9
PAH
VHL
HSP90B1
TKT
ACADVL
ATP5F1A
CSNK2A2
DLAT
HADHB
HBB
LSS
ACSL1
EPHX1
HYOU1
PDHB
PDHX
RTN4
AZGP1
LRPPRC
P4HA1
ALDH1B1
RPN1
XPNPEP3
DLX3
RPN2
ZMPSTE24
USP19
VIL1
BCAM
UBA52
APMAP
PDIA6
VAT1
PCYOX1
TMEM214
H2AC14
PRH1
SBSN
HLA-H
MIR10B
EEF1A1P5
NPPC
CTSD
SLC25A4
VKORC1
USP7
TOP2B
LAMC1
RAB6A
SLC38A2
NFYB
MIR30A
PLTP
KCNJ4
COPS5
CBS
OTC
TPO
DSPP
MBL2
YWHAZ
BCKDK
ID1
TRIP11
ZNF366
RLN1
MAP2K6
DCLK1
SFTPA2
MIR451A
ITLN1
HCG27
HLA-DQA1
CD74
MKI67
PIK3CD
ARHGEF2
FOSL1
HCRTR2
PRDX5
SALL1
NEFM
APOD
TRHR
SS18
ELAVL2
GTF3A
MIR335
SCARNA5
CCAT1
SAA3P
KCNMA1
KLRC1
KLRD1
RAP1A
RAB3A
GINS1
PRIM2
PRIMPOL
RAB3B
RAB13
RAB15
FCMR
RAB19
ICAM3
NELFB
TRIM3
SNORD43
EPIC1
TNFRSF9
TPH1
NPPB
FGF21
MIR135B
DNMT3B
SLC22A5
GK2
CLU
HMOX2
MUC2
DNM2
CCNE1
NBN
USP9X
TPT1
AIMP1
ANXA6
CALU
PBRM1
GNB2
NFIA
PDCD6IP
RAB3GAP1
VPS13A
ARID2
CCNT1
MAML1
RASA2
UBR4
BTG1
CSRP2
MEPE
SRP68
CLTA
SENP3
IPO7
MRPL28
TOR1AIP2
MIR193A
MIR130B
MIR532
MIR449C
MAP3K7
NRP1
SMAD6
EGR3
NAB1
AVEN
MALAT1
HLA-DQB1
XCL1
PRDX2
CYP7A1
FABP12
GNAI1
CALB1
MLH1
MCM3
MYF6
MYF5
NEURL3
SNHG1
LINC01554
CST3
ITGB3
PLAU
SLC6A3
GYS1
RHEB
STXBP1
TAB2
TOP1
ABCC6
ITGA3
KDM6A
POLE
PPT1
RYR1
AMPD1
BARD1
FECH
GFPT1
IRAK3
ITPA
ITPR3
KDM3B
RYR2
UBE2N
ARHGAP26
CUX1
GALNT3
KARS1
PI4KB
PRICKLE1
PYCR2
RFC1
SATB2
XPC
ABCA4
AP3B1
C5
CADM1
CHD2
ETFA
FDFT1
LIG3
MAP4K2
MYH2
NHP2
PDE6A
PTPRN2
REV3L
STAG2
TPK1
TRPS1
TRRAP
CIC
COQ8A
ELP1
GDI1
IL17RD
NARS2
NDUFA9
NDUFS2
NSDHL
PON2
RNF2
ROBO4
SERPINB5
TTBK2
WASF1
ADCY2
AP1B1
ATP2B1
ATXN7
CDIPT
CNOT1
CTNND2
DNAH11
FARSB
FLCN
IDH3B
IRF2
MIB1
MYO6
MYO7A
RBM8A
TCF7
TFE3
YME1L1
AATF
AGK
BCL9
CDK5RAP2
CENPJ
ELOVL5
IDI1
LTB4R2
MPDU1
MYBL2
NBEA
PARP4
PER3
PIGK
PIGT
POT1
PREPL
PREX1
RAB10
TBX4
WDFY3
ZMYM2
BNIP3
CYFIP1
DSG4
ITPKB
NEB
RAB8A
RFX1
SSBP1
TRDN
USP24
ALX1
AZIN2
BBS7
DNAJB11
[truncated: 480 more rows]
