# Supplementary material for: Inhibition of insulin degrading enzyme suppresses osteoclast hyperactivity via enhancing Nrf2-dependent antioxidant response in glucocorticoid-induced osteonecrosis of the femoral head
Source: Mol Med. 2024 Jul 31;30:111. doi: 10.1186/s10020-024-00880-1 (PMC11292917; doi:10.1186/s10020-024-00880-1)
Supplement: Supplementary file 6 — Supplementary material 6: Venn diagrams showed the overlapping genes of 6bK targets and gene clusters associated with “femoral head necrosis” and “glucocorticoid”. [file 10020_2024_880_MOESM6_ESM.xlsx]

## Sheet: Supplementary material 5
6bK	FHN	GC	6bk|FHN	6bk|GC	FHN|GC	6bk|FHN|GC
CA5B	TRPV4	NNT	CA2	USP7	TNF	IL2
TACR2	MIR21	TXNRD2	CA12	ACHE	COL2A1	ABCC1
SLC6A5	GNPTAB	SGK1	S1PR2	MC3R	TP53	DPP4
CA14	FBN1	LOC106799833	PLG	ADA	TNFRSF1A	LGALS3
PDF	B2M	GLCCI1	NTRK3	GRIN2D	IL6	ITGA4
HTR1B	MIR210	GCCD3	HDAC4	IMPDH2	TNFRSF1B	HSP90AA1
SCN3A	MIR155	SGK3	TFPI	MC1R	EGFR	CTSK
ACACA	RIPK1	GMEB1	SPHK1	ADRA2A	TNFSF10	FASN
CECR2	ADAM17	GMEB2	FKBP1A	SIRT2	IL1B	XRCC6
F7	RAC1	SGK2	CHRM2	PIK3CD	CDKN2A	IDE
PARP2	TRADD	LOC106799834	CTSL	PDE4B	TNFRSF11B	APEX1
QPCTL	TNFSF15	TSC22D3	PKN2	CXCR1	TNFSF11	CTSD
PTPN1	SDHD	MRAP-AS1	PDE3A	PLK1	IL10	NFKB1
DHFR2	F5	LOC125418060	P2RY12	HDAC5	FGFR3	PTGS1
CHRM1	UFSP2	MYOC	ADAM10	TRIM24	FAS	SLC2A1
LRTOMT	FADD	LOC117152611	STING1	FPR2	LTA	HDAC8
GRM2	MYLK	GCCD2		FPR1	TGFB1	GHSR
P2RY2	ACAN	TNFRSF18		CDK5R1	CTNNB1	MAP2K2
YES1	BRCA2	ARHGAP35		ADRB1	PTEN	ADORA1
CA9	MIR195	SERPINA6		PDE7A	SMAD4	CYP3A4
GPR35	F2	BCL2A1		APLNR	IFNG	CHUK
PTK6	MIR122	KCNJ5		SERPINB2	CXCL8	NR3C2
PTPN2	COL1A2	NR0B1		EPHA4	MAPK1	NFE2L2
BLM	F3	CLCN2		HPGD	CREBBP	HDAC7
TDP1	ADAR	POR		GCK	CASP8	PRKAA1
RORB	FLNA	GLCCI1-DT		AXL	AKT1	DRD2
CHRM5	WNT7A	IL13		HDAC11	CRP	CDK5
C5AR1	MIR31	LOC106780800		KLK7	BRAF	HIF1A
PKN1	MYH11	TAT		HDAC10	FGFR2	TGFBR2
SLC5A1	HOTAIR	TNFSF18			TNFRSF10A
ELF4	MIR19A	SCNN1A			TNFRSF11A
MDM4	TRAF6	DUSP1			EP300
ATG4B	WNT5A	NR1I2			H19
S1PR5	MIR373	CYP3A5			ERBB2
KIF11	MIR125A	SCNN1G			COL1A1
HRH3	IHH	GMPPA			HRAS
LNPEP	MATN3	H6PD			IL1A
CNRIP1	MIRLET7D	LOC110673972			TNFAIP3
GLRA1	MIR148A	PTGES3			MMP9
PRSS1	FZD2	GLUL			CASP3
NTSR2	MIR200A	SCNN1B			TRAF2
CHRM4	COL9A2	C8orf44-SGK3			COMP
UBA2	COL9A1	LOC110631417			TNFSF13B
CAMKK2	GBA1	PRKACA			MAP2K1
F13A1	DYM	LOC129994924			TNFSF12
CTSG	RNU4ATAC	ARID1A			CCL2
TLR8	PRKD1	ESRRB			VEGFA
SERPIND1	MIR494	URB1			CD40LG
WDR5	TWIST1	YWHAH			PTGS2
CAPN1	MIR22	SGPL1			NOTCH1
CDC25B	MIR148B	GPR83			SMAD3
CSNK2B	FANCG	NR3C1P1			TLR4
QRFPR	DVL1	ST13			RHOA
MELK	SLC2A10	BCL2L11			BCL2
S1PR4	EZH2	ATP1A1			MIR221
CYSLTR2	COL3A1	AIRE			HLA-DRB1
TOP1MT	COL9A3	WNK4			CD40
NOX1	SHH	PPP5C			TNFSF4
BMP2K	MIR146A	STAT5B			CSF2
DPP9	NEK9	LOC132090521			MEG3
FPR3	MIR30B	CD4			SERPINE1
TMPRSS6	LTBP3	NCOR1			MIR146B
MARK4	CHEK2	BAG1			IGF1
DUSP3	EXT1	CLOCK			ICAM1
PSMB1	CD27	USP8			ACE
CDC25C	NT5E	FGD1			LOX
ITK	HAND2-AS1	TGFB1I1			CCND1
MAPKAPK2	MET	ONECUT1			SDHB
TAOK3	ADAMTSL2	PIK3CA			IL4
	PSMC3	FDXR			ESR1
	ACTA2	NEDD4L			CBS
	RAD21	TBP			MAPK8
	PTCH1	LOC129994918			IL18
	GDF5	LOC109029530			MIR214
	MIR181A1	SMARCB1			SELE
	TINF2	PLA2G4A			ALB
	TNFAIP2	SATB1			TERT
	XYLT1	PDPK1			ADIPOQ
	CDKN2B-AS1	NFKB2			LEP
	BIRC5	MRAP2			RUNX2
	DVL3	ZFP36			MMP3
	MMP14	HDAC1			FGFR1
	GALNS	CBR1			STAT3
	TREX1	CYP17A1-AS1			IL1RN
	CANT1	SMARCE1			BMP2
	TERC	HNF4A			MMP1
	FGF8	NRIP1			SPP1
	POC1A	CTLA4			MMP13
	SBDS	TTLL5			INS
	RBBP8	CREB3			CYCS
	B3GALT6	PDCD6			NOS2
	PIK3C2A	TINAGL1			BRCA1
	WNT1	MT2A			GNAS
	FBN2	PDK4			TNFRSF9
	RINT1	HSD11B1-AS1			MMP2
	TUBA1A	ATP2B3			IFNA1
	KIT	CRY1			RET
	PCNT	AKAP13			FN1
	LUCAT1	USP48			BAX
	MIR223	SMARCC1			EGF
	EDA	WNK1			FGF2
	MIR143	PCSK1			CSF3
	KIF22	CYP2B6			TGFB2
	PVT1	FASLG			TNFRSF10D
	FLNB	GRIP1			CDKN1A
	PRKG1	AHR			VCAM1
	RTEL1	LOC110013312			TGFBR1
	MIR628	ZNF764			SOX9
	POLG	SFTPB			BGLAP
	CEP152	IGHE			HLA-B
	PLOD1	RTP1			MIR142
	IDUA	RTP2			APOE
	SETD2	PCK1			IL1R1
	LMX1B	CALR			IGFBP3
	ACTB	ASIP			MTOR
	ENPP1	EPHA3			XIAP
	ASPM	MCL1			LMNA
	MIR483	HNRNPU			GAS5
	APOH	EGR1			JUN
	MIR199A1	PRDX3			NFKBIA
	MIR25	MC5R			CERNA3
	COL11A2	PDE4A			IL17A
	TBX15	SMARCC2			EDN1
	SCN1A	PNMT			MTHFR
	COL10A1	STUB1			PARP1
	SERPINC1	GZMA			PPARG
	PALB2	G6PC1			MAPK14
	DKC1	IL4R			MIR34A
	ARSB	SRD5A2			TIMP1
	GLB1	LOC110366354			CSF1
	PCNA	FGD3			STAT1
	C1QTNF5	DNAJC14			SMAD6
	IFNGR1	ODR4			MIR222
	TNFAIP8	OR2T35			MYC
	MSX2	SPATA31A1			ANXA5
	AIFM1	AKR1C2			NOS3
	FANCA	SRSF9			MECP2
	ENG	BUD23			TGFB3
	NAGLU	IL7R			IGF1R
	EIF4E	LOC108167315			SLC26A2
	TCIRG1	RAF1			GLI3
	CCN6	IL22			RB1
	MCPH1	IL2RB			RNF217-AS1
	CTC1	UCP3			HMGB1
	NSD1	CYP2C8			BGN
	PDGFRB	CCL7			TRAF1
	GUSB	CDK2			MIR17
	JAG1	CSN2			BDNF-AS
	ATRIP	CASP8AP2			SELP
	TONSL	CCL17			TYMS
	ACTA1	BIRC3			HGF
	RAD51	SUMO1			ABCB1
	MIR140	GNAI2			MALAT1
	GRN	TRIM63			CDK6
	PTPRC	MCM3AP			GSTM1
	SDHAF2	CCL13			MIR98
	MAN2B1	PPIG			IKBKB
	COL11A1	UBC			LRP5
	IL23R	CD14			RELA
	LDLR	RARA			BCL2L1
	IFIH1	HDAC6			CASP9
	CLCN7	RNU1-4			PIK3CG
	IFT140	CXCL1			ELN
	TRAIP	PPID			IGF2
	CYLD	BTK			CASP1
	ALDH2	PTPN22			MEFV
	ERCC2	LOC130007973			TGFA
	ATP7A	ATP1A3			TLR2
	RAB3GAP2	ATP1A4			CD44
	TANK	LCK			KDR
	FANCD2	LOC117152610			BMP6
	COL5A1	SYP			LBR
	PON1	CD80			SOD1
	ADAMTS2	BMAL1			NF1
	NEAT1	SFN			CD36
	SELENON	TSG101			PDCD1
	TUG1	DGKH			NTRK1
	TUBB3	HSD3BP4			CDH1
	CDC6	MIR18A			VDR
	IRAK1	AKR1C3			GSTP1
	SMC1A	PNRC2			NGFR
	PSEN1	FDX1			CENPJ
	CKB	NHERF2			IL2RA
	WWOX	CCL26			MB
	FLT1	FOXP3			DKK1
	WDR62	UCN			APOA1
	OFD1	PML			SRC
	SRCAP	NEDD4			HSPG2
	EPHB4	C1orf116			SOD2
	AKT3	CCL27			MIR127
	S100B	CCND3			FOS
	HOTTIP	STIP1			SMAD2
	FANCB	COPS6			IFNB1
	POSTN	TBX19			MDM2
	COL4A1	CXCL9			JAK2
	C4A	SFTPC			ATRX
	CEP63	AKR1C4			THBD
	CKMT2	PLA2G1B			HBB
	RPS6KA3	SRF			CALCA
	MADD	REL			BDNF
	DNAJC21	HSPA8			MIR34C
	INPP5K	GTF2B			CCL5
	EXT2	TH			VIM
	ABL1	PELP1			NPPA
	SIL1	IL16			SOST
	PLAT	EEF1A1			GFAP
	EXTL3	NUP210			ELANE
	DMP1	NUP188			APOB
	NOG	HELLS			NPR2
	TPP1	PTGES			TIMP3
	PEPD	TDO2			TMX2-CTNND1
	EIF2AK3	CRY2			CFTR
	TMEM67	NKX2-1			RMRP
	CKMT1B	AKR1D1			PTH1R
	ACVR1B	STK11			SOD2-OT1
	COL5A2	CRHBP			VWF
	ESCO2	MAOA			CDK4
	MMP12	ELK1			GPT
	UCA1	ANPEP			IL1RAPL2
	ANKLE2	RASD1			CXCL12
	DES	SPI1			PTHLH
	HULC	MUC5AC			GSTT1
	SOX6	MT1F			IL3
	LTBP2	TTF2			GHRL
	GLI2	PIP			EPO
	NOTCH3	ZAP70			MIR30A
	MIR27A	MT1A			CXCR4
	MIR23B	ZFP36L1			CYP1A1
	MIR130A	CD28			IKBKG
	EVC2	LOC110599569			TRPS1
	RPS27	PFKFB1			TIMP2
	MFAP5	CCL22			NGF
	THSD4	HP			CAT
	PSTPIP1	RARB			MAPK3
	GATA1	STAT6			SDHA
	MIR125B1	LOC111832670			HMOX1
	CEP135	EIF4EBP1			LINC01672
	KCNQ1OT1	PC			REN
	ASXL1	DCAF6			GJA1
	TTR	LOC110386948			POMC
	CHST3	MED1			NIPBL
	MYH7	LOC110673971			MAPT
	SPTAN1	LOC110599571			ACP5
	NOTCH2	LOC126860075			IL6R
	NOP10	STOM			IL15
	ADA2	HEXIM1			SMARCAL1
	SNCA	TXN			SP1
	PAX6	CXCL11			RETN
	ASAH1	H4C16			E2F1
	AGER	FBXO32			KRT18
	WRN	HPR			GAPDH
	SAMHD1	UCN2			SP7
	RPL26	MT1M			PTH
	MCM7	ALOX5AP			IL12B
	MIR24-1	KLF9			LINC02605
	MIR9-1	TNFSF13			AGT
	MIR149	CDCA7L			ANGPT2
	CLCN1	RNU1-1			DNMT3B
	ORC1	SRSF5			INSR
	ZEB2	KRT14			CDKN1B
	GNAQ	FCGR2A			IFNA2
	TRAPPC10	LGALS1			NLRP3
	MIR181C	AFP			CXCL10
	DNA2	RWDD3			CREB1
	LAMA5	HSF1			CCR7
	TCOF1	POLR2A			BMP4
	SRP54	POLR2C			XIST
	SYNE1	MAPK12			VEGFC
	PLOD2	AIP			HSPD1
	RIGI	AP4B1-AS1			CYP1B1
	FKRP	LOC111216273			ALPL
	CASC2	MIR128-2			GSK3B
	ALX4	POLR2L			KITLG
	KRT8	IDO1			PLA2G6
	MMP8	ERAS			SMAD5-AS1
	ADNP	CD274			MIRLET7C
	RPL13	IRS2			PTX3
	ERAP1	IL23A			MPO
	MIR132	CCL24			SMO
	PECAM1	DAXX			MIR100
	LTBP1	MUC16			TSC1
	MMP7	NFIL3			MIR126
	HNF1A-AS1	NR0B2			MIR145
	SQSTM1	MIR7-3HG			CDK5RAP2
	SCARB2	ZFP36L2			KMT2D
	DICER1	STC1			KNG1
	CRADD	SAA2			IL11
	UNC45A	UBE2L3			EDNRA
	MIR486-1	TADA2A			MT-CO1
	APC	GNB1			LINC-ROR
	ROR2	KRT17			MUC1
	FGFR4	IVL			TLR3
	ADAMTS4	LOC110599570			MAP3K14
	ATRIP-TREX1	MT1X			MIR181D
	SASS6	SSTR2			IRS1
	PAX1	MIR511			APP
	ATP1A2	KTN1			PRL
	GALC	TAF2			MIF
	CSGALNACT1	GTF2H3			SMPD1
	APOL1	CAVIN2			SMARCA4
	GLI1	SRSF3			PLAU
	CHKA	GPR50			TG
	SMC3	NUP93			TSHR
	CD68	FOXM1			LPL
	MIR212	OPTN			DMD
	SKIC3	PIK3R1			NR3C1
	MYH9	S100P			STXBP1
	MIR203A	TXNIP			IRF3
	CSNK2A1	FCGR3B			CAV1
	MIR3200	LOC130066960			CCN2
	PAX3	CIART			EMSLR
	H3-3B	SKA2			TGIF1
	BCL11B	TJP1			CDKN1C
	MCOLN1	IL10RA			IL5
	DDRGK1	CAMK2G			RUNX1
	KIF14	CXCL2			CCL3
	TRAF3IP1	BIRC2			MIR10B
	SNAP25	AVPR1B			AR
	LRP6	KLF15			DNAH8
	SREBF1	CYP2A6			CYP2D6
	NEFL	RHOB			AGTR1
	EFL1	PTPN3			CYP1A2
	UMOD	HCRT			MYD88
	FANCM	POU5F1			TTN
	FOXE1	FCGR3A			HMGCR
	CPT2	GZMB			PRKN
	CHD4	EDN2			IL12A
	IDH1	BBC3			IL6ST
	RASSF1	ANGPT4			NFATC1
	CASK	MIR188			WNT10B
	EIF2AK2	LTB4R			CASP2
	MIAT	GHRHR			ITGB1
	RECQL4	DNASE1			LCN2
	TRPV1	MUC4			TRIP11
	FLNC	SULT1E1			PDCD6IP
	PSAP	CFL1			KMT2A
	CYP27B1	MT1G			ZMPSTE24
	SMN1	RLN2			TFAP2A
	MMP10	LOC110806262			SST
	JAK1	MAPK9			IBSP
	DDX3X	CD2			CTSB
	MIR92A1	CASP6			SELL
	IFT57	SFTPD			TCF4
	GMNN	NUP54			NHP2
	FUCA1	PTMS			TLR9
	COG4	CCL1			BMP7
	GJB2	EPX			CDK1
	UFC1	FCER2			SERPINA1
	ARX	ACTG1			DLK1
	SOX10	GRIN2A			NOS1
	TUBB2B	TRIP6			PPARA
	FGF3	GK			MIR15B
	ZNF335	GRIN3A			HSPA4
	BMPR1A	SLC1A3			CCAT1
	OLR1	CPS1			ALPP
	TAC1	FOXA2			CCL11
	PRG4	CD69			THBS1
	KL	AQP2			SIRT1
	RNASEH2C	CYB5B			TBX4
	WNT3	BTBD6			MIR133B
	ASPA	SULT2A1			ETS1
	RPS20	ADRB3			ARID1B
	MIRLET7A1	CCL28			TF
	EZR	NR2F1			PGR-AS1
	MIR200B	ADCYAP1			NTRK2
	EXOSC3	GPD1			CP
	PITX2	CCK			SHBG
	ATP6V0A2	KLK10			HSPA1A
	TBK1	CCL8			ACE2
	RPL11	GSK3A			RYR1
	VCL	ITGAL			ANGPT1
	TBX1	FCGR1A			CCR5
	SPAG8	CXCL6			DCN
	CIT	FBXW7			CCL4
	MSH6	LIG1			ITGB3
	MIR339	NUP155			BMP1
	PAFAH1B1	NUP107			CD34
	MSX1	NUP62			PPT1
	WNT10A	NUP133			ITGAM
	NPC2	NUP160			IRF1
	PMM2	NUP153			NPY
	OBSL1	NUP205			DHFR
	COPB2	PGRMC2			IL33
	PI4KA	SEPTIN12			ADH1B
	COL4A2	NUP42			SPARC
	NSD2	NUP35			DLX5
	MIR28	NUP58			SLC17A5
	SGSH	NDC1			ORC6
	SLC10A7	RGPD2			PRKDC
	DAG1	IPO13			BRD4
	LOC106627981	KLHL3			SATB2
	CYBB	LOC110599591			MIR106B
	TBC1D24	MAP2K4			HLA-A
	VPS13D	IL12RB1			SERPINF1
	SLC12A2	AKR1C1			ACVR1
	MIR499A	CXCL5			VTN
	PFAS	UCP1			CBL
	OPRM1	PXN			COMT
	FGF9	CD86			ITGB2
	RASA1	HADHA			GH1
	CR2	FKBPL			PLCG1
	MBP	MAF			MIR133A1
	TIMP4	MGMT			PGR
	MIR224	NTS			CXCR3
	AHSG	NFKBIE			CRH
	LOC113939944	GRB2			SMARCA2
	IARS2	CALD1			CYP2C19
	PRPF8	BAK1			SAA1
	EFEMP1	AANAT			CYP19A1
	RPL5	SFTPA1			GGT1
	WNT3A	DNAJB1			MIR379
	FURIN	KRT16			LIF
	GSDME	KRT5			PDGFB
	DYSF	SLC22A2			COX5A
	COL4A5	LPCAT1			NPPB
	CDC45	PIAS1			IL18R1
	SOX4	CCL19			CEBPA
	FHIT	ANGPTL1			FOXO1
	RAB23	GIP			HSPA5
	IDS	DMAP1			PRKCZ
	EMG1	SULT1A1			NRP1
	ANKH	PCSK2			MAPK10
	SGCA	STAT4			THPO
	DONSON	ABT1			IL7
	LRP2	MT-TP			PPARGC1A
	SREBF2	TAF15			RPS19
	MIR92A2	KRT19			KNL1
	WT1	DNAJC7			PLAUR
	ZEB1	CD58			CSF1R
	GATA2	OXTR			MBL2
	MIR196A1	MSBP1			FOSL1
	DAPK1	GRIN2B			SERPINH1
	MPZ	AQP1			CDKN2B
	SOX11	CCL21			XDH
	PROP1	FOSL2			AKT2
	PROS1	PDX1			EHMT1
	PDPN	CDC37			ALK
	HOXA11-AS	AQP4			MEGF8
	CARD14	YWHAQ			CCNA2
	IFI27	MT-CYB			CCR1
	RRM2B	PTK2			PRKAR1A
	IGF2R	HAS2			FMR1
	FOXJ1	LCAT			HBEGF
	RNASEH2B	APPL2			CSPP1
	PORCN	GTF2H1			CHGA
	F2RL1	SMARCD2			SCARNA5
	MGP	SMARCD3			LTF
	NPC1	TXN2			ALOX5
	SFRP4	LGALS4			IKZF1
	WDR35	QRSL1			S100A9
	ERBB4	DAP3			MAP3K1
	MIR199B	CLPTM1L			CLU
	PITX1	MDN1			FGF7
	KIFBP	KRT10			SLC2A4
	MIR211	UBE3A			TFRC
	DOK7	MAP2K3			TRAPPC11
	CC2D2A	ATM			CD163
	HFE	TLE3			AREG
	AUTS2	HSPB1			SNORD15A
	ADAMTS7	YAP1			NR4A2
	TEK	MED14			MYOG
	NANS	ATF1			MIR93
	SDC1	UCN3			TPO
	FGA	DLEU2			HDAC9
	COL18A1	NEK6			MIR124-1
	MIR200C	PRKACB			GDNF
	ADAMTS13	IRF2BP2			ADAMTSL1
	ALX3	REST			CEBPB
	EED	PDCD7			PDHA1
	STAMBP	UGT2B7			GATA3
	SORL1	HAS3			EPOR
	PTDSS1	THRB			LEPR
	AFF3	SSTR5			ATF2
	IGFBP7	KAT2A			GSR
	SOX5	NCL			CHD7
	MIR4693	BCOR			MYB
	MBTPS1	ARID5B			PTK2B
	MIRLET7B	ARID3B			PRKCA
	NEU1	GSE1			FLT4
	POLR1C	LMOD1			XRCC5
	BUB1B	GTF2H2			CSF3R
	COL6A2	PSORS1C3			TRIP4
	CCNB1	GAP43			CYP21A2
	HSPB2	PSMC3IP			FGF1
	CLN5	HSD11B1L			MYOD1
	GNS	WEE1			GNRH1
	ZFPM2	RORC			MEF2C
	GNPTG	GRP			POU1F1
	SMN2	DSP			LHX4
	MIR185	FLG			GHR
	MITF	FYN			ESR2
	TRAPPC9	SLC2A5			APTX
	ORC4	BMP5			HTR2A
	SMAD7	IL24			TRA-TGC7-1
	MAX	IL19			ACADVL
	ACVRL1	BMP8B			SCN4A
	CIITA	IL20			HSPA9
	RPL35A	CCL25			RHO
	GLA	IL26			PHEX
	KAT6B	CCL16			RPS27A
	EWSR1	CCL23			DNMT1
	AMBP	CCL14			ATF4
	NKX3-2	CCL15			FGF23
	PDGFRA	CCL3L1			MEN1
	GNB3	PIAS3			RPS6KB1
	RPS24	NF2			SOCS3
	ALS2	BAP1			DSPP
	HNRNPK	ROBO1			CX3CL1
	TMEM216	SUFU			TRC-GCA24-1
	GPX4	GATB			CDKN3
	BICD2	TRAF7			MEPE
	DLX2	GATC			PWAR1
	ANK3	CD19			DNMT3A
	PROC	GUCY2D			WDR19
	RNASEH2A	ESD			PAH
	TSR2	GCA			ABCA1
	AXIN1	ADORA2A			LEPQTL1
	ABCC9	ODC1			C3
	GPC3	TRIM28			ADM
	MIR27B	HCRTR1			KDM6A
	DPAGT1	SIN3A			DYNC2H1
	GJB6	POLR2B			ABCC6
	GMPPB	SUMO2			CYBA
	HOXD13	NUP214			ADD1
	FBLN5	CFD			CCL20
	PAX7	NOTCH4			CYP17A1
	MECOM	MAFB			PDE4D
	HYAL1	CREG1			SLC6A4
	EYA1	NONO			CHAT
	LNCRNA-ATB	ACSL4			CDH23
	FAT1	SLC3A2			CACNA1C
	MIR3133	ORM1			IGFBP5
	CAMK2A	ORM2			BSG
	CHI3L1	GOT1			IL1R2
	COL6A3	LGALS3BP			SERPINA3
	BCL10	S100A10			FOXO3
	LRRK2	CYB5R4			KIF7
	PGF	ACADSB			IL21
	EPAS1	ADH6			RXRA
	TPM2	AGTR2			HTT
	COL4A3	FOXP2			IGFBP1
	HGSNAT	CALML5			SLPI
	RPS17	CNC2			HSD11B1
	SLC25A1	NDRG1			CYP2C9
	MIR423	MAP2K7			IGFBP2
	BRF1	H1-0			RPS26
	PLOD3	PDE8B			GC
	BCR	NELFE			KCNJ2
	PPIB	TCF7L2			SAMD9
	GCG	PIAS2			HDAC2
	IFNAR1	CCND2			CTNND2
	LAMP2	RAN			TNC
	OGA	CXCL13			GAST
	UBA5	SNW1			NFKBIB
	P4HA2	KPNA2			MIR532
	CDT1	TBXT			OSM
	DNAH9	POU2F2			DHCR7
	BPI	YWHAB			VIP
	IER3IP1	CABLES1			PRKCE
	CEP120	CPOX			NPPC
	TWNK	CDH17			ACP1
	AARS1	ENPEP			GHRH
	SEC23B	PRKCD			MIR130B
	GFM1	SOCS1			ERN1
	USH2A	ALDH18A1			IL9
	MIR491	MIR29A			CD79A
	RPL31	MAPK15			PPBP
	RPS10	CASP10			EDNRB
	PARK7	GLUD1			VCP
	EFEMP2	BAD			HESX1
	COL6A1	CYP21A1P			HSPA1B
	ARF3	H2BC11			NR1H2
	CEP290	ZKSCAN4			NEB
	CRKL	CDK7			CAMP
	SCARF2	PHB1			S100A8
	MYO5A	SAT1			G6PD
	ARCN1	ZBTB16			HSD17B4
	TTN-AS1	TRAP1			CNTF
	CDH5	SMARCA5			HPX
	TWIST2	SERPINB9			PF4
	RPL15	KPNA1			NFIB
	RPS29	ASH2L			CYP11B2
	DLX6	ERRFI1			MYO7A
	HTRA1	PAGR1			ANXA1
	KCNQ3	CRMA			RBM8A
	F10	ENO2			ABCC2
	DUOX2	GPX3			NAMPT
	PYY	TPH2			KCNMA1
	COG2	PRKAA2			GNRHR
	MIR324	MAPK7			CYP11A1
	COL4A4	CHID1			DBH
	ADAM9	SCAF1			SMAD1
	FGF4	JMJD1C			SNHG1
	IFT43	OSBP			PLCB4
	UFM1	H4C1			PLA2G2A
	CHEK1	OCLN			FGG
	HPSE	LOC111188152			CNTNAP2
	ARSA	SET			NEK1
	SLC1A2	KDM1A			CALCR
	PUF60	CD3G			TACR1
	GDF15	NR1H3			MCM4
	SETBP1	TPMT			NES
	MFSD8	PLCB1			MIR135B
	PCSK9	AMACR			OXT
	P2RX7	CYSLTR1			CHD2
	RPS28	CYB5R3			MIR330
	AIF1	CYB5R1			MIR451A
	NXN	CYB5R2			NCOA3
	ALG12	THOP1			ADRB2
	TNNT2	SORBS3			SLC16A1
	TPM3	LINS1			IAPP
	OSTM1	STX10			AAAS
	GRM7	SNRNP27			MME
	SUZ12	ARRDC1			SMARCD1
	CEACAM5	CYB5RL			PPARD
	SUCLA2	OR56B4			CRHR1
	CDH2	TRIM49			TRIM8
	SUMF1	DLST			RELB
	SYT1	BCHE			EHMT2
	CASR	PVR			ITGA5
	FZD4	ECD			GLS
	SALL4	NS2			LINC01554
	MIR206	IV			NLRP1
	LTBP4	TSLP			HDAC3
	SETX	MIR150			MIR216A
	PTPN6	ITGB3BP			YY1
	FREM1	HNRNPUL1			MSTN
	FBLN1	FOSB			CXADR
	MKS1	LPO			CYB5A
	HNRNPR	TXNRD1			UGT1A1
	MPL	RACK1			CSN1S1
	CHKB	CCR4			CNR2
	CCR2	UBP1			GRIN1
	SGMS2	PPP2R2B			F8
	ALDH1A1	PPP2R2A			HSD11B2
	ADAMTS5	PRKACG			ABCD1
	ADAMTS3	MAP1B			HTR1A
	FGF10	JUND			STAR
	ANKRD11	ELAVL1			ARID2
	ANO5	PLK2			ANXA2
	LOC102724058	GTF2A1			SLC37A4
	H1-4	GTF2A2			TLX1NB
	SH3PXD2B	PPBPP2			CYP24A1
	CRPPA	MT1IP			ITGA1
	SLC34A1	MDFIC			MIR320A
	GPNMB	MDFIC2			THRA
	FOXC1	SNORD118			NR5A1
	FGB	GCH1			LIPC
	LAMA2	ACACB			FABP4
	TUBA8	NR2C2			CCR3
	MEG8	TRIM22			IRF2
	NPHP1	MT1E			AVP
	PROCR	MT1B			NPHS2
	GBA2	RAB11A			MYF5
	FGF13	CNBP			RNASE3
	NOX4	RANBP9			STAT5A
	PTGER4	PRG2			KDM2B
	LRP8	RAI1			BDKRB2
	FHL1	TCF20			ABCC3
	DNAJC5	DUSP13B			ARRB2
	GREM1	LANCL1			TRH
	IRF6	CENPV			POU2F1
	TMEM38B	MACROH2A2			TRAPPC12
	LGI1	ZNF512			SPEN
	SPTBN1	RBM34			FAT4
	SNAP29	RXFP2			EGR2
	ZNF469	SRA1			IRAK3
	PKD2	PLEK			DPF2
	MIR17HG	NPM1			FDPS
	CX3CR1	DIABLO			GALNT3
	ERCC3	GSTA1			CACNA1H
	SLC39A14	JUNB			NCOA2
	LSM11	HBG1			ATP2B1
	F2R	SCG5			LRPPRC
	MRE11	SLC22A1			CYP27A1
	PCYT1A	TLR7			NR1H4
	NRCAM	PFKFB3			ETV6
	HAPLN1	RXFP1			TAF6
	THY1	ROCK1			MFGE8
	KCNJ8	RCAN1			CCL18
	CPA6	SUGP1			AMPD1
	SGCG	UTY			PAPPA
	NSMCE2	FBRSL1			SCARB1
	MIR582	PRRC2B			SGCB
	CHIT1	MAPK11			ALX1
	ANK1	CUL1			MPDU1
	S100A1	SNAI2			CCDC47
	KIF1A	ANKRD1			NCOA1
	SEPSECS	SMARCA1			VPS33A
	COX4I1	TNS4			NR4A1
	A2M	TNFSF9			ASS1
	BRWD3	THRAP3			SI
	BMPR2	NOD2			MIR708
	HNRNPA1	TP73			GFRA1
	ATP7B	PDK2			PRKCB
	CD59	IL27			GAL
	MYH14	SAA4			DDIT4
	TOE1	SLC6A2			SOAT1
	POMT1	VDAC1			CYP11B1
	CDH11	DDOST			RAB3GAP1
	SPG7	HNRNPD			HSP90B1
	AURKA	EEF1G			GTF2E2
	SEMA3A	IRF8			DIO2
	MCAM	TBL1XR1			ID1
	MIR31HG	CEACAM8			ETS2
	CLN6	CARD16			FOXA1
	RIF1	RESP18			AP3B1
	TNNT1	HOTAIRM1			APOA4
	DDB2	LOC110599575			RAB4B-EGLN2
	TREM2	DHRS2			RPS6KA5
	TMEM222	KEAP1			DUSP19
	IFT122	ITCH			TRE-TTC3-1
	VEGFB	CPD			SERPINB5
	WLS	TIGIT			MIR182
	DPH2	WG			HTR3A
	HEY2	AQP3			CD83
	ANXA11	HYAL2			ABCB11
	PEX2	MT3			TRD-GTC9-1
	WNT6	LOC108281144			CRAT
	MIR20B	KRIT1			EIF2S1
	ANG	LAMB1			ARRB1
	MRPS34	GNAO1			MAP2
	HNRNPH1	GRIN2C			SFRP1
	FTO	GRINA			MYH2
	SGCD	SLC9A1			CGA
	DLL4	APBB1			KAT5
	DCC	ADGRG3			BABAM2
	P4HB	GPR158			UCP2
	LINC-PINT	ZNF318			MCM5
	CD55	LINC01569			NFATC2
	GRHL3	ABCG2			PPARGC1B
	DNASE1L3	GRIA1			HCCAT5
	TRPV6	CHKB-CPT1B			KCNJ11
	NRG1	CYP7B1			NCOR2
	SPTLC1	KHDRBS1			GPER1
	PSMG2	DEXI			ADCY10
	IRX1	GRM5			SLC2A3
	TRIM32	GADD45A			ALOX15
	POLR1A	SLC6A6			UBE2I
	LINC01370	HAS1			PDP1
	UBE3C	TEAD4			HOXB1
	FGFRL1	GPR65			XBP1
	DKK3	HSD17B3			SRY
	ITGB6	G3BP2			IGFBP6
	LMBR1	YWHAG			NPHS1
	POLR1D	SCN5A			TCF7
	GP1BA	CASP7			SALL1
	HNRNPA2B1	LTC4S			WNT4
	IL17RA	TNFRSF4			IFIT1
	FGF18	LMNB1			HSP90AB1
	POMGNT2	SYVN1			TNXB
	CDX2	RARS1			CD38
	LRP1	NDUFS1			STS
	C2CD3	NDUFV2			SULT1A3
	PDYN	COX5B			COQ8A
	LAMP1	DPY30			AVPR2
	DVL2	ATP5MF			PCK2
	UTRN	UNC13D			MYF6
	ISG15	RCOR1			CGB5
	CLN3	ZBTB33			CLDN5
	ITGA2B	MIR16-1			CS
	NTF3	TNFRSF10B			FST
	ATL1	IL2RG			RYR2
	PNPT1	MAPK13			RORA
	MIR381	TAF1			ARNT
	S100A6	TNFRSF17			BMP3
	IRAK4	VIPR1			ANXA6
	AZU1	SLC19A2			GFPT1
	KIAA0753	TBX21			ABCG1
	SKIC2	TNFRSF13C			MGAM
	LIFR	IL10RB			MC2R
	NEFH	IL3RA			NR5A2
	SUCLG1	LY96			PAX5
	GORASP1	ZIC2			FSHR
	CTSA	CD70			RAP1A
	FA2H	PMP2			CACNA1D
	LAMB2	TNFRSF25			PCAT1
	APAF1	HLTF			TGFBR3
	PINK1	SMARCAD1			IGFBP4
	TET2	SPRY1			GDI1
	SMPD3	MED13			KLK3
	AHCY	TAF4			PIGT
	PTGER2	TNFRSF10C			SCGB1A1
	DLL3	TNFSF14			HES1
	CACNA2D1	BHLHE40			CANX
	ECE1	CXCL16			TMEM165
	EIF6	CXCL3			KMT5B
	USP4	TAF10			JAK3
	SMPD2	TAF9			PTGIR
	PEX1	ARL5B			MC4R
	WNT5B	B3GNT5			SYNE2
	COL12A1	CDC42EP3			DDHD1
	MEOX1	DNER			SLC9A3
	P2RX3	ENC1			SCT
	CHRD	GTF2E1			CETP
	AGRN	LRRC8A			CDK9
	FGF14	TAF13			IFNAR2
	HK2	ABHD2			FRS2
	ABCG5	AMIGO2			PIGK
	IL17F	ARC			BMP15
	OTUD5	CER1			EPIC1
	EMD	CPEB4			CCNG1
	HOXA9	CXCL14			NPR3
	RXRB	DAP			HNF1A
	SCO2	ETNK2			MIR933
	RNY3	FGFBP1			SLX1A-SULT1A3
	INHBA	GNG2			PYCR1
	UGCG	GTF2F2			ITPA
	RPS14	IL9R			P4HA1
	MIR654	PF4V1			GINS1
	RARG	PPP1R14C			ITLN1
	TPM1	SEC14L1			ADAMTS6
	PIGN	SIN3B			PON2
	WDPCP	SRGN			H3-4
	SFTA3	TAF12			ANGPTL4
	PHACTR1	TAF5L			VKORC1
	SLCO2A1	GTF2F1			CYP7A1
	F9	TAF1B			CLCNKB
	USP18	TNFSF8			NR2F2
	LIPE	CREB3L4			AGK
	ABCG8	EPB41L4B			HRH1
	ERCC6L2	GADD45B			FLT3
	PAX8	NAV3			PBX1
	HMBS	TAF7			RGS2
	PACRG	TAF9B			HSD3B1
	ENAM	DNAJC15			CSF2RB
	NUDT6	MED24			TACR3
	RAB33A	MTG1			PLA2G10
	MIR874	TAF5			BSND
	TMEM237	GPR153			PRIMPOL
	CDK5RAP3	MED16			RGS14
	EPG5	PRRG4			MCM3
	MIR4306	TAF11			PREPL
	RUNX3	TAF1C			BMP10
	CTNNA2	TAF7L			MED22
	B4GAT1	TAF1A			ACKR3
	DSE	TAF6L			HSD3B2
	EXOSC9	ADGRF4			LHCGR
	FIBP	SPINK13			DNAJB11
	F2RL2	TAF1L			KCNJ1
	MATN1	SERTAD2			AASS
	CLNK	CCL4L2			SNORD43
	DYNC2I2	CCL4L1			CYP51A1
	GOLGA2	MGC16025			IFNGR2
	ABCC8	ALDH3A1			LTA4H
	CLN8	MYLK3			KDM3B
	CHST14	ZNRF3			RAB10
	DDX41	PRMT5			NR1I3
	TMEM126B	PPP2CA			PER1
	HPD	CALM1			HYOU1
	TGM2	SLIRP			DCD
	SAMD9L	CCDC62			JAGN1
	BMI1	MT1H			CRHR2
	COLEC10	EID2B			SMOC2
	ADAMTS1	MT1HL1			PDE11A
	SF3B2	MT1L			WDHD1
	MUS81	GGH			ALOX12
	NME1	POLR2E			TRPV5
	MTAP	POLR2D			RAB8A
	MIR1207	POLR2F			MED15
	CCBE1	POLR2J			GNAI1
	CRIPTO	POLR2K			CALB1
	GPX1	POLR2H			PER2
	SERPINF2	POLR2I			FAF2
	SULF1	POLR2G			PCSK5
	RBP4	POLR2M			ANKRD17
	USF3	ITGA2			MRPL28
	USP2	COL7A1			PIGU
	CSMD1	PRKAR2B			PRDM5
	KMT2C	SLC44A1			IL17RC
	SMG8	ALOX15B			RAB6A
	ID2	RAPGEF3			ESRRA
	GP1BB	DCTN2			NXF5
	H3C12	SLC44A2			SSR1
	NAA50	SPIB			TMED2
	SLC26A1	ATP6AP1L			PHLDB1
	PHF21A	TCF3			NTAN1
	COQ3	CLEC7A			FBF1
	CRABP2	PDGFA			FGR
	SLC19A1	ATF3			MYBL2
	KISS1R	FLII			ATG14
	FBL	LOC106728418			AMH
	TMEM70	IL1RL1			ADPRH
	SIRT3	PIKFYVE			HSD17B1
	XPR1	KLK6			SRD5A1
	LEF1	EIF3A			LYVE1
	DGCR8	RBM14			IL5RA
	CYP26C1	MIR124-3			VIL1
	FABP3	MIR103A1			KAT2B
	HMGA1	KRT7			PER3
	HIBCH	NDUFS6			PRLR
	PROM1	PDE3B			PRICKLE1
	PAK4	CHERP			MAML3
	HRH2	UBR1			GOLGA6L2
	COQ4	BID			CARM1
	EPRS1	SRSF1			PIK3C3
	CTNNA1	SERPINB1			NCOA6
	ATP13A2	SIGLEC1			MTG2
	ENTPD1	RCC2			SAR1A
	PES1	TRA2A			LZTS1
	RNPC3	DEFB4A			FKBP5
	OPN1LW	CR1			ARMC5
	DNM3	TUBB			PREX1
	MID1	ITGA8			UHRF1
	FZD5	TUBB4B			SCG2
	CLEC4A	TUFM			EFNA5
	FAM20C	SLC5A6			FGD4
	GJB1	SP3			SLC10A2
	ANK2	ATP5F1B			SCAP
	RBL2	PLIN2			ADRA1B
	OCRL	SLC15A1			NR4A3
	ITGAV	TUBA1C			NR1D1
	DNAI2	ACSL3			IGSF3
	UTP4	AGRP			FKBP4
	VCAN	GH-LCR			PTPN9
	HMMR	ZNF704			IL1RAPL1
	GYPA	PHGDH			ORC3
	KPNB1	VHL			NAB1
	RNF213	TKT			SLC12A3
	GOLPH3	ATP5F1A			CPVL
	RPGR	CSNK2A2			DGKB
	LOC126862586	DLAT			CLTA
	SNX14	HADHB			MRAP
	UFL1	LSS			EHBP1L1
	PMP22	EPHX1			ZHX3
	PSMA7	PDHB			RAB3A
	ARSH	PDHX			PLN
	RPS15A	RTN4			MARCO
	LPA	AZGP1			LOC110973015
	HIC1	ALDH1B1			ACSL1
	CSMD3	RPN1			CYP3A7
	MYO16	XPNPEP3
	TSEN34	DLX3
	IL21R	RPN2
	SERAC1	USP19
	DLEU1	BCAM
	PRPF6	UBA52
	PERP	APMAP
	KDM6B	PDIA6
	PEX14	VAT1
	MIR26A1	PCYOX1
	SLC25A13	TMEM214
	CCN4	H2AC14
	WNT11	PRH1
	MIR196A2	SBSN
	MIR155HG	HLA-H
	HYDIN	EEF1A1P5
	FKBP14	SLC25A4
	HBG2	TOP2B
	POLI	LAMC1
	IGHM	SLC38A2
	ATF6	NFYB
	RPL10	PLTP
	RNU6-1	KCNJ4
	MTUS2	COPS5
	RIMBP3	OTC
	XPO1	YWHAZ
	IL1RAP	BCKDK
	FRZB	ZNF366
	NBAS	RLN1
	ACADM	MAP2K6
	E2F4	DCLK1
	GDF2	SFTPA2
	PIEZO2	HCG27
	CNTLN	HLA-DQA1
	MIR585	CD74
	HAX1	MKI67
	LSM2	ARHGEF2
	FABP2	HCRTR2
	TET3	PRDX5
	EXTL2	NEFM
	DYNLT2B	APOD
	FAM201A	TRHR
	STMN2	SS18
	HABP2	ELAVL2
	PRKCQ	GTF3A
	RREB1	MIR335
	EXOSC5	SAA3P
	LINC01191	KLRC1
	RPS3	KLRD1
	FXN	PRIM2
	ACVR2B	RAB3B
	PTPA	RAB13
	SMAD9	RAB15
	GMDS-DT	FCMR
	LBX1-AS1	RAB19
	ADORA2B	ICAM3
	ASAH2	NELFB
	SMG9	TRIM3
	CILK1	TPH1
	GFI1	FGF21
	ADIPOR1	SLC22A5
	GAA	GK2
	ACD	HMOX2
	EXO1	MUC2
	FZD7	DNM2
	HAMP	CCNE1
	MEF2A	NBN
	LGR5	USP9X
	LARGE1	TPT1
	RAB18	AIMP1
	COQ9	CALU
	SRP19	PBRM1
	APOC3	GNB2
	MIR340	NFIA
	DANCR	VPS13A
	TRPC6	CCNT1
	ASPH	MAML1
	PDCD4	RASA2
	KIF5C	UBR4
	CLCN3	BTG1
	BBS4	CSRP2
	SEPTIN9	SRP68
	CCN1	SENP3
	CC2D2B	IPO7
	UFSP1	TOR1AIP2
	ACTMAP	MIR193A
	MKRN2OS	MIR449C
	FMOD	MAP3K7
	CHPF	EGR3
	MDK	AVEN
	POP5	HLA-DQB1
	S100A2	XCL1
	GRB10	PRDX2
	CYP2R1	FABP12
	CTNS	MLH1
	PTN	NEURL3
	ST3GAL4	CST3
	IRF9	SLC6A3
	ANO10	GYS1
	RAB27A	RHEB
	ADAMTSL4	TAB2
	ACVR2A	TOP1
	RPL38	ITGA3
	SLC31A1	POLE
	VSX1	BARD1
	MMP20	FECH
	HBA1	ITPR3
	VAPB	UBE2N
	MYO9A	ARHGAP26
	CD2AP	CUX1
	GNE	KARS1
	BNIP1	PI4KB
	KLF2	PYCR2
	ASH1L	RFC1
	RPL22	XPC
	APOC1	ABCA4
	PISD	C5
	BHLHA9	CADM1
	MIR645	ETFA
	MIR5572	FDFT1
	MIR4441	LIG3
	PPP1R12A	MAP4K2
	B3GLCT	PDE6A
	FLT3LG	PTPRN2
	MT-TL1	REV3L
	STX6	STAG2
	SPAST	TPK1
	IFNL1	TRRAP
	SH2B3	CIC
	SAG	ELP1
	SIRT6	IL17RD
	LMBRD1	NARS2
	CCDC134	NDUFA9
	TERF1	NDUFS2
	NAGA	NSDHL
	ATG7	RNF2
	PSEN2	ROBO4
	ALMS1	TTBK2
	ATP2A2	WASF1
	AMBN	ADCY2
	IFT81	AP1B1
	PSPH	ATXN7
	BBS1	CDIPT
	PYGM	CNOT1
	TRPM8	DNAH11
	MAD2L1	FARSB
	MYOCD	FLCN
	TRPC1	IDH3B
	LOC107133510	MIB1
	OFCC1	MYO6
	DNAJB6	TFE3
	MAN2C1	YME1L1
	UFD1	AATF
	KLF10	BCL9
	ARSK	ELOVL5
	FGD5-AS1	IDI1
	EMILIN1	LTB4R2
	CALM3	NBEA
	RPS15	PARP4
	TBC1D20	POT1
	SPTB	WDFY3
	EXOSC1	ZMYM2
	MIR1246	BNIP3
	LIPA	CYFIP1
	SHOX2	DSG4
	TAGLN	ITPKB
	HGD	RFX1
	SLC1A5	SSBP1
	CGB3	TRDN
	GANAB	USP24
	KIF21B	AZIN2
	ARG1	BBS7
	NUTM1	FXR2
	DHH	HFM1
	TFEB	HUS1
	SRP72	MCF2L
	SNHG12	NACC1
	ADAM15	NCAPD3
	HMGB2	PAXIP1
	TUBA4A	PHF6
	LMBRD2	RBM4
	IGF2-AS	SLC38A1
	MYT1L	UQCRQ
	GRK2	USH1G
	MANBA	AKR7A2
	PACSIN3	ARHGAP32
	APOA5	ATP5F1D
	SLC29A3	CASZ1
	PTPRD	EXOC6
	CARD9	GAR1
	AMTN	GFPT2
	DDR2	HOMER3
	WNT16	LIN7C
	MSTO1	MBOAT7
	ELOF1	MED17
	CHST2	MRPL12
	PAPPA2	PLVAP
	GJA4	PPP2R3C
	RPL6	PRELP
	TBX20	RAB1B
	TNNI2	RAB4A
	MAN1B1	RHOT2
	AOC3	RRP7A
	PIGB	SEC23IP
	P2RX5-TAX1BP3	SIK3
	LOC129994126	SNTB2
	RNU6ATAC	UNC5C
	ADAMTS8	ALG11
	EWSAT1	AP3M1
	VPS35	ARID4B
	DTNBP1	ARVCF
	TRPA1	CHD6
	MANF	CTNNAL1
	SCYL2	DLGAP5
	SLC30A2	GPAT3
	CYGB	HM13
	FBXO4	MRPS7
	H3C13	PITPNM3
	HTR2C	PPM1F
	MIR3922	RAB11FIP5
	PTGDR	SMG1
	SOD3	TARBP1
	IL34	TBL2
	ISCA2	TBPL1
	CCDC85B	TXNDC5
	TTC7A	USP6
	TYROBP	ZNF143
	LINC00473	ABCE1
	SHROOM3	ACSS3
	DGCR2	ARHGAP45
	CDKAL1	ATP5PD
	CLCF1	CDS2
	EXOSC8	CEP72
	ANOS1	CHCHD3
	RGS5	COLGALT2
	CEP128	CSMD2
	MIR138-1	DERL1
	TERF2	DERL2
	ST18	DNAAF1
	WNT9A	DNAH2
	TMEM43	DRP2
	AP1S1	FGD5
	CSTA	FNBP1
	ADAM8	HIGD1A
	MIR422A	HIVEP1
	M6PR	ITSN2
	HOXD11	MCRS1
	CEP19	MLEC
	ADIPOR2	MRPL23
	KLF6	MRPS2
	CALCRL	MRPS25
	DROSHA	MRPS27
	LIPG	MYO1D
	ANKRD26	NCLN
	ABCB7	NEK4
	HIRA	NOB1
	PAEP	NOSIP
	KCTD7	PTER
	ISCA1	RPL37
	NFKBIZ	RSF1
	DGAT1	SEC11A
	MIR1-1	SEC31B
	METTL14	SLC22A16
	CAV3	SS18L1
	PLIN1	TANC2
	BBIP1	TBL3
	CDC7	UQCRH
	BTD	UTP6
	ARF1	YEATS2
	CPQ	ZNF687
	TSPAN12	ACOT8
	AMBRA1	ANKFY1
	CHST6	ATAD3B
	TK1	ATAD5
	THBS3	ATP13A4
	TBX5	C1GALT1C1
	ADORA3	CRYL1
	MAP3K11	FLOT2
	SNRNP200	GATAD2A
	CGAS	IFI35
	MEAK7	KCNMB2
	RAB43	MRPS9
	RUNX1-IT1	MYEF2
	CA10	PARD6G
	DUSP6	PHF12
	FNDC5	PHF5A
	TRN-GTT2-1	POLR1E
	POLR1B	PPFIA3
	LOC129391064	PRP4K
	LOC130063648	RAB21
	LOC130063650	RABL3
	DGCR5	RBM22
	ULK1	RPRD1B
	KLK4	SLU7
	HYCC1	SPCS3
	NEUROD1	SURF4
	PPP3R1	TMTC3
	SNRPE	ZNF219
	CRB2	ACAD11
	SLC22A18	ASXL3
	EIF2S3	BCORL1
	HOXA11	CEP350
	EEF2	DNAH7
	DMBT1	DSN1
	EZH1	GCC2
	ERC1	GPR89B
	ZP2	GTF3C5
	FAM20A	HORMAD1
	CARMN	IMP3
	FBN3	KIF16B
	ALG8	MRRF
	ZMYND11	NOL6
	PTGIS	NSA2
	DNASE2	NUBP2
	BDKRB1	OTUD4
	EBP	PFDN1
	MIR137HG	RPL36AL
	MTHFS	SYPL1
	VSIR	TEFM
	SLC7A5	TRPC4AP
	CORIN	TTLL9
	SLC5A7	USP39
	EYA4	ZNF142
	MAGI2	APOL3
	ADAMTS9	ARL8A
	LINC00520	CNOT8
	CPT1A	DHX40
	MAP3K20	GPKOW
	LRG1	LMOD2
	SLC39A8	LTV1
	HOXA13	MRPL37
	NMNAT1	MRPS14
	EDN3	NTPCR
	H2AC20	PFDN6
	PKHD1	TBC1D25
	RNU12-2P	VIRMA
	MIR452	ZNF281
	PLCB3	AAMP
	MCM10	ADAM30
	ASCC1	AUP1
	HACE1	BSN
	GLP1R	BUD31
	NKX3-1	CNKSR1
	CAST	DDX19B
	BCYRN1	DDX51
	HOXD3	FER1L6
	COX4I2	HECTD3
	NRTN	INTS13
	TRPM6	INTS3
	TRIT1	LRR1
	DINOL	LRRC10
	MIR647	MPHOSPH10
	FZD8	MRPS35
	OLIG2	MTCL1
	SLC30A1	NOL7
	CLCN4	PHACTR3
	SERPINA7	PPP4R4
	PDLIM5	RASAL2
	CELF1	RPS19BP1
	ZMYND10	SCFD2
	PCDH15	SLFN11
	GGPS1	SMCR8
	CHST11	STRBP
	MIR495	TBC1D32
	MBD3L5	TBRG4
	SRGAP2	URB2
	MIR505	WBP4
	MIR183	ZBED3
	HNF1B	ZNFX1
	RPL3	APOL6
	PRPF31	CCDC102B
	MIR4511	CCDC59
	SUPT20H	CCDC85A
	NDUFAB1	CFAP263
	COQ6	ERCC6L
	UAP1	ESF1
	ADAMTS15	GADD45GIP1
	LUM	GAS2L3
	KIF3A	GGNBP2
	VLDLR	IGSF5
	NTN1	LRRC41
	CES1	MAP7D3
	TRPC3	MED8
	RPL29	MRPS24
	SLC18A3	MXRA5
	TOPBP1	NYAP2
	PI4K2B	OTOP1
	FDX2	RCOR3
	POP4	RNF123
	SOX2-OT	SDF2L1
	PLEKHG5	THAP2
	PDE10A	TM9SF3
	P2RX1	TMED9
	EXTL1	TMT1A
	SPAM1	USP47
	SMYD1	ZNF516
	ATOX1	ZNF665
	MIR124-1HG	ARMT1
	CLCNKA	CDY1
	ANAPC1	CNIH4
	LOC110006319	DCUN1D4
	GOLIM4	FAM149A
	CNN1	FOXJ3
	EXOSC2	GRPEL2
	E2F7	HSDL2
	WHRN	HSPA12B
	SELPLG	IPO9
	RBL1	IRF2BP1
	DLG2	LRRC37A3
	HECTD4	MRPL10
	RARRES2	NOMO3
	PAG1	NRROS
	OPCML	RRP8
	DPM3	STK31
	CDH13	WDR17
	MORC2	ZFAND4
	SNORD16	ZNF536
	GPR33	ADCK2
	NAALAD2	AHNAK2
	MIR4293	ANKRD52
	ENSG00000255426	CEP295
	LINC01550	CMSS1
	GCKR	DCAF12L2
	PRPF4	DNAH12
	BBS10	DYDC1
	FIGN	HERC6
	TTC7B	MAIP1
	PFN1	MORC4
	ERGIC1	NAP1L3
	MIR128-1	NGDN
	IFNG-AS1	PLEKHH1
	VASP	RAVER1
	TLE1	RBM11
	SEL1L	WDR75
	HOXA5	ZDBF2
	ADAMTS20	ANKRD36B
	DAZ1	C17orf75
	SFRP2	ELOA2
	PLS3	EXD3
	FOXL1	FBRS
	BANCR	GPATCH11
	NHS	MRPL41
	SPDT	NBPF15
	RASGRP1	POM121C
	FAN1	RIPPLY3
	RIMBP3B	SINHCAF
	SLC7A11	SUPT7L
	ATP2B4	TCAF2
	YTHDC2	TMEM200A
	HOXA10	ZNF251
	EP300-AS1	ZNF444
	LOC126863158	ZNF568
	GREM2	FER1L5
	LNCAROD	FHIP2B
	GPR26	GUCY1B2
	HEMGN	JCAD
	MIR378C	LRRC70
	UGT3A2	MANBAL
	CFTR-AS1	RGPD1
	RBBP7	SLC25A34
	SLC20A1	TTC28
	MCHR1	WDR86
	DSTYK	ZNF227
	INCENP	MCRIP1
	TM2D3	TMEM156
	TOB1	ABTB3
	MARCHF8	PIRT
	SCARF1	YY2
	AMPD3	ZNF823
	RUBCN	TIGD5
	FUCA2	WDR64
	IMMP2L	ZNF442
	MIR9-2	RAD51AP2
	EXOSC10	ZFP82
	ARTN	OR2T1
	SLC5A2	POTEJ
	STN1	MIR99A
	NPTX1	TRIM64C
	GDF11	MIR144
	CAND1	MIR218-2
	P2RX4	LINC00299
	TNNI1	MIR15A
	NRF1	MIR625
	C9orf163	LINC01549
	P4HA3	MIR638
	DRAP1	RPL13AP3
	MIR596	RRP7BP
	MIR7-3	H2BC19P
	KCNK3	LOC654780
	PTPRJ	OR52P1
	AGXT	MIR550A3
	CARHSP1	MIR633
	RSL24D1	LOC102724159
	ITM2B	CD247
	SNU13	PPP1R9A
	EIF2AK1	TNFAIP6
	MEF2D	CDKN2C
	LAMC3	CBX2
	H2BC21	ATP5F1E
	MMRN1	ACTN4
	SDR9C7	PPP1CA
	PTPRZ1	TRAF3
	VTCN1	SKP2
	CAPZB	DBT
	KAZALD1	BLVRB
	SYN3	TMSB4X
	PGK1	DBP
	LYRM7	GKN1
	WIF1	GKN2
	SAMD12	LINC01587
	SNCAIP	LOC111188156
	COQ5	SLCO1B1
	MTMR2	MT1DP
	MTREX	MT1CP
	CSH1	LMO3
	H2AC18	ROCK2
	SLC8A1	TEAD1
	MIR4487	IFI16
	FERMT3	RHOC
	NMU	UPF1
	SLC12A1	RNASE1
	KCNC3	ST3GAL2
	RNPS1	KRR1
	MKRN2	IKZF2
	MIR4284	PLCD1
	PUM1	RAP1B
	MEGF11	PMAIP1
	TLE5	MPHOSPH9
	DDHD2	SELENOP
	LINC02870	ASIC5
	LINC00494	LORICRIN
	MIR3137	PWAR4
	S100A11	PRKCG
	CBX5	CACNG2
	EXOC4	CFLAR
	CITED2	PRKD3
	SLC4A4	CYP2E1
	SRSF2	SCD
	SMOC1	PRDX1
	VPS37A	TFF1
	SF1	CYP4A11
	CTBS	CAPN2
	CERS6	LPIN1
	SRPRA	AVPR1A
	MIR516B2	NHERF1
	EIF2AK4	HPN
	MED30	CCNA1
	ETV1	HAND2
	NMD3	MAP3K4
	NOL9	CEBPD
	CSH2	DGKQ
	ZCCHC8	GPBAR1
	MIR7-1	KCNK2
	HOXD9	EIF2S2
	E2F5	IFIT2
	HOXD12	PENK
	FERMT2	KRTAP26-1
	RASIP1	MIR1469
	ESCO1	IFN1
	NAV2-AS1
	LSG1
	P3H2
	NFAT5
	PANX1
	COPS3
	SNRPA
	KLHDC2
	CKAP5
	UTS2
	SNORA75
	HTR2B
	POLE2
	UBE2O
	CCDC6
	ATP6V1E1
	AEBP1
	H2AZ2
	CCR8
	ARSG
	CBLB
	VASH1
	TNKS2
	PCAT2
	S1PR1
	EIF4B
	ESM1
	BCKDHB
	CEMIP2
	RBBP4
	RPS4X
	MAP1LC3A
	DEDD
	CTNNA3
	DIS3
	LNPK
	PRPSAP1
	LRRC7
	NFIC
	B4GALT6
	LINC02154
	RP9
	PCDH20
	MR1
	VGLL4
	PRSS56
	FSTL1
	RASAL3
	PPP1R27
	TEN1
	MMUT
	ZYX
	PPFIA2
	DNAJC3
	COL14A1
	HSD17B2
	SEC24B
	LOC130058357
	LOC130058353
	H2AZ1
	IL12RB2
	SPRY2
	MED11
	TIAM1
	PAM
	ASPN
	SLC2A11
	STK17A
	JAM2
	PITRM1
	HBZ
	PDZK1
	ABCF2
	MAN2B2
	MACROD2
	HSPE1P1
	SUV39H1
	RIMS1
	BCAR4
	SPIN4
	RFC4
	NLRC5
	AGPS
	SRRT
	CCN3
	DTNB
	SNORA64
	ORC5
	RGS8
	FAU
	CEACAM1
	TCL1A
	GNA13
	CHST12
	TSPAN2
	CLEC2D
	HOXB9
	RBM7
	HOXA@
	RFX6
	AMN
	ADM2
	TMEM263
	TNN
	NIP7
	MRTO4
	TMEM11
	ROCR
	ZNF326
	TET1
	PPCDC
	CHST15
	CLPS
	IL18RAP
	MAN2A1
	CBLN2
	TRIML2
	OGDH
	RND3
	CAMK4
	ATOH1
	LINC01152
	CD248
	CFDP1
	SMAD5
	LINGO2
	MIR138-2
	SERPINA5
	EXOSC7
	EXOSC4
	EXOSC6
	SYNE3
	KCNJ16
	BRINP3
	EIF5
	KAT8
	MIR551A
	DMGDH
	SEPT5-GP1BB
	EID3
	ATG13
	NME8
	SNORD24
	MTHFSD
	HOXC10
	AJAP1
	SNORA66
	PAPLN
	LOC129929114
	SLC25A38
	ELAVL3
	EVA1A
	TLDC2
	GPC5
	TMEM182
	FAP
	CETN3
	BRMS1
	PFDN5
	PTBP2
	MCM6
	MIR576
	MIR1306
	DUSP5
	GP2
	ALDH1L1
	XRN1
	CHST7
	COQ7
	FEZ2
	CCDC33
	ZNF346
	CNTN5
	LRPAP1
	FGF19
	SPMIP6
	SEMA3C
	DECR1
	LRWD1
	DNPEP
	EIF3H
	ANXA13
	ZHX1
	UTP23
	OR4D6
	ZNF619
	ZNF713
	AARD
	C19orf67
	RNF225
	MIR3610
	CLEC16A
	PDIA2
	MSRA
	P3H4
	EP400
	ZNHIT1
	STPG2
	MIR22HG
	NPAS3
	TGOLN2
	MELTF
	PDLIM7
	EXOC1
	PXT1
	LOC123497917
	LOC129994124
	LOC129994125
	SFMBT2
	DDX1
	HBS1L
	ADRA2B
	HOXB4
	H1-2
	TNKS
	GLRX5
	TLL1
	COL20A1
	SLC34A2
	FBLN2
	IFNLR1
	PCBP2
	SWT1
	DIS3L
	MIR3175
	RBM14-RBM4
	ANGPTL2
	PAMR1
	MARCKS
	SRR
	LOC130060903
	SEMA7A
	ANGPTL3
	PPP1R14A
	RAB29
	OSBPL9
	RMST
	DRD4
	RPH3A
	CBX3
	L3MBTL3
	TRIB2
	LPXN
	EHHADH
	EIF3B
	C10orf90
	PNPLA8
	ATRAID
	HDHD2
	RGMA
	GOLGA1
	SLC24A3
	B3GALT4
	ST2
	GLYAT
	CCNB2
	CDC5L
	TUT4
	ROBO2
	SAR1B
	BEAN1
	TRANK1
	UBXN4
	ESYT2
	H1-3
	ZNF621
	LGR4
	TLN2
	RABGAP1
	KIAA1549
